# Supplementary material for: Population-scale peach genome analyses unravel selection patterns and biochemical basis underlying fruit flavor
Source: Nat Commun. 2021 Jun 14;12:3604. doi: 10.1038/s41467-021-23879-2 (PMC8203738; doi:10.1038/s41467-021-23879-2)
Supplement: Supplementary file 3 — Supplementary data 1-21 [file 41467_2021_23879_MOESM3_ESM.xlsx]

## Sheet: Supplementary Data 1
Supplementary Data 1 Information of expansion/contraction gene families in the evolutional analysis of Prunus persica (peach) and the other 11 dicot plants
Family ID	Citrus sinensis	Prunus dulcis	Malus × domestica	Populus trichocarpa	Vitis vinifera	Fragaria vesca	Pyrus communis	Prunus persica	Rubus occidentalis	Prunus armeniaca	Oryza sativa	Solanum lycopersicum	Arabidopsis thaliana	Type	Interpro annotations	Arabidopsis Ortholog	Arabidopsis annotations	LHSM gene models
OG0000002	60	29	33	34	37	23	24	25	22	31	4	7	2	Constraction	Leucine-rich repeat(IPR001611)|Leucine-rich repeat-containing N-terminal, plant-type(IPR013210)|Leucine-rich repeat domain superfamily(IPR032675)	AT4G08850	NA Leucine-rich repeat receptor-like protein kinase family protein	Pp.LH.03G02016sPp.LH.04G02899sPp.LH.07G00228sPp.LH.01G06368sPp.LH.01G06384sPp.LH.04G01350sPp.LH.07G00234sPp.LH.04G03397sPp.LH.03G01535sPp.LH.03G02478sPp.LH.03G02013sPp.LH.01G06388sPp.LH.01G06383sPp.LH.04G03114sPp.LH.08G00997sPp.LH.01G06369sPp.LH.01G06380sPp.LH.03G02480sPp.LH.01G06382sPp.LH.03G02286sPp.LH.01G06359sPp.LH.04G01353sPp.LH.06G02250sPp.LH.01G06387sPp.LH.01G06336
OG0000010	30	17	33	28	16	16	4	16	15	17	27	28	31	Constraction	Protein kinase domain(IPR000719)|EF-hand domain(IPR002048)|Serine/threonine-protein kinase, active site(IPR008271)|Protein kinase-like domain superfamily(IPR011009)|EF-hand domain pair(IPR011992)|Protein kinase, ATP binding site(IPR017441)|EF-Hand 1, calcium-binding site(IPR018247)	AT5G12180	CPK17 calcium-dependent protein kinase 17	Pp.LH.04G03044sPp.LH.04G02361sPp.LH.02G01567sPp.LH.07G01166sPp.LH.06G03829sPp.LH.04G02818sPp.LH.05G02222sPp.LH.05G01438sPp.LH.01G04749sPp.LH.01G02510sPp.LH.04G00213sPp.LH.08G00902sPp.LH.07G01469sPp.LH.08G02454sPp.LH.07G01456sPp.LH.03G00390
OG0000013	24	23	26	25	18	21	30	3	12	3	28	16	10	Constraction	NA	AT3G06250	FRS7 FAR1-related sequence 7	Pp.LH.02G00471sPp.LH.05G00124sPp.LH.02G01507
OG0000017	19	20	45	7	8	10	42	16	17	19	9	6	3	Constraction	Protein kinase domain(IPR000719)|Serine-threonine/tyrosine-protein kinase, catalytic domain(IPR001245)|Leucine-rich repeat(IPR001611)|Serine/threonine-protein kinase, active site(IPR008271)|Protein kinase-like domain superfamily(IPR011009)|Leucine-rich repeat-containing N-terminal, plant-type(IPR013210)|Leucine-rich repeat domain superfamily(IPR032675)	AT3G47110	NA Leucine-rich repeat protein kinase family protein	Pp.LH.01G05755sPp.LH.02G02380sPp.LH.02G02383sPp.LH.02G02378sPp.LH.02G02381sPp.LH.06G00844sPp.LH.02G02372sPp.LH.06G00841sPp.LH.08G02015sPp.LH.06G00842sPp.LH.06G03795sPp.LH.02G02509sPp.LH.06G00843sPp.LH.06G00848sPp.LH.04G03381sPp.LH.02G02371
OG0000019	13	16	23	23	15	14	2	15	14	16	24	22	21	Constraction	Protein kinase domain(IPR000719)|NAF domain(IPR004041)|Serine/threonine-protein kinase, active site(IPR008271)|Protein kinase-like domain superfamily(IPR011009)|Protein kinase, ATP binding site(IPR017441)	AT4G30960	CIPK6,SIP3,SNRK3.14,ATCIPK6 SOS3-interacting protein 3	Pp.LH.07G03261sPp.LH.04G00871sPp.LH.01G01094sPp.LH.06G03955sPp.LH.02G04178sPp.LH.04G00654sPp.LH.06G00486sPp.LH.02G03470sPp.LH.01G05091sPp.LH.06G03953sPp.LH.06G00481sPp.LH.03G01197sPp.LH.06G02133sPp.LH.06G03968sPp.LH.06G03971
OG0000027	14	13	23	24	15	13	21	2	13	13	17	18	14	Constraction	NA	NA	NA	Pp.LH.01G02538sPp.LH.08G03201
OG0000066	0	34	5	0	0	37	19	13	39	0	0	0	0	Constraction	Ribonuclease H superfamily(IPR036397)	NA	NA	Pp.LH.UG01046sPp.LH.03G01934sPp.LH.06G02180sPp.LH.05G00090sPp.LH.05G00568sPp.LH.06G00927sPp.LH.06G01925sPp.LH.03G00454sPp.LH.06G01449sPp.LH.08G00294sPp.LH.02G00287sPp.LH.02G02887sPp.LH.05G00965
OG0000072	0	43	22	0	0	1	29	2	0	46	0	0	0	Constraction	NA	NA	NA	Pp.LH.06G02189sPp.LH.UG00393
OG0000081	9	34	4	1	0	5	10	9	0	49	3	4	9	Constraction	NA	NA	NA	Pp.LH.07G00881sPp.LH.03G01290sPp.LH.06G02214sPp.LH.06G02193sPp.LH.05G00103sPp.LH.08G01239sPp.LH.02G02672sPp.LH.07G02400sPp.LH.08G01059
OG0000084	5	12	14	14	17	12	4	10	9	31	3	4	2	Constraction	Protein kinase domain(IPR000719)|Legume lectin, alpha chain, conserved site(IPR000985)|Legume lectin domain(IPR001220)|Serine/threonine-protein kinase, active site(IPR008271)|Protein kinase-like domain superfamily(IPR011009)|Concanavalin A-like lectin/glucanase domain superfamily(IPR013320)|Protein kinase, ATP binding site(IPR017441)	AT5G10530	NA Concanavalin A-like lectin protein kinase family protein	Pp.LH.04G01919sPp.LH.04G01924sPp.LH.04G01918sPp.LH.04G01916sPp.LH.04G02704sPp.LH.04G02713sPp.LH.06G03078sPp.LH.04G01920sPp.LH.06G03075sPp.LH.04G01927
OG0000090	3	68	0	0	0	3	12	14	0	31	3	0	0	Constraction	NA	NA	NA	Pp.LH.03G02060sPp.LH.08G00351sPp.LH.08G00875sPp.LH.06G02123sPp.LH.UG00080sPp.LH.06G01631sPp.LH.06G02414sPp.LH.02G02538sPp.LH.08G01651sPp.LH.02G02106sPp.LH.01G02104sPp.LH.08G00822sPp.LH.04G02148sPp.LH.06G01682
OG0000096	4	4	11	5	7	31	13	3	9	6	2	33	1	Constraction	F-box domain(IPR001810)|F-box associated domain, type 1(IPR006527)|F-box associated interaction domain(IPR017451)|F-box-like domain superfamily(IPR036047)	AT3G06240	NA F-box family protein	Pp.LH.03G02726sPp.LH.01G06962sPp.LH.03G02725
OG0000103	9	16	15	13	14	6	13	11	7	10	1	5	4	Constraction	FAR1 DNA binding domain(IPR004330)	AT3G59470	NA Far-red impaired responsive (FAR1) family protein	Pp.LH.01G02629sPp.LH.08G02527sPp.LH.01G02619sPp.LH.08G02526sPp.LH.08G02528sPp.LH.01G02617sPp.LH.01G02625sPp.LH.01G02626sPp.LH.06G04715sPp.LH.08G02525sPp.LH.01G02624
OG0000116	9	4	4	0	0	5	36	0	60	1	0	0	0	Constraction	-	-	-	-
OG0000142	0	16	0	0	0	35	5	5	46	1	0	0	1	Constraction	NA	AT5G42905	NA Polynucleotidyl transferase, ribonuclease H-like superfamily protein	Pp.LH.03G01187sPp.LH.06G00114sPp.LH.01G00462sPp.LH.07G02622sPp.LH.01G02729
OG0000147	1	14	2	1	15	20	2	13	12	25	2	0	0	Constraction	Leucine-rich repeat domain superfamily(IPR032675)	AT3G48880	NA RNI-like superfamily protein	Pp.LH.01G00144sPp.LH.01G01919sPp.LH.01G01904sPp.LH.01G01905sPp.LH.01G01917sPp.LH.01G01918sPp.LH.06G00588sPp.LH.01G01906sPp.LH.01G01910sPp.LH.01G00139sPp.LH.01G00120sPp.LH.01G00115sPp.LH.02G03648
OG0000149	12	8	14	9	4	11	9	0	0	18	8	12	1	Constraction	-	-	-	-
OG0000158	7	8	5	2	48	3	8	7	3	11	0	1	0	Constraction	PGG domain(IPR026961)	AT5G04730	NA Ankyrin-repeat containing protein	Pp.LH.01G00091sPp.LH.01G01947sPp.LH.01G00088sPp.LH.01G02149sPp.LH.08G02994sPp.LH.08G02992sPp.LH.01G00090
OG0000159	7	6	11	13	8	10	1	5	6	6	10	9	10	Constraction	Protein kinase domain(IPR000719)|Protein kinase-like domain superfamily(IPR011009)|Protein kinase, ATP binding site(IPR017441)	AT4G40010	SNRK2-7,SNRK2.7,SRK2F SNF1-related protein kinase 2.7	Pp.LH.06G02844sPp.LH.05G00700sPp.LH.07G01978sPp.LH.01G07025sPp.LH.08G01751
OG0000163	0	3	14	3	2	20	25	1	29	5	0	0	0	Constraction	NB-ARC(IPR002182)|AAA+ ATPase domain(IPR003593)|P-loop containing nucleoside triphosphate hydrolase(IPR027417)|Leucine-rich repeat domain superfamily(IPR032675)	AT4G27190	NA NB-ARC domain-containing disease resistance protein	Pp.LH.03G00179
OG0000166	2	7	1	4	2	0	7	2	18	1	0	55	2	Constraction	ATPase, AAA-type, core(IPR003959)|P-loop containing nucleoside triphosphate hydrolase(IPR027417)	ATCG01280	YCF2.2 Chloroplast Ycf2;ATPase, AAA type, core	Pp.LH.03G01420sPp.LH.02G01204
OG0000173	10	11	16	0	9	11	16	1	10	0	6	5	3	Constraction	NA	AT1G64260	NA MuDR family transposase	Pp.LH.03G01238
OG0000180	0	32	0	0	0	12	11	20	2	16	3	0	0	Constraction	NA	NA	NA	Pp.LH.08G00467sPp.LH.06G02557sPp.LH.03G01314sPp.LH.08G01116sPp.LH.07G00424sPp.LH.04G02025sPp.LH.07G00193sPp.LH.08G01560sPp.LH.07G00256sPp.LH.06G01503sPp.LH.05G01589sPp.LH.01G06731sPp.LH.02G01635sPp.LH.01G03621sPp.LH.02G01721sPp.LH.05G00281sPp.LH.03G02550sPp.LH.04G03092sPp.LH.01G00784sPp.LH.01G02771
OG0000193	2	13	28	4	7	3	19	7	2	5	2	1	0	Constraction	Protein kinase domain(IPR000719)|Leucine-rich repeat(IPR001611)|Tyrosine-protein kinase, active site(IPR008266)|Protein kinase-like domain superfamily(IPR011009)|Leucine-rich repeat-containing N-terminal, plant-type(IPR013210)|Protein kinase, ATP binding site(IPR017441)|Leucine-rich repeat domain superfamily(IPR032675)	AT4G08850	NA Leucine-rich repeat receptor-like protein kinase family protein	Pp.LH.08G02816sPp.LH.08G02912sPp.LH.08G02819sPp.LH.08G02820sPp.LH.08G02818sPp.LH.08G02815sPp.LH.08G02814
OG0000196	8	10	10	4	4	13	2	5	12	10	0	10	4	Constraction	Aspartic peptidase domain superfamily(IPR021109)|Xylanase inhibitor, C-terminal(IPR032799)|Xylanase inhibitor, N-terminal(IPR032861)|Pepsin-like domain, plant(IPR034161)	AT1G64830	NA Eukaryotic aspartyl protease family protein	Pp.LH.06G04519sPp.LH.06G04544sPp.LH.06G04518sPp.LH.06G04520sPp.LH.06G04543
OG0000207	0	1	0	0	1	49	1	0	38	0	0	0	0	Constraction	-	-	-	-
OG0000222	5	43	2	0	0	5	14	8	2	4	2	0	1	Constraction	NA	NA	NA	Pp.LH.03G01273sPp.LH.01G04478sPp.LH.07G00434sPp.LH.07G00497sPp.LH.06G02286sPp.LH.05G00025sPp.LH.07G00363sPp.LH.04G02857
OG0000226	9	5	5	1	1	2	2	4	0	5	0	3	48	Constraction	Prolamin-like domain(IPR008502)	AT5G52965	NA Protein of unknown function (DUF1278)	Pp.LH.03G00233sPp.LH.01G00682sPp.LH.03G00234sPp.LH.03G00244
OG0000232	7	4	10	7	7	5	10	0	5	5	15	6	3	Constraction	-	-	-	-
OG0000234	14	9	6	6	1	13	5	7	4	9	6	4	0	Constraction	Protein of unknown function DUF674(IPR007750)	AT3G09110	NA Protein of unknown function (DUF674)	Pp.LH.02G03835sPp.LH.06G02925sPp.LH.02G03832sPp.LH.07G00964sPp.LH.02G04362sPp.LH.02G04358sPp.LH.02G03831
OG0000236	0	13	0	5	3	7	56	0	0	0	0	0	0	Constraction	-	-	-	-
OG0000237	0	5	3	0	2	5	45	0	1	15	0	8	0	Constraction	-	-	-	-
OG0000246	6	9	10	7	2	11	6	8	3	11	2	1	6	Constraction	Domain of unknown function DUF2431(IPR019446)	AT5G56075	NA Domain of unknown function (DUF2431)	Pp.LH.04G00021sPp.LH.04G01400sPp.LH.04G01394sPp.LH.04G01396sPp.LH.04G01401sPp.LH.03G02745sPp.LH.04G01399sPp.LH.03G02744
OG0000249	7	14	9	3	6	6	10	7	6	13	0	1	0	Constraction	Protein kinase domain(IPR000719)|Serine-threonine/tyrosine-protein kinase, catalytic domain(IPR001245)|Serine/threonine-protein kinase, active site(IPR008271)|Protein kinase-like domain superfamily(IPR011009)|Protein kinase, ATP binding site(IPR017441)|Malectin-like carbohydrate-binding domain(IPR024788)	AT3G51550	FER Malectin/receptor-like protein kinase family protein	Pp.LH.03G03388sPp.LH.03G03380sPp.LH.03G03386sPp.LH.03G03387sPp.LH.03G03389sPp.LH.03G03381sPp.LH.03G03328
OG0000254	2	3	3	5	8	4	7	2	3	5	19	3	17	Constraction	Peptidase S8/S53 domain(IPR000209)|Peptidase S8 propeptide/proteinase inhibitor I9(IPR010259)|Peptidase S8, subtilisin-related(IPR015500)|Peptidase S8, subtilisin, Ser-active site(IPR023828)|Cucumisin-like catalytic domain(IPR034197)|Peptidase S8/S53 domain superfamily(IPR036852)|Peptidase S8 propeptide/proteinase inhibitor I9 superfamily(IPR037045)	AT4G10550	NA Subtilase family protein	Pp.LH.08G01409sPp.LH.05G01684
OG0000257	1	7	2	0	0	0	4	0	0	2	0	65	0	Constraction	-	-	-	-
OG0000264	2	6	12	3	6	6	10	5	13	12	1	4	0	Constraction	Oxoglutarate/iron-dependent dioxygenase(IPR005123)|Non-haem dioxygenase N-terminal domain(IPR026992)|Isopenicillin N synthase-like(IPR027443)	AT2G36690	NA 2-oxoglutarate (2OG) and Fe(II)-dependent oxygenase superfamily protein	Pp.LH.08G01092sPp.LH.08G01712sPp.LH.08G01713sPp.LH.08G01093sPp.LH.08G01096
OG0000268	12	13	3	0	1	13	5	0	6	24	0	2	0	Constraction	-	-	-	-
OG0000281	0	5	0	0	0	0	0	0	1	72	0	0	0	Constraction	-	-	-	-
OG0000289	0	3	0	0	0	0	1	0	0	73	0	0	0	Constraction	-	-	-	-
OG0000293	13	10	8	3	5	2	10	5	4	6	0	3	7	Constraction	Serine-threonine/tyrosine-protein kinase, catalytic domain(IPR001245)|EVE domain(IPR002740)|Protein kinase-like domain superfamily(IPR011009)|PUA-like superfamily(IPR015947)	AT3G57710	NA Protein kinase superfamily protein	Pp.LH.08G02119sPp.LH.08G02120sPp.LH.08G02118sPp.LH.08G02116sPp.LH.08G02115
OG0000296	0	2	4	7	0	10	20	1	0	7	6	19	0	Constraction	Helitron helicase-like domain(IPR025476)	NA	NA	Pp.LH.02G01646
OG0000297	0	2	27	3	0	7	21	0	15	1	0	0	0	Constraction	-	-	-	-
OG0000315	0	4	14	10	10	11	4	3	14	4	0	0	0	Constraction	Protein kinase domain(IPR000719)|S-locus glycoprotein domain(IPR000858)|Serine-threonine/tyrosine-protein kinase, catalytic domain(IPR001245)|Bulb-type lectin domain(IPR001480)|PAN/Apple domain(IPR003609)|Serine/threonine-protein kinase, active site(IPR008271)|Protein kinase-like domain superfamily(IPR011009)|Protein kinase, ATP binding site(IPR017441)|S-locus receptor kinase, C-terminal(IPR02182…	AT1G11340	NA S-locus lectin protein kinase family protein	Pp.LH.04G00320sPp.LH.04G00319sPp.LH.04G00318
OG0000344	4	6	9	2	2	4	16	0	3	10	5	5	4	Constraction	-	-	-	-
OG0000358	0	1	0	0	0	0	0	0	0	68	0	0	0	Constraction	-	-	-	-
OG0000379	4	3	22	1	1	0	12	2	7	6	5	4	0	Constraction	Leucine-rich repeat-containing N-terminal, plant-type(IPR013210)|Leucine-rich repeat domain superfamily(IPR032675)	AT5G39390	NA Leucine-rich repeat protein kinase family protein	Pp.LH.06G03515sPp.LH.02G02374
OG0000391	1	6	3	7	1	1	5	3	3	9	19	4	4	Constraction	Protein kinase domain(IPR000719)|Legume lectin domain(IPR001220)|Serine/threonine-protein kinase, active site(IPR008271)|Protein kinase-like domain superfamily(IPR011009)|Concanavalin A-like lectin/glucanase domain superfamily(IPR013320)|Protein kinase, ATP binding site(IPR017441)	AT2G37710	RLK receptor lectin kinase	Pp.LH.06G03637sPp.LH.06G03652sPp.LH.06G03633
OG0000396	40	1	0	0	2	13	2	0	4	0	4	0	0	Constraction	-	-	-	-
OG0000431	0	2	0	0	0	0	2	1	0	58	0	0	0	Constraction	NA	NA	NA	Pp.LH.01G02920
OG0000432	1	5	6	2	1	4	6	2	4	3	2	1	25	Constraction	IBR domain(IPR002867)|Zinc finger, RING/FYVE/PHD-type(IPR013083)|Zinc finger, RING-type, conserved site(IPR017907)	AT5G60250	NA zinc finger (C3HC4-type RING finger) family protein	Pp.LH.06G01361sPp.LH.06G01050
OG0000455	4	41	0	0	0	2	0	0	0	14	0	0	0	Constraction	-	-	-	-
OG0000482	13	32	0	2	0	2	0	4	0	6	0	0	0	Constraction	Ribonuclease H superfamily(IPR036397)	NA	NA	Pp.LH.02G03546sPp.LH.02G01949sPp.LH.06G02444sPp.LH.01G02715
OG0000486	0	3	0	0	0	54	1	0	0	1	0	0	0	Constraction	-	-	-	-
OG0000502	0	2	0	0	0	0	0	1	0	55	0	0	0	Constraction	NA	NA	NA	Pp.LH.04G01146
OG0000515	0	3	5	0	2	11	10	1	22	0	3	0	0	Constraction	NA	NA	NA	Pp.LH.08G01020
OG0000572	8	4	1	0	2	11	1	0	6	5	2	3	11	Constraction	-	-	-	-
OG0000576	6	13	2	0	0	3	10	0	1	0	0	18	1	Constraction	-	-	-	-
OG0000587	0	6	6	0	0	18	4	3	12	5	0	0	0	Constraction	Leucine-rich repeat domain superfamily(IPR032675)|F-box-like domain superfamily(IPR036047)	AT5G02700	NA F-box/RNI-like superfamily protein	Pp.LH.08G01863sPp.LH.08G01862sPp.LH.03G03163
OG0000603	5	6	2	0	0	6	19	0	2	13	0	0	0	Constraction	-	-	-	-
OG0000609	2	5	5	12	4	5	0	3	0	4	4	3	5	Constraction	Dirigent protein(IPR004265)	AT4G23690	NA Disease resistance-responsive (dirigent-like protein) family protein	Pp.LH.05G01445sPp.LH.05G01443sPp.LH.05G01446
OG0000629	2	8	0	29	0	0	0	4	0	9	0	0	0	Constraction	B3 DNA binding domain(IPR003340)|DNA-binding pseudobarrel domain superfamily(IPR015300)	NA	NA	Pp.LH.01G07036sPp.LH.01G07034sPp.LH.01G07041sPp.LH.01G07038
OG0000662	28	8	0	0	0	1	9	0	0	5	0	0	0	Constraction	-	-	-	-
OG0000665	6	10	0	4	0	7	2	6	1	14	1	0	0	Constraction	NA	NA	NA	Pp.LH.01G02529sPp.LH.01G02187sPp.LH.01G02561sPp.LH.05G00661sPp.LH.01G02659sPp.LH.01G02930
OG0000672	0	1	0	43	0	2	0	0	0	0	0	2	2	Constraction	-	-	-	-
OG0000673	3	5	9	4	3	5	5	1	1	2	4	4	4	Constraction	Glutathione peroxidase(IPR000889)|Glutathione peroxidase active site(IPR029759)|Glutathione peroxidase conserved site(IPR029760)|Thioredoxin-like superfamily(IPR036249)	AT2G43350	ATGPX3,GPX3 glutathione peroxidase 3	Pp.LH.01G02448
OG0000690	2	14	0	0	0	7	0	3	0	24	0	0	0	Constraction	NA	NA	NA	Pp.LH.03G02139sPp.LH.02G01804sPp.LH.04G03051
OG0000709	3	4	8	5	3	4	3	0	4	4	4	4	3	Constraction	-	-	-	-
OG0000791	1	9	0	1	0	4	0	4	0	28	0	0	0	Constraction	NA	AT1G19260	NA TTF-type zinc finger protein with HAT dimerisation domain	Pp.LH.08G01069sPp.LH.04G03042sPp.LH.06G02830sPp.LH.06G02390
OG0000829	0	1	0	0	0	6	1	0	34	4	0	0	0	Constraction	-	-	-	-
OG0000875	15	2	1	0	0	7	6	0	0	11	2	1	0	Constraction	-	-	-	-
OG0000884	0	2	0	0	0	0	0	0	0	43	0	0	0	Constraction	-	-	-	-
OG0000973	6	2	8	0	5	2	9	1	3	4	1	2	0	Constraction	Leucine-rich repeat domain superfamily(IPR032675)|Virus X resistance protein-like, coiled-coil domain(IPR038005)	AT3G14470	NA NB-ARC domain-containing disease resistance protein	Pp.LH.UG00553
OG0000976	0	6	0	0	0	0	0	0	0	37	0	0	0	Constraction	-	-	-	-
OG0000986	4	5	5	10	3	4	1	2	1	4	0	2	1	Constraction	NAD-dependent epimerase/dehydratase(IPR001509)|NAD(P)-binding domain superfamily(IPR036291)	AT2G45400	BEN1 NAD(P)-binding Rossmann-fold superfamily protein	Pp.LH.02G02874sPp.LH.02G02875
OG0001013	0	40	0	0	0	0	0	1	0	0	1	0	0	Constraction	NA	NA	NA	Pp.LH.02G00899
OG0001080	1	5	4	3	2	4	0	2	2	2	3	3	9	Constraction	Pectinesterase inhibitor domain(IPR006501)|Pla a 1-like(IPR034088)|Invertase/pectin methylesterase inhibitor domain superfamily(IPR035513)	AT5G46940	NA Plant invertase/pectin methylesterase inhibitor superfamily protein	Pp.LH.05G00619sPp.LH.02G02368
OG0001144	0	13	1	0	0	9	1	5	6	5	0	0	0	Constraction	Zinc knuckle CX2CX4HX4C(IPR025836)	NA	NA	Pp.LH.UG00612sPp.LH.08G00297sPp.LH.06G02162sPp.LH.02G01663sPp.LH.UG00181
OG0001146	0	3	3	1	0	20	3	2	4	4	0	0	0	Constraction	BRCT domain(IPR001357)|Domain unknown function DUF295(IPR005174)|Pescadillo(IPR010613)|BRCT domain superfamily(IPR036420)	AT5G14520	NA pescadillo-related	Pp.LH.03G03791sPp.LH.03G03246
OG0001188	22	6	0	0	0	0	2	1	0	8	0	0	0	Constraction	Ribonuclease H superfamily(IPR036397)	NA	NA	Pp.LH.04G03485
OG0001192	0	11	0	0	1	0	0	2	8	17	0	0	0	Constraction	NA	NA	NA	Pp.LH.06G02774sPp.LH.04G03001
OG0001263	0	1	2	0	0	3	5	0	27	0	0	0	0	Constraction	-	-	-	-
OG0001265	0	2	0	0	0	0	0	1	0	35	0	0	0	Constraction	NA	NA	NA	Pp.LH.03G01752
OG0001315	0	2	1	3	5	0	2	0	2	0	1	20	1	Constraction	-	-	-	-
OG0001334	6	1	0	0	0	3	21	0	0	6	0	0	0	Constraction	-	-	-	-
OG0001350	0	5	1	0	0	11	2	1	2	3	0	5	6	Constraction	NA	AT2G16040	NA hAT dimerisation domain-containing protein / transposase-related	Pp.LH.05G00480
OG0001454	0	6	6	1	1	3	4	2	6	7	0	0	0	Constraction	Pentatricopeptide repeat(IPR002885)|Tetratricopeptide-like helical domain superfamily(IPR011990)	AT1G62670	RPF2 rna processing factor 2	Pp.LH.06G01024sPp.LH.08G01279
OG0001560	2	32	0	0	0	0	1	0	0	0	0	0	0	Constraction	-	-	-	-
OG0001568	0	1	0	0	0	0	0	0	0	34	0	0	0	Constraction	-	-	-	-
OG0001570	0	1	0	0	0	0	0	0	0	34	0	0	0	Constraction	-	-	-	-
OG0001676	6	1	0	0	0	17	0	0	0	10	0	0	0	Constraction	-	-	-	-
OG0001684	1	11	0	0	0	1	0	0	2	19	0	0	0	Constraction	-	-	-	-
OG0001692	0	3	2	0	0	2	1	2	20	4	0	0	0	Constraction	K Homology domain, type 1 superfamily(IPR036612)	AT5G08420	NA RNA-binding KH domain-containing protein	Pp.LH.06G04592sPp.LH.02G02554
OG0001695	0	1	0	0	0	0	0	0	0	33	0	0	0	Constraction	-	-	-	-
OG0001865	0	4	0	0	0	0	0	1	0	28	0	0	0	Constraction	NA	AT1G29150	ATS9,RPN6 non-ATPase subunit 9	Pp.LH.UG00398
OG0002059	2	2	0	0	0	3	2	1	0	21	1	0	0	Constraction	Ribonuclease H superfamily(IPR036397)	NA	NA	Pp.LH.07G00284
OG0002075	0	4	0	0	0	0	0	1	0	27	0	0	0	Constraction	KEN domain(IPR010513)|KEN domain superfamily(IPR038357)	NA	NA	Pp.LH.02G03869
OG0002259	1	5	5	2	2	0	7	0	4	1	1	3	0	Constraction	-	-	-	-
OG0002266	0	2	7	8	0	0	14	0	0	0	0	0	0	Constraction	-	-	-	-
OG0002587	1	2	7	5	2	2	1	0	2	0	3	1	3	Constraction	-	-	-	-
OG0002676	4	4	3	0	11	1	3	1	0	2	0	0	0	Constraction	NA	NA	NA	Pp.LH.03G02200
OG0002679	1	4	2	0	0	7	0	0	0	13	2	0	0	Constraction	-	-	-	-
OG0002687	0	19	0	0	0	2	0	0	0	8	0	0	0	Constraction	-	-	-	-
OG0002689	0	3	0	0	0	0	1	1	0	24	0	0	0	Constraction	NA	NA	NA	Pp.LH.01G01719
OG0002887	20	1	1	0	1	1	1	0	2	1	0	0	0	Constraction	-	-	-	-
OG0002890	2	10	0	0	0	1	0	2	0	13	0	0	0	Constraction	NA	NA	NA	Pp.LH.02G01512sPp.LH.02G01704
OG0002892	5	14	0	1	0	2	2	0	0	0	4	0	0	Constraction	-	-	-	-
OG0003094	0	15	1	0	0	0	4	2	1	3	0	1	0	Constraction	NA	NA	NA	Pp.LH.05G00723sPp.LH.01G02498
OG0003187	1	1	4	5	3	1	0	0	3	0	3	2	3	Constraction	-	-	-	-
OG0003261	6	9	2	0	0	1	3	0	0	3	2	0	0	Constraction	-	-	-	-
OG0003283	0	8	1	0	0	1	4	4	0	8	0	0	0	Constraction	NA	NA	NA	Pp.LH.03G00759sPp.LH.08G01895sPp.LH.06G04593sPp.LH.08G00600
OG0003483	0	13	0	0	0	5	0	0	0	7	0	0	0	Constraction	-	-	-	-
OG0003486	0	8	6	0	0	3	6	1	0	1	0	0	0	Constraction	NA	NA	NA	Pp.LH.02G02772
OG0003496	0	14	0	0	0	0	0	0	0	11	0	0	0	Constraction	-	-	-	-
OG0003708	0	4	0	0	0	0	0	0	0	20	0	0	0	Constraction	-	-	-	-
OG0003942	0	3	2	0	0	8	0	1	5	4	0	0	0	Constraction	Cytochrome P450(IPR001128)|Cytochrome P450, E-class, group I(IPR002401)|Cytochrome P450, conserved site(IPR017972)|Cytochrome P450 superfamily(IPR036396)	AT5G36110	CYP716A1 cytochrome P450, family 716, subfamily A, polypeptide 1	Pp.LH.06G01427
OG0003957	0	22	0	0	0	0	0	0	0	1	0	0	0	Constraction	-	-	-	-
OG0004126	1	1	9	1	1	2	1	0	1	1	1	2	1	Constraction	-	-	-	-
OG0004205	2	15	1	0	0	3	1	0	0	0	0	0	0	Constraction	-	-	-	-
OG0004225	0	1	3	0	0	1	2	0	3	12	0	0	0	Constraction	-	-	-	-
OG0004239	0	1	0	0	0	0	0	0	0	21	0	0	0	Constraction	-	-	-	-
OG0004587	2	12	0	0	0	1	1	2	0	3	0	0	0	Constraction	NA	NA	NA	Pp.LH.05G01421sPp.LH.04G02684
OG0004601	0	3	3	0	0	6	1	0	0	5	0	3	0	Constraction	-	-	-	-
OG0004604	0	5	0	0	1	1	12	0	0	1	1	0	0	Constraction	-	-	-	-
OG0005068	0	1	0	0	0	15	0	0	2	0	0	2	0	Constraction	-	-	-	-
OG0005076	0	4	1	0	0	1	2	0	6	6	0	0	0	Constraction	-	-	-	-
OG0005082	0	7	1	0	0	1	3	1	2	5	0	0	0	Constraction	NB-ARC(IPR002182)|Heavy metal-associated domain, HMA(IPR006121)|Powdery mildew resistance protein, RPW8 domain(IPR008808)|P-loop containing nucleoside triphosphate hydrolase(IPR027417)	AT5G66900	NA Disease resistance protein (CC-NBS-LRR class) family	Pp.LH.05G01620
OG0005083	0	2	0	0	0	1	17	0	0	0	0	0	0	Constraction	-	-	-	-
OG0005093	0	1	0	0	0	0	0	0	0	19	0	0	0	Constraction	-	-	-	-
OG0005095	0	17	0	0	0	0	0	0	0	3	0	0	0	Constraction	-	-	-	-
OG0005097	0	19	0	0	0	0	0	0	0	1	0	0	0	Constraction	-	-	-	-
OG0005098	0	1	0	0	0	0	0	0	19	0	0	0	0	Constraction	-	-	-	-
OG0005453	0	11	0	0	0	0	1	0	3	0	0	0	4	Constraction	-	-	-	-
OG0005706	3	7	0	0	0	0	4	0	0	2	0	3	0	Constraction	-	-	-	-
OG0005747	0	9	0	0	0	0	0	0	0	10	0	0	0	Constraction	-	-	-	-
OG0005748	0	2	0	0	0	0	3	1	0	13	0	0	0	Constraction	Zinc knuckle CX2CX4HX4C(IPR025836)	AT2G41590	NA unknown protein; BEST Arabidopsis thaliana protein match is: unknown protein (TAIR:AT5G25200.1); Has 221 Blast hits to 217 proteins in 10 species: Archae - 0; Bacteria - 0; Metazoa - 0; Fungi - 0; Plants - 221; Viruses - 0; Other Eukaryotes - 0 (source: NCBI BLink).	Pp.LH.05G01165
OG0005752	0	3	0	0	0	0	0	0	16	0	0	0	0	Constraction	-	-	-	-
OG0006611	3	3	0	0	0	4	0	0	0	3	4	1	0	Constraction	-	-	-	-
OG0006659	0	10	0	0	1	3	4	0	0	0	0	0	0	Constraction	-	-	-	-
OG0006661	0	2	0	0	0	16	0	0	0	0	0	0	0	Constraction	-	-	-	-
OG0006666	0	1	2	0	0	3	0	0	3	9	0	0	0	Constraction	-	-	-	-
OG0006673	0	2	2	0	0	0	11	0	3	0	0	0	0	Constraction	-	-	-	-
OG0007522	0	2	4	2	0	0	0	0	0	0	1	7	1	Constraction	-	-	-	-
OG0007550	1	14	0	0	0	0	0	0	0	1	0	0	1	Constraction	-	-	-	-
OG0007851	12	3	0	0	0	0	2	0	0	0	0	0	0	Constraction	-	-	-	-
OG0007911	0	1	0	2	0	1	1	0	11	0	0	1	0	Constraction	-	-	-	-
OG0007925	0	1	0	0	0	0	0	0	0	16	0	0	0	Constraction	-	-	-	-
OG0009349	0	4	4	0	0	1	6	0	0	0	1	0	0	Constraction	-	-	-	-
OG0009371	0	3	0	0	0	0	0	0	0	13	0	0	0	Constraction	-	-	-	-
OG0009375	0	15	0	0	0	0	0	0	0	1	0	0	0	Constraction	-	-	-	-
OG0010745	1	13	1	0	0	0	0	0	0	0	0	0	0	Constraction	-	-	-	-
OG0010821	0	2	0	0	0	0	0	1	0	12	0	0	0	Constraction	GroES-like superfamily(IPR011032)|NAD(P)-binding domain superfamily(IPR036291)	AT4G39330	ATCAD9,CAD9 cinnamyl alcohol dehydrogenase 9	Pp.LH.06G02252
OG0012008	1	6	0	0	0	0	6	0	0	1	0	0	0	Constraction	-	-	-	-
OG0012082	0	1	0	0	0	4	5	0	3	1	0	0	0	Constraction	-	-	-	-
OG0012092	0	5	0	0	0	1	0	0	0	8	0	0	0	Constraction	-	-	-	-
OG0012112	0	1	0	0	0	0	0	0	0	13	0	0	0	Constraction	-	-	-	-
OG0012119	0	2	0	0	0	0	0	0	12	0	0	0	0	Constraction	-	-	-	-
OG0013205	0	4	0	0	0	3	0	0	0	0	1	5	0	Constraction	-	-	-	-
OG0013213	0	4	0	0	0	6	0	0	0	3	0	0	0	Constraction	-	-	-	-
OG0013258	0	1	0	0	0	0	0	0	0	12	0	0	0	Constraction	-	-	-	-
OG0013260	0	5	0	0	0	0	0	0	0	8	0	0	0	Constraction	-	-	-	-
OG0013279	0	12	0	0	0	0	0	0	0	1	0	0	0	Constraction	-	-	-	-
OG0013280	0	4	0	6	2	0	0	0	1	0	0	0	0	Constraction	-	-	-	-
OG0013716	4	2	0	0	0	6	0	0	0	0	0	0	0	Constraction	-	-	-	-
OG0013770	1	2	0	0	0	1	6	0	0	2	0	0	0	Constraction	-	-	-	-
OG0013772	2	2	0	0	1	1	4	0	1	0	0	1	0	Constraction	-	-	-	-
OG0013876	0	2	2	0	0	3	5	0	0	0	0	0	0	Constraction	-	-	-	-
OG0013902	0	1	0	0	0	1	0	0	10	0	0	0	0	Constraction	-	-	-	-
OG0013912	0	3	2	0	0	0	7	0	0	0	0	0	0	Constraction	-	-	-	-
OG0013917	0	1	4	1	4	0	0	0	1	0	0	1	0	Constraction	-	-	-	-
OG0013940	0	8	0	0	0	0	1	0	0	3	0	0	0	Constraction	-	-	-	-
OG0013948	0	4	0	0	0	0	0	1	0	7	0	0	0	Constraction	Ribosomal protein 50S-L18Ae/60S-L20/60S-L18A(IPR023573)	AT1G29965	NA Ribosomal protein L18ae/LX family protein	Pp.LH.07G00587
OG0013952	0	11	0	0	0	0	1	0	0	0	0	0	0	Constraction	-	-	-	-
OG0014366	0	7	0	0	0	4	0	0	0	0	0	0	0	Constraction	-	-	-	-
OG0014453	0	10	0	0	0	1	0	0	0	0	0	0	0	Constraction	-	-	-	-
OG0014460	0	1	7	0	2	0	1	0	0	0	0	0	0	Constraction	-	-	-	-
OG0014492	0	1	0	0	0	0	5	0	0	0	1	4	0	Constraction	-	-	-	-
OG0014497	0	1	0	0	0	0	0	0	0	10	0	0	0	Constraction	-	-	-	-
OG0014504	0	2	0	0	0	0	0	0	0	9	0	0	0	Constraction	-	-	-	-
OG0014510	0	9	0	0	0	0	2	0	0	0	0	0	0	Constraction	-	-	-	-
OG0014793	0	3	0	0	0	7	0	0	0	0	0	0	0	Constraction	-	-	-	-
OG0014805	0	5	0	0	0	4	0	0	0	1	0	0	0	Constraction	-	-	-	-
OG0014849	0	8	0	0	0	1	0	0	0	1	0	0	0	Constraction	-	-	-	-
OG0014879	0	1	8	0	0	0	0	0	1	0	0	0	0	Constraction	-	-	-	-
OG0014932	0	9	0	0	0	0	0	0	0	1	0	0	0	Constraction	-	-	-	-
OG0015203	0	3	0	0	0	5	1	0	0	0	0	0	0	Constraction	-	-	-	-
OG0015280	0	3	6	0	0	0	0	0	0	0	0	0	0	Constraction	-	-	-	-
OG0015284	0	1	7	0	0	0	1	0	0	0	0	0	0	Constraction	-	-	-	-
OG0015354	0	1	0	0	0	0	0	0	0	8	0	0	0	Constraction	-	-	-	-
OG0015355	0	1	0	0	1	0	0	0	0	7	0	0	0	Constraction	-	-	-	-
OG0015364	0	1	0	0	1	0	6	0	0	1	0	0	0	Constraction	-	-	-	-
OG0015707	0	5	1	0	2	0	0	0	0	0	0	0	0	Constraction	-	-	-	-
OG0016393	0	6	0	0	0	0	0	0	0	1	0	0	0	Constraction	-	-	-	-
OG0016415	0	6	0	0	0	0	0	0	0	1	0	0	0	Constraction	-	-	-	-
OG0000003	7	30	44	4	35	31	37	39	23	50	8	4	1	Expansion	Leucine-rich repeat(IPR001611)|Leucine-rich repeat-containing N-terminal, plant-type(IPR013210)|Leucine-rich repeat domain superfamily(IPR032675)	AT2G34930	NA disease resistance family protein / LRR family protein	Pp.LH.04G02004sPp.LH.UG01051sPp.LH.07G00831sPp.LH.04G01377sPp.LH.04G01280sPp.LH.03G01688sPp.LH.01G01208sPp.LH.04G01279sPp.LH.07G00592sPp.LH.04G01283sPp.LH.04G02009sPp.LH.07G00606sPp.LH.07G00591sPp.LH.04G01272sPp.LH.07G00599sPp.LH.UG00613sPp.LH.04G01223sPp.LH.07G00617sPp.LH.02G03137sPp.LH.04G01378sPp.LH.04G01275sPp.LH.07G00595sPp.LH.08G00323sPp.LH.07G01102sPp.LH.04G02005sPp.LH.04G01270sPp.LH.04G01…
OG0000005	36	44	40	1	0	32	30	67	0	36	3	7	2	Expansion	NA	ATMG00810	ORF240B DNA/RNA polymerases superfamily protein	Pp.LH.07G00577sPp.LH.06G03028sPp.LH.08G00836sPp.LH.08G00839sPp.LH.01G03010sPp.LH.07G00837sPp.LH.01G03554sPp.LH.02G01538sPp.LH.07G00483sPp.LH.01G01865sPp.LH.02G01529sPp.LH.01G03756sPp.LH.04G01860sPp.LH.02G01762sPp.LH.04G03356sPp.LH.07G01339sPp.LH.01G06547sPp.LH.07G01342sPp.LH.01G00661sPp.LH.01G02493sPp.LH.08G02346sPp.LH.03G02044sPp.LH.01G01258sPp.LH.06G03887sPp.LH.01G02917sPp.LH.01G01933sPp.LH.01G…
OG0000006	13	13	31	24	34	16	18	30	24	24	2	47	21	Expansion	Small auxin-up RNA(IPR003676)	AT4G38840	NA SAUR-like auxin-responsive protein family	Pp.LH.08G01292sPp.LH.08G01317sPp.LH.08G02206sPp.LH.08G01326sPp.LH.08G01304sPp.LH.08G01291sPp.LH.08G01312sPp.LH.08G01319sPp.LH.08G01325sPp.LH.08G01324sPp.LH.08G01299sPp.LH.08G01300sPp.LH.08G01298sPp.LH.08G01321sPp.LH.08G01293sPp.LH.08G01315sPp.LH.08G01322sPp.LH.08G01308sPp.LH.08G01305sPp.LH.08G01318sPp.LH.08G02200sPp.LH.08G01328sPp.LH.08G01307sPp.LH.08G01297sPp.LH.08G01280sPp.LH.08G01327sPp.LH.08G…
OG0000007	21	21	40	33	21	20	8	24	14	22	19	27	25	Expansion	Pectinesterase, catalytic(IPR000070)|Pectinesterase inhibitor domain(IPR006501)|Pectin lyase fold/virulence factor(IPR011050)|Pectin lyase fold(IPR012334)|Pectinesterase, Tyr active site(IPR018040)|Pectinesterase, Asp active site(IPR033131)|Invertase/pectin methylesterase inhibitor domain superfamily(IPR035513)	AT4G33220	PME44,ATPME44 pectin methylesterase 44	Pp.LH.02G03631sPp.LH.07G02531sPp.LH.01G01594sPp.LH.08G03285sPp.LH.02G04349sPp.LH.08G03284sPp.LH.03G00338sPp.LH.01G01599sPp.LH.01G01607sPp.LH.01G04431sPp.LH.07G02530sPp.LH.02G02749sPp.LH.04G00252sPp.LH.06G04249sPp.LH.02G00985sPp.LH.01G06529sPp.LH.01G01595sPp.LH.01G01610sPp.LH.01G01611sPp.LH.02G04683sPp.LH.01G06530sPp.LH.08G03283sPp.LH.02G03687sPp.LH.06G04250
OG0000009	37	12	18	5	40	31	10	27	34	32	21	17	3	Expansion	Terpene synthase, N-terminal domain(IPR001906)|Terpene synthase, metal-binding domain(IPR005630)|Terpenoid cyclases/protein prenyltransferase alpha-alpha toroid(IPR008930)|Isoprenoid synthase domain superfamily(IPR008949)|Terpene cyclase-like 1, C-terminal domain(IPR034741)|Terpene synthase, N-terminal domain superfamily(IPR036965)	AT5G23960	ATTPS21,TPS21 terpene synthase 21	Pp.LH.04G02149sPp.LH.04G02106sPp.LH.04G02108sPp.LH.04G02201sPp.LH.04G02472sPp.LH.04G02194sPp.LH.04G02679sPp.LH.04G02142sPp.LH.04G02190sPp.LH.04G02204sPp.LH.04G02222sPp.LH.04G02111sPp.LH.04G02100sPp.LH.04G02147sPp.LH.04G02678sPp.LH.04G02188sPp.LH.04G02220sPp.LH.04G02140sPp.LH.04G02098sPp.LH.04G02101sPp.LH.04G02471sPp.LH.04G02103sPp.LH.04G02099sPp.LH.04G02210sPp.LH.04G02151sPp.LH.04G02143sPp.LH.04G…
OG0000012	52	20	35	2	31	29	34	32	2	19	0	5	1	Expansion	Toll/interleukin-1 receptor homology (TIR) domain(IPR000157)|NB-ARC(IPR002182)|AAA+ ATPase domain(IPR003593)|P-loop containing nucleoside triphosphate hydrolase(IPR027417)|Leucine-rich repeat domain superfamily(IPR032675)|Toll/interleukin-1 receptor homology (TIR) domain superfamily(IPR035897)	AT5G17680	NA disease resistance protein (TIR-NBS-LRR class), putative	Pp.LH.08G00269sPp.LH.08G00273sPp.LH.08G00869sPp.LH.08G00317sPp.LH.08G00322sPp.LH.08G00279sPp.LH.UG00154sPp.LH.08G00272sPp.LH.01G06471sPp.LH.08G00253sPp.LH.UG00208sPp.LH.08G00266sPp.LH.UG00196sPp.LH.UG00155sPp.LH.08G00324sPp.LH.01G06472sPp.LH.UG00152sPp.LH.08G00276sPp.LH.08G00057sPp.LH.08G00268sPp.LH.UG00153sPp.LH.UG00210sPp.LH.08G00315sPp.LH.08G00058sPp.LH.08G00873sPp.LH.08G00060sPp.LH.08G00061sP…
OG0000014	68	22	32	15	9	21	21	25	0	19	0	1	0	Expansion	NB-ARC(IPR002182)|P-loop containing nucleoside triphosphate hydrolase(IPR027417)|Virus X resistance protein-like, coiled-coil domain(IPR038005)	AT3G14470	NA NB-ARC domain-containing disease resistance protein	Pp.LH.04G03418sPp.LH.03G01131sPp.LH.UG01168sPp.LH.04G03404sPp.LH.04G03410sPp.LH.04G03415sPp.LH.03G01044sPp.LH.01G06523sPp.LH.01G06525sPp.LH.03G01095sPp.LH.04G03409sPp.LH.03G01065sPp.LH.UG01165sPp.LH.03G01080sPp.LH.03G01067sPp.LH.01G06691sPp.LH.01G06694sPp.LH.01G06693sPp.LH.UG01164sPp.LH.04G03417sPp.LH.03G01092sPp.LH.01G06522sPp.LH.01G06692sPp.LH.03G01217sPp.LH.03G01091
OG0000016	2	28	39	0	0	18	26	37	27	45	3	0	0	Expansion	Leucine-rich repeat(IPR001611)|Leucine-rich repeat-containing N-terminal, plant-type(IPR013210)|Leucine-rich repeat domain superfamily(IPR032675)	AT1G17250	AtRLP3,RLP3 receptor like protein 3	Pp.LH.04G01786sPp.LH.02G02236sPp.LH.04G01767sPp.LH.04G01863sPp.LH.04G01864sPp.LH.06G00151sPp.LH.04G01776sPp.LH.04G01865sPp.LH.04G01761sPp.LH.04G01787sPp.LH.04G01838sPp.LH.06G00152sPp.LH.04G02776sPp.LH.04G01768sPp.LH.04G01762sPp.LH.04G02773sPp.LH.02G02143sPp.LH.04G01862sPp.LH.02G02141sPp.LH.06G01379sPp.LH.04G01857sPp.LH.04G01839sPp.LH.06G01378sPp.LH.03G00270sPp.LH.04G01765sPp.LH.04G02972sPp.LH.04G…
OG0000020	1	18	28	35	7	25	17	26	8	25	0	1	25	Expansion	Pentatricopeptide repeat(IPR002885)|Tetratricopeptide-like helical domain superfamily(IPR011990)	AT3G22470	NA Pentatricopeptide repeat (PPR) superfamily protein	Pp.LH.03G01519sPp.LH.01G03964sPp.LH.06G01385sPp.LH.06G01044sPp.LH.06G01049sPp.LH.06G01013sPp.LH.06G00982sPp.LH.06G01005sPp.LH.01G01981sPp.LH.03G01516sPp.LH.08G00329sPp.LH.06G01209sPp.LH.01G02058sPp.LH.06G00903sPp.LH.01G02053sPp.LH.06G01008sPp.LH.06G02894sPp.LH.06G01210sPp.LH.06G01010sPp.LH.06G00980sPp.LH.UG00214sPp.LH.06G00914sPp.LH.06G01006sPp.LH.01G02063sPp.LH.01G02150sPp.LH.06G01011
OG0000021	6	21	22	12	51	8	12	27	14	22	14	5	0	Expansion	Protein kinase domain(IPR000719)|Serine/threonine-protein kinase, active site(IPR008271)|Protein kinase-like domain superfamily(IPR011009)|Protein kinase, ATP binding site(IPR017441)	AT1G66920	NA Protein kinase superfamily protein	Pp.LH.02G01978sPp.LH.02G01936sPp.LH.06G01795sPp.LH.02G01982sPp.LH.02G01979sPp.LH.06G01745sPp.LH.02G01354sPp.LH.02G01918sPp.LH.02G01964sPp.LH.02G02213sPp.LH.02G01975sPp.LH.02G01971sPp.LH.02G01935sPp.LH.02G01462sPp.LH.02G01958sPp.LH.02G01472sPp.LH.02G02005sPp.LH.06G02093sPp.LH.02G01940sPp.LH.02G01993sPp.LH.02G01974sPp.LH.02G01990sPp.LH.02G01948sPp.LH.02G01904sPp.LH.02G01941sPp.LH.02G01905sPp.LH.02G…
OG0000022	12	10	23	23	17	21	26	37	16	18	1	8	0	Expansion	Bet v I/Major latex protein(IPR000916)|START-like domain superfamily(IPR023393)|Bet v I type allergen(IPR024949)	AT1G24020	MLP423 MLP-like protein 423	Pp.LH.01G01503sPp.LH.01G01509sPp.LH.01G01525sPp.LH.01G01528sPp.LH.01G01496sPp.LH.08G03300sPp.LH.01G01500sPp.LH.01G01516sPp.LH.01G01510sPp.LH.01G01514sPp.LH.01G01524sPp.LH.01G01520sPp.LH.01G01531sPp.LH.01G01495sPp.LH.01G01517sPp.LH.01G01519sPp.LH.01G01515sPp.LH.01G01506sPp.LH.06G01059sPp.LH.01G01507sPp.LH.01G01504sPp.LH.01G01511sPp.LH.06G01058sPp.LH.01G01523sPp.LH.01G01526sPp.LH.01G01513sPp.LH.01G…
OG0000025	6	13	40	8	11	12	12	55	3	26	10	4	6	Expansion	Glycoside hydrolase family 1(IPR001360)|Glycoside hydrolase superfamily(IPR017853)	AT3G60130	BGLU16 beta glucosidase 16	Pp.LH.07G01649sPp.LH.04G03512sPp.LH.06G01680sPp.LH.02G00060sPp.LH.01G00161sPp.LH.08G02284sPp.LH.02G03491sPp.LH.06G01701sPp.LH.07G01645sPp.LH.06G01711sPp.LH.06G00211sPp.LH.06G02107sPp.LH.06G01708sPp.LH.06G00205sPp.LH.06G01713sPp.LH.06G01726sPp.LH.03G01451sPp.LH.04G03514sPp.LH.04G01807sPp.LH.07G01365sPp.LH.06G00197sPp.LH.07G01641sPp.LH.07G01391sPp.LH.03G01449sPp.LH.06G01842sPp.LH.UG00305sPp.LH.04G0…
OG0000028	5	23	27	6	12	16	22	29	28	25	0	5	1	Expansion	Leucine-rich repeat(IPR001611)|Leucine-rich repeat domain superfamily(IPR032675)	AT2G33060	AtRLP27,RLP27 receptor like protein 27	Pp.LH.02G02631sPp.LH.02G02601sPp.LH.03G02813sPp.LH.02G02638sPp.LH.02G02636sPp.LH.02G02642sPp.LH.03G02778sPp.LH.02G02604sPp.LH.02G02605sPp.LH.02G02637sPp.LH.02G02625sPp.LH.03G02812sPp.LH.02G02628sPp.LH.02G02641sPp.LH.02G02632sPp.LH.02G02630sPp.LH.03G02807sPp.LH.03G01159sPp.LH.02G02634sPp.LH.02G02635sPp.LH.02G02639sPp.LH.04G01841sPp.LH.03G02775sPp.LH.02G02629sPp.LH.02G02626sPp.LH.02G02603sPp.LH.03G…
OG0000029	1	29	39	1	8	1	28	39	1	19	2	29	1	Expansion	NB-ARC(IPR002182)|P-loop containing nucleoside triphosphate hydrolase(IPR027417)|Leucine-rich repeat domain superfamily(IPR032675)	AT3G14470	NA NB-ARC domain-containing disease resistance protein	Pp.LH.02G00745sPp.LH.02G00677sPp.LH.02G00543sPp.LH.02G00854sPp.LH.02G00901sPp.LH.02G00687sPp.LH.02G00730sPp.LH.02G00769sPp.LH.02G00679sPp.LH.02G00589sPp.LH.02G00591sPp.LH.02G00626sPp.LH.02G00884sPp.LH.02G00883sPp.LH.02G00849sPp.LH.02G00897sPp.LH.07G01264sPp.LH.02G00904sPp.LH.02G00889sPp.LH.04G03427sPp.LH.02G00683sPp.LH.02G00887sPp.LH.02G00851sPp.LH.02G00673sPp.LH.02G00896sPp.LH.02G00861sPp.LH.02G…
OG0000032	11	11	15	5	15	10	10	24	20	13	10	3	45	Expansion	Protein kinase domain(IPR000719)|Serine-threonine/tyrosine-protein kinase, catalytic domain(IPR001245)|Serine/threonine-protein kinase, active site(IPR008271)|Protein kinase-like domain superfamily(IPR011009)|Protein kinase, ATP binding site(IPR017441)|Malectin-like carbohydrate-binding domain(IPR024788)|Leucine-rich repeat domain superfamily(IPR032675)	AT1G51800	NA Leucine-rich repeat protein kinase family protein	Pp.LH.03G00609sPp.LH.07G02716sPp.LH.03G00817sPp.LH.03G00603sPp.LH.03G00612sPp.LH.03G00593sPp.LH.07G02713sPp.LH.07G02469sPp.LH.03G00208sPp.LH.03G02919sPp.LH.01G05557sPp.LH.03G00242sPp.LH.03G00604sPp.LH.03G00608sPp.LH.03G00816sPp.LH.01G05559sPp.LH.03G00602sPp.LH.03G00820sPp.LH.07G02791sPp.LH.03G00821sPp.LH.03G00822sPp.LH.03G00611sPp.LH.03G00610sPp.LH.03G00814
OG0000034	12	43	2	6	0	40	13	39	2	17	5	9	2	Expansion	NA	ATMG00310	ORF154 RNA-directed DNA polymerase (reverse transcriptase)-related family protein	Pp.LH.UG00238sPp.LH.01G02118sPp.LH.01G02591sPp.LH.03G01738sPp.LH.06G01653sPp.LH.03G03521sPp.LH.01G03955sPp.LH.05G00169sPp.LH.02G02216sPp.LH.02G01470sPp.LH.07G00177sPp.LH.01G02657sPp.LH.02G00645sPp.LH.04G02054sPp.LH.02G00704sPp.LH.01G03746sPp.LH.08G01465sPp.LH.05G01164sPp.LH.02G00206sPp.LH.02G01358sPp.LH.01G03033sPp.LH.02G02033sPp.LH.06G03145sPp.LH.02G02729sPp.LH.04G02117sPp.LH.03G01643sPp.LH.06G0…
OG0000035	18	21	23	10	11	5	18	39	14	29	0	1	0	Expansion	Leucine-rich repeat-containing N-terminal, plant-type(IPR013210)|Leucine-rich repeat domain superfamily(IPR032675)	AT2G34930	NA disease resistance family protein / LRR family protein	Pp.LH.01G00798sPp.LH.02G03163sPp.LH.02G02991sPp.LH.02G03006sPp.LH.02G03167sPp.LH.02G03192sPp.LH.02G01693sPp.LH.02G01699sPp.LH.02G02161sPp.LH.02G01681sPp.LH.04G03066sPp.LH.02G03205sPp.LH.02G03113sPp.LH.02G01690sPp.LH.02G03162sPp.LH.02G03164sPp.LH.02G01675sPp.LH.02G03151sPp.LH.02G03207sPp.LH.02G03098sPp.LH.02G03122sPp.LH.02G03114sPp.LH.02G03161sPp.LH.02G03127sPp.LH.02G03125sPp.LH.02G02162sPp.LH.02G…
OG0000037	12	14	17	22	24	19	1	19	7	25	0	13	11	Expansion	Protein of unknown function DUF241, plant(IPR004320)	AT2G17080	NA Arabidopsis protein of unknown function (DUF241)	Pp.LH.UG01173sPp.LH.08G02378sPp.LH.08G02383sPp.LH.08G02380sPp.LH.08G02377sPp.LH.UG00123sPp.LH.07G02393sPp.LH.UG00122sPp.LH.UG00124sPp.LH.02G02771sPp.LH.07G02392sPp.LH.08G02382sPp.LH.08G02375sPp.LH.08G02376sPp.LH.UG00371sPp.LH.08G02374sPp.LH.07G02394sPp.LH.08G02388sPp.LH.UG00118
OG0000038	19	13	28	11	29	27	25	14	6	5	0	5	1	Expansion	Toll/interleukin-1 receptor homology (TIR) domain(IPR000157)|Toll/interleukin-1 receptor homology (TIR) domain superfamily(IPR035897)	AT5G36930	NA Disease resistance protein (TIR-NBS-LRR class) family	Pp.LH.02G02193sPp.LH.08G01810sPp.LH.06G01281sPp.LH.01G01965sPp.LH.UG00149sPp.LH.03G02459sPp.LH.02G02797sPp.LH.08G00872sPp.LH.03G01902sPp.LH.02G01986sPp.LH.08G01703sPp.LH.01G06768sPp.LH.08G00573sPp.LH.UG00267
OG0000039	0	16	38	1	0	18	37	28	11	31	0	2	0	Expansion	NB-ARC(IPR002182)|P-loop containing nucleoside triphosphate hydrolase(IPR027417)|Virus X resistance protein-like, coiled-coil domain(IPR038005)	AT3G14470	NA NB-ARC domain-containing disease resistance protein	Pp.LH.03G00120sPp.LH.01G00122sPp.LH.06G03461sPp.LH.01G02003sPp.LH.02G02327sPp.LH.01G02007sPp.LH.01G03267sPp.LH.01G01995sPp.LH.02G02325sPp.LH.02G01365sPp.LH.01G02011sPp.LH.01G02013sPp.LH.06G03463sPp.LH.06G03467sPp.LH.06G03460sPp.LH.02G02326sPp.LH.01G02012sPp.LH.01G02008sPp.LH.01G02002sPp.LH.01G00121sPp.LH.02G01366sPp.LH.06G03462sPp.LH.01G02017sPp.LH.01G01993sPp.LH.01G01996sPp.LH.01G01938sPp.LH.01G…
OG0000040	16	18	15	2	1	23	10	31	31	19	7	6	0	Expansion	F-box domain(IPR001810)|FBD domain(IPR006566)|Leucine-rich repeat domain superfamily(IPR032675)|F-box-like domain superfamily(IPR036047)	AT4G10400	NA F-box/RNI-like/FBD-like domains-containing protein	Pp.LH.05G01115sPp.LH.05G02534sPp.LH.08G02318sPp.LH.03G03454sPp.LH.06G04623sPp.LH.07G03043sPp.LH.08G02215sPp.LH.01G05208sPp.LH.01G06178sPp.LH.05G02533sPp.LH.05G01120sPp.LH.05G02324sPp.LH.01G06171sPp.LH.05G02192sPp.LH.03G02755sPp.LH.04G01323sPp.LH.08G02777sPp.LH.03G02006sPp.LH.01G06170sPp.LH.01G06175sPp.LH.01G06176sPp.LH.05G02537sPp.LH.06G04624sPp.LH.07G03042sPp.LH.08G00470sPp.LH.07G03116sPp.LH.07G…
OG0000041	18	17	22	25	13	6	15	23	4	18	6	10	1	Expansion	Protein kinase domain(IPR000719)|S-locus glycoprotein domain(IPR000858)|Bulb-type lectin domain(IPR001480)|Serine/threonine-protein kinase, active site(IPR008271)|Protein kinase-like domain superfamily(IPR011009)|Protein kinase, ATP binding site(IPR017441)|S-receptor-like serine/threonine-protein kinase(IPR024171)|Bulb-type lectin domain superfamily(IPR036426)	AT5G60900	RLK1 receptor-like protein kinase 1	Pp.LH.06G00178sPp.LH.06G00232sPp.LH.06G00173sPp.LH.UG00292sPp.LH.06G00163sPp.LH.06G00227sPp.LH.UG00293sPp.LH.02G00055sPp.LH.02G00054sPp.LH.06G00223sPp.LH.06G00233sPp.LH.06G00177sPp.LH.06G00170sPp.LH.06G00216sPp.LH.06G00241sPp.LH.06G00220sPp.LH.06G00175sPp.LH.06G00166sPp.LH.06G00240sPp.LH.06G00217sPp.LH.06G00229sPp.LH.06G00169sPp.LH.06G00165
OG0000042	21	10	10	7	18	17	20	25	7	6	14	14	8	Expansion	Cytochrome P450(IPR001128)|Cytochrome P450, E-class, group I(IPR002401)|Cytochrome P450, conserved site(IPR017972)|Cytochrome P450 superfamily(IPR036396)	AT2G45550	CYP76C4 cytochrome P450, family 76, subfamily C, polypeptide 4	Pp.LH.01G02905sPp.LH.01G02901sPp.LH.01G03201sPp.LH.01G03186sPp.LH.01G02900sPp.LH.01G03191sPp.LH.02G00281sPp.LH.01G03193sPp.LH.01G03208sPp.LH.01G02902sPp.LH.01G03209sPp.LH.01G03197sPp.LH.01G03222sPp.LH.02G00253sPp.LH.01G03187sPp.LH.01G03219sPp.LH.01G03195sPp.LH.01G03190sPp.LH.01G03179sPp.LH.05G01137sPp.LH.01G03204sPp.LH.01G03207sPp.LH.01G03206sPp.LH.01G03183sPp.LH.01G03200
OG0000043	4	3	19	1	3	37	19	14	24	14	5	13	16	Expansion	Cytochrome P450(IPR001128)|Cytochrome P450, E-class, group I(IPR002401)|Cytochrome P450 superfamily(IPR036396)	AT3G48280	CYP71A25 cytochrome P450, family 71, subfamily A, polypeptide 25	Pp.LH.04G02208sPp.LH.01G03176sPp.LH.07G02721sPp.LH.04G02199sPp.LH.05G02008sPp.LH.04G02473sPp.LH.04G02209sPp.LH.05G02004sPp.LH.05G02005sPp.LH.05G02007sPp.LH.05G02003sPp.LH.04G02213sPp.LH.05G02006sPp.LH.04G02681
OG0000045	0	15	14	0	1	37	7	20	53	21	0	1	0	Expansion	Domain unknown function DUF295(IPR005174)|F-box-like domain superfamily(IPR036047)	AT3G25750	NA F-box family protein with a domain of unknown function (DUF295)	Pp.LH.01G01920sPp.LH.02G04488sPp.LH.06G02727sPp.LH.04G01175sPp.LH.05G01259sPp.LH.02G04491sPp.LH.02G04123sPp.LH.08G00731sPp.LH.01G00910sPp.LH.01G03762sPp.LH.01G02936sPp.LH.03G00797sPp.LH.06G01152sPp.LH.08G01061sPp.LH.06G02739sPp.LH.02G04119sPp.LH.01G00106sPp.LH.06G02730sPp.LH.06G03433sPp.LH.02G04372
OG0000046	19	12	22	26	9	13	16	20	3	10	2	2	13	Expansion	Transferase(IPR003480)|Chloramphenicol acetyltransferase-like domain superfamily(IPR023213)	AT5G39090	NA HXXXD-type acyl-transferase family protein	Pp.LH.03G03409sPp.LH.03G03412sPp.LH.02G00129sPp.LH.03G03420sPp.LH.03G03399sPp.LH.03G03423sPp.LH.03G03397sPp.LH.03G03414sPp.LH.03G03405sPp.LH.03G03424sPp.LH.03G03416sPp.LH.03G03403sPp.LH.03G03402sPp.LH.03G03407sPp.LH.03G03404sPp.LH.03G03406sPp.LH.03G03410sPp.LH.03G03408sPp.LH.03G03419sPp.LH.03G03413
OG0000047	5	9	15	21	32	11	13	13	3	13	5	12	15	Expansion	UDP-glucuronosyl/UDP-glucosyltransferase(IPR002213)|UDP-glycosyltransferase family, conserved site(IPR035595)	AT3G21780	UGT71B6 UDP-glucosyl transferase 71B6	Pp.LH.07G00199sPp.LH.04G01231sPp.LH.06G00652sPp.LH.06G00650sPp.LH.03G02641sPp.LH.03G02645sPp.LH.03G02642sPp.LH.03G02643sPp.LH.03G02639sPp.LH.03G02644sPp.LH.03G02650sPp.LH.03G02647sPp.LH.03G02646
OG0000048	0	15	52	5	0	6	42	19	0	24	0	3	1	Expansion	Toll/interleukin-1 receptor homology (TIR) domain(IPR000157)|NB-ARC(IPR002182)|AAA+ ATPase domain(IPR003593)|P-loop containing nucleoside triphosphate hydrolase(IPR027417)|Leucine-rich repeat domain superfamily(IPR032675)|Toll/interleukin-1 receptor homology (TIR) domain superfamily(IPR035897)	AT5G36930	NA Disease resistance protein (TIR-NBS-LRR class) family	Pp.LH.01G06917sPp.LH.01G06799sPp.LH.01G06795sPp.LH.01G02702sPp.LH.01G06842sPp.LH.01G06893sPp.LH.01G06894sPp.LH.01G06630sPp.LH.01G06841sPp.LH.01G06843sPp.LH.01G02699sPp.LH.01G06631sPp.LH.01G06830sPp.LH.01G06844sPp.LH.01G06765sPp.LH.01G06767sPp.LH.01G06876sPp.LH.01G05282sPp.LH.01G06829
OG0000050	3	14	31	5	19	21	21	18	20	9	2	0	2	Expansion	Transcription termination factor, mitochondrial/chloroplastic(IPR003690)|MTERF superfamily, mitochondrial/chloroplastic(IPR038538)	AT5G07900	NA Mitochondrial transcription termination factor family protein	Pp.LH.01G00066sPp.LH.02G00587sPp.LH.02G00595sPp.LH.03G00500sPp.LH.02G00581sPp.LH.01G00057sPp.LH.01G00064sPp.LH.02G00527sPp.LH.01G00065sPp.LH.07G00791sPp.LH.02G00526sPp.LH.02G00528sPp.LH.02G00524sPp.LH.08G03195sPp.LH.02G00597sPp.LH.02G00522sPp.LH.03G00499sPp.LH.02G00583
OG0000051	8	9	23	6	20	18	5	10	15	9	2	22	16	Expansion	Oxoglutarate/iron-dependent dioxygenase(IPR005123)|Non-haem dioxygenase N-terminal domain(IPR026992)|Isopenicillin N synthase-like(IPR027443)	AT1G06620	NA 2-oxoglutarate (2OG) and Fe(II)-dependent oxygenase superfamily protein	Pp.LH.01G00735sPp.LH.01G00734sPp.LH.01G00422sPp.LH.01G00423sPp.LH.01G00737sPp.LH.01G00410sPp.LH.01G00421sPp.LH.01G02515sPp.LH.01G00420sPp.LH.01G00408
OG0000052	1	12	50	0	0	6	52	20	5	17	0	0	0	Expansion	Toll/interleukin-1 receptor homology (TIR) domain(IPR000157)|NB-ARC(IPR002182)|P-loop containing nucleoside triphosphate hydrolase(IPR027417)|Leucine-rich repeat domain superfamily(IPR032675)|Toll/interleukin-1 receptor homology (TIR) domain superfamily(IPR035897)	AT4G12010	NA Disease resistance protein (TIR-NBS-LRR class) family	Pp.LH.08G02370sPp.LH.UG00127sPp.LH.06G02011sPp.LH.UG00092sPp.LH.02G01811sPp.LH.08G02406sPp.LH.02G01810sPp.LH.04G02801sPp.LH.08G03009sPp.LH.06G02049sPp.LH.01G01953sPp.LH.01G02152sPp.LH.UG00128sPp.LH.02G01014sPp.LH.08G02439sPp.LH.08G02408sPp.LH.02G01880sPp.LH.01G01952sPp.LH.01G02153sPp.LH.08G02438
OG0000053	5	13	24	16	1	17	22	23	9	31	0	0	0	Expansion	UDP-glucuronosyl/UDP-glucosyltransferase(IPR002213)|UDP-glycosyltransferase family, conserved site(IPR035595)	AT1G22380	AtUGT85A3,UGT85A3 UDP-glucosyl transferase 85A3	Pp.LH.03G02693sPp.LH.01G00628sPp.LH.03G02714sPp.LH.03G02704sPp.LH.01G00625sPp.LH.03G02682sPp.LH.08G00369sPp.LH.04G02639sPp.LH.03G02711sPp.LH.03G02702sPp.LH.03G02696sPp.LH.03G02701sPp.LH.04G02641sPp.LH.04G02633sPp.LH.03G02717sPp.LH.03G02708sPp.LH.01G00624sPp.LH.03G02679sPp.LH.04G02649sPp.LH.03G02686sPp.LH.03G02712sPp.LH.04G02636sPp.LH.01G00623
OG0000055	26	13	8	16	23	3	8	19	5	8	19	12	0	Expansion	O-methyltransferase, family 2(IPR001077)|S-adenosyl-L-methionine-dependent methyltransferase(IPR029063)	AT4G35150	NA O-methyltransferase family protein	Pp.LH.03G01610sPp.LH.03G01811sPp.LH.03G01780sPp.LH.03G01612sPp.LH.03G01767sPp.LH.04G02856sPp.LH.03G01773sPp.LH.04G00560sPp.LH.03G01625sPp.LH.03G01621sPp.LH.03G01771sPp.LH.03G01607sPp.LH.03G01790sPp.LH.03G01617sPp.LH.03G01584sPp.LH.03G01792sPp.LH.03G01603sPp.LH.03G01794sPp.LH.03G01592
OG0000058	18	7	7	15	45	3	8	16	8	11	0	5	14	Expansion	Germin(IPR001929)|Cupin 1(IPR006045)|RmlC-like cupin domain superfamily(IPR011051)|RmlC-like jelly roll fold(IPR014710)|Germin, manganese binding site(IPR019780)	AT3G05950	NA RmlC-like cupins superfamily protein	Pp.LH.UG00188sPp.LH.08G00427sPp.LH.08G00424sPp.LH.08G00307sPp.LH.UG00189sPp.LH.08G00304sPp.LH.08G00714sPp.LH.05G02813sPp.LH.08G00303sPp.LH.UG00185sPp.LH.08G00306sPp.LH.UG00187sPp.LH.08G00663sPp.LH.08G00422sPp.LH.UG00186sPp.LH.08G00305
OG0000063	1	10	24	2	4	29	14	25	17	23	0	1	1	Expansion	Late embryogenesis abundant protein, LEA-14(IPR004864)	AT2G46150	NA Late embryogenesis abundant (LEA) hydroxyproline-rich glycoprotein family	Pp.LH.05G01413sPp.LH.05G01416sPp.LH.05G01392sPp.LH.05G01411sPp.LH.05G01399sPp.LH.05G01395sPp.LH.05G01412sPp.LH.05G01428sPp.LH.07G02966sPp.LH.05G01404sPp.LH.05G01405sPp.LH.05G01391sPp.LH.05G01401sPp.LH.05G01424sPp.LH.05G01430sPp.LH.07G03150sPp.LH.05G01425sPp.LH.05G01417sPp.LH.05G01414sPp.LH.05G01429sPp.LH.05G01418sPp.LH.05G01426sPp.LH.05G01396sPp.LH.05G01427sPp.LH.05G01409
OG0000068	0	20	24	3	1	14	9	40	4	21	7	1	1	Expansion	NB-ARC(IPR002182)|Leucine-rich repeat domain superfamily(IPR032675)	AT3G07040	RPM1,RPS3 NB-ARC domain-containing disease resistance protein	Pp.LH.06G02938sPp.LH.06G02942sPp.LH.06G02945sPp.LH.08G00096sPp.LH.06G02937sPp.LH.06G01886sPp.LH.06G02940sPp.LH.UG00335sPp.LH.08G00108sPp.LH.03G01235sPp.LH.06G02879sPp.LH.08G00104sPp.LH.UG00357sPp.LH.UG00331sPp.LH.UG00332sPp.LH.06G01887sPp.LH.UG00343sPp.LH.08G00101sPp.LH.06G02953sPp.LH.08G00106sPp.LH.08G00111sPp.LH.UG00334sPp.LH.UG00350sPp.LH.UG00353sPp.LH.08G00118sPp.LH.06G02949sPp.LH.06G02877sPp…
OG0000069	4	10	16	3	6	15	7	23	16	19	5	13	7	Expansion	Wall-associated receptor kinase, galacturonan-binding domain(IPR025287)	AT1G21270	WAK2 wall-associated kinase 2	Pp.LH.UG00061sPp.LH.UG00065sPp.LH.UG00067sPp.LH.03G02593sPp.LH.01G05590sPp.LH.UG00068sPp.LH.04G00960sPp.LH.04G00965sPp.LH.04G00940sPp.LH.UG00054sPp.LH.04G00964sPp.LH.UG00057sPp.LH.UG00064sPp.LH.06G04662sPp.LH.04G00966sPp.LH.04G00967sPp.LH.UG00048sPp.LH.04G00976sPp.LH.UG00058sPp.LH.UG00049sPp.LH.04G00963sPp.LH.04G00943sPp.LH.UG00056
OG0000074	2	8	27	7	12	10	30	21	17	2	0	5	1	Expansion	PGG domain(IPR026961)	AT3G18670	NA Ankyrin repeat family protein	Pp.LH.02G01615sPp.LH.02G01625sPp.LH.02G01603sPp.LH.02G01779sPp.LH.02G01783sPp.LH.03G03226sPp.LH.02G01776sPp.LH.03G03217sPp.LH.02G01610sPp.LH.03G03222sPp.LH.03G03220sPp.LH.02G01749sPp.LH.02G01622sPp.LH.02G01781sPp.LH.02G01801sPp.LH.02G01790sPp.LH.02G01765sPp.LH.02G01731sPp.LH.02G01619sPp.LH.03G03207sPp.LH.02G01733
OG0000075	0	31	13	1	12	10	9	31	10	20	2	1	1	Expansion	NB-ARC(IPR002182)|P-loop containing nucleoside triphosphate hydrolase(IPR027417)|Virus X resistance protein-like, coiled-coil domain(IPR038005)	AT1G50180	NA NB-ARC domain-containing disease resistance protein	Pp.LH.01G00510sPp.LH.01G00480sPp.LH.02G02410sPp.LH.01G03042sPp.LH.01G03043sPp.LH.02G02403sPp.LH.02G02402sPp.LH.01G00605sPp.LH.01G00602sPp.LH.01G02545sPp.LH.01G00564sPp.LH.02G02432sPp.LH.02G02409sPp.LH.01G00498sPp.LH.01G00554sPp.LH.02G02400sPp.LH.02G02405sPp.LH.02G02393sPp.LH.01G00579sPp.LH.01G00610sPp.LH.01G02613sPp.LH.01G00542sPp.LH.01G02612sPp.LH.01G00479sPp.LH.01G00558sPp.LH.UG00864sPp.LH.01G0…
OG0000077	4	3	12	15	20	9	6	27	8	9	3	14	10	Expansion	Glutathione S-transferase, N-terminal(IPR004045)|Thioredoxin-like superfamily(IPR036249)|Glutathione S-transferase, C-terminal domain superfamily(IPR036282)	AT1G78380	ATGSTU19,GST8,GSTU19 glutathione S-transferase TAU 19	Pp.LH.04G01577sPp.LH.04G01583sPp.LH.04G01567sPp.LH.04G01581sPp.LH.06G00449sPp.LH.04G01576sPp.LH.04G01570sPp.LH.04G01569sPp.LH.04G01565sPp.LH.04G01579sPp.LH.04G01566sPp.LH.04G01568sPp.LH.04G01561sPp.LH.04G01578sPp.LH.01G02330sPp.LH.04G01574sPp.LH.04G01560sPp.LH.04G01587sPp.LH.04G01580sPp.LH.04G01591sPp.LH.04G01564sPp.LH.04G01563sPp.LH.04G01575sPp.LH.04G01571sPp.LH.04G01562sPp.LH.04G01586sPp.LH.04G…
OG0000079	4	9	4	0	0	6	10	45	1	59	0	1	0	Expansion	NA	AT4G23160	CRK8 cysteine-rich RLK (RECEPTOR-like protein kinase) 8	Pp.LH.07G00076sPp.LH.03G04016sPp.LH.02G00705sPp.LH.06G00492sPp.LH.07G00496sPp.LH.07G03133sPp.LH.01G02487sPp.LH.01G01134sPp.LH.01G01951sPp.LH.08G00452sPp.LH.02G02810sPp.LH.07G00560sPp.LH.03G02903sPp.LH.05G01060sPp.LH.03G00920sPp.LH.03G02705sPp.LH.01G05933sPp.LH.04G03343sPp.LH.08G00673sPp.LH.06G02410sPp.LH.01G02414sPp.LH.01G07052sPp.LH.04G02002sPp.LH.04G02902sPp.LH.08G00813sPp.LH.02G02091sPp.LH.04G…
OG0000080	0	22	25	2	0	9	9	46	4	22	0	0	0	Expansion	Toll/interleukin-1 receptor homology (TIR) domain(IPR000157)|NB-ARC(IPR002182)|P-loop containing nucleoside triphosphate hydrolase(IPR027417)|Leucine-rich repeat domain superfamily(IPR032675)|Toll/interleukin-1 receptor homology (TIR) domain superfamily(IPR035897)	AT5G36930	NA Disease resistance protein (TIR-NBS-LRR class) family	Pp.LH.UG00383sPp.LH.02G00832sPp.LH.02G00966sPp.LH.08G01704sPp.LH.UG00848sPp.LH.02G00921sPp.LH.02G01382sPp.LH.02G01385sPp.LH.02G00947sPp.LH.08G01692sPp.LH.02G01396sPp.LH.02G02796sPp.LH.02G00923sPp.LH.UG00397sPp.LH.08G01690sPp.LH.02G00817sPp.LH.02G00810sPp.LH.02G02798sPp.LH.08G01811sPp.LH.02G00820sPp.LH.02G00914sPp.LH.02G00924sPp.LH.05G01012sPp.LH.UG00843sPp.LH.02G00930sPp.LH.02G01346sPp.LH.08G0168…
OG0000082	24	6	18	11	18	10	10	14	8	11	0	4	3	Expansion	Cytochrome P450(IPR001128)|Cytochrome P450, E-class, group I(IPR002401)|Cytochrome P450, conserved site(IPR017972)|Cytochrome P450 superfamily(IPR036396)	AT4G31940	CYP82C4 cytochrome P450, family 82, subfamily C, polypeptide 4	Pp.LH.01G05030sPp.LH.01G06613sPp.LH.01G06609sPp.LH.03G00707sPp.LH.06G03122sPp.LH.01G05027sPp.LH.01G05026sPp.LH.02G00533sPp.LH.03G00755sPp.LH.01G05029sPp.LH.01G05034sPp.LH.01G06615sPp.LH.03G00779sPp.LH.01G05033
OG0000083	59	5	7	3	17	1	2	7	3	4	6	0	23	Expansion	Leucine-rich repeat(IPR001611)|NB-ARC(IPR002182)|P-loop containing nucleoside triphosphate hydrolase(IPR027417)|Leucine-rich repeat domain superfamily(IPR032675)	AT5G63020	NA Disease resistance protein (CC-NBS-LRR class) family	Pp.LH.03G00986sPp.LH.03G01216sPp.LH.03G00990sPp.LH.03G00596sPp.LH.03G00995sPp.LH.03G00992sPp.LH.03G01026
OG0000086	8	9	16	9	8	8	5	24	3	32	6	2	6	Expansion	Regulator of chromosome condensation, RCC1(IPR000408)|Glycoside hydrolase, family 28(IPR000743)|Pectin lyase fold/virulence factor(IPR011050)|Pectin lyase fold(IPR012334)	AT3G14040	NA Pectin lyase-like superfamily protein	Pp.LH.03G02848sPp.LH.03G02849sPp.LH.03G02846sPp.LH.01G00523sPp.LH.02G00068sPp.LH.02G00099sPp.LH.03G02845sPp.LH.02G00067sPp.LH.03G02861sPp.LH.03G01397sPp.LH.01G02074sPp.LH.02G00107sPp.LH.03G01401sPp.LH.02G00108sPp.LH.03G01416sPp.LH.03G01423sPp.LH.03G01414sPp.LH.03G02857sPp.LH.01G00524sPp.LH.02G00111sPp.LH.03G01409sPp.LH.03G01403sPp.LH.03G02859sPp.LH.03G02854
OG0000087	1	12	13	3	2	35	11	19	22	13	0	5	0	Expansion	F-box domain(IPR001810)|F-box-like domain superfamily(IPR036047)	AT4G12560	CPR30 F-box and associated interaction domains-containing protein	Pp.LH.02G04117sPp.LH.05G01100sPp.LH.04G01626sPp.LH.06G03922sPp.LH.04G01624sPp.LH.06G01087sPp.LH.05G01099sPp.LH.08G00549sPp.LH.04G02327sPp.LH.04G02089sPp.LH.04G01628sPp.LH.04G01685sPp.LH.04G02436sPp.LH.03G01439sPp.LH.04G01623sPp.LH.06G02101sPp.LH.03G01033sPp.LH.03G01445sPp.LH.04G01629
OG0000089	6	9	12	0	7	25	23	40	0	9	3	0	1	Expansion	NA	AT5G53690	NA unknown protein; Has 1807 Blast hits to 1807 proteins in 277 species: Archae - 0; Bacteria - 0; Metazoa - 736; Fungi - 347; Plants - 385; Viruses - 0; Other Eukaryotes - 339 (source: NCBI BLink).	Pp.LH.03G02037sPp.LH.08G01221sPp.LH.08G00618sPp.LH.02G01521sPp.LH.02G02336sPp.LH.02G01984sPp.LH.05G00964sPp.LH.06G01380sPp.LH.04G02007sPp.LH.06G03780sPp.LH.06G04414sPp.LH.02G02341sPp.LH.02G01334sPp.LH.02G00210sPp.LH.08G00477sPp.LH.04G03229sPp.LH.08G00196sPp.LH.02G00801sPp.LH.08G01177sPp.LH.08G00062sPp.LH.07G00570sPp.LH.02G01796sPp.LH.05G00204sPp.LH.05G00961sPp.LH.06G02471sPp.LH.08G00616sPp.LH.04G…
OG0000094	25	6	15	15	10	8	5	11	6	9	6	7	8	Expansion	Alpha/beta hydrolase fold-3(IPR013094)|Alpha/Beta hydrolase fold(IPR029058)|Lipase, GDXG, putative serine active site(IPR033140)	AT3G48700	ATCXE13,CXE13 carboxyesterase 13	Pp.LH.08G01824sPp.LH.08G01817sPp.LH.08G01822sPp.LH.08G01820sPp.LH.08G01827sPp.LH.08G01819sPp.LH.08G01815sPp.LH.08G01818sPp.LH.01G05561sPp.LH.08G01828sPp.LH.08G01821
OG0000095	5	11	14	8	17	10	12	21	2	13	4	6	6	Expansion	GroES-like superfamily(IPR011032)|Alcohol dehydrogenase, C-terminal(IPR013149)|NAD(P)-binding domain superfamily(IPR036291)	AT4G37980	ELI3-1,ELI3,ATCAD7,CAD7 elicitor-activated gene 3-1	Pp.LH.06G03019sPp.LH.06G03044sPp.LH.06G03016sPp.LH.06G02253sPp.LH.06G03059sPp.LH.06G03062sPp.LH.06G03023sPp.LH.06G03055sPp.LH.06G03021sPp.LH.06G03069sPp.LH.UG00320sPp.LH.06G03048sPp.LH.06G03038sPp.LH.06G03060sPp.LH.06G02360sPp.LH.06G03033sPp.LH.06G03071sPp.LH.06G03066sPp.LH.UG00321sPp.LH.06G03054sPp.LH.06G02255
OG0000098	20	7	14	11	5	12	6	14	11	14	4	7	3	Expansion	Peptidase C1A, papain C-terminal(IPR000668)|Cathepsin propeptide inhibitor domain (I29)(IPR013201)	AT5G45890	SAG12 senescence-associated gene 12	Pp.LH.03G01357sPp.LH.03G01668sPp.LH.03G01647sPp.LH.UG01025sPp.LH.04G00616sPp.LH.03G01628sPp.LH.UG01028sPp.LH.UG01026sPp.LH.03G01651sPp.LH.01G00865sPp.LH.01G00864sPp.LH.UG01036sPp.LH.03G01653sPp.LH.03G01650
OG0000099	2	9	21	5	1	12	16	29	3	27	0	0	1	Expansion	Transferase(IPR003480)|Chloramphenicol acetyltransferase-like domain superfamily(IPR023213)	AT3G26040	NA HXXXD-type acyl-transferase family protein	Pp.LH.04G01487sPp.LH.04G01522sPp.LH.01G03275sPp.LH.04G01512sPp.LH.04G01479sPp.LH.04G01510sPp.LH.01G03281sPp.LH.04G01505sPp.LH.04G01520sPp.LH.04G01499sPp.LH.04G01490sPp.LH.01G03277sPp.LH.04G01489sPp.LH.04G01498sPp.LH.04G01485sPp.LH.04G01502sPp.LH.04G01480sPp.LH.04G01486sPp.LH.08G00777sPp.LH.04G01514sPp.LH.04G01516sPp.LH.04G01492sPp.LH.01G03279sPp.LH.04G01497sPp.LH.04G01500sPp.LH.04G01504sPp.LH.04G…
OG0000101	0	28	0	0	0	5	15	50	1	20	3	2	1	Expansion	NA	AT2G13770	NA CONTAINS InterPro DOMAIN/s: Putative harbinger transposase-derived nuclease (InterPro:IPR006912); Has 451 Blast hits to 352 proteins in 33 species: Archae - 0; Bacteria - 0; Metazoa - 28; Fungi - 8; Plants - 388; Viruses - 0; Other Eukaryotes - 27 (source: NCBI BLink).	Pp.LH.03G02405sPp.LH.01G03689sPp.LH.06G00804sPp.LH.06G02673sPp.LH.08G02139sPp.LH.04G02500sPp.LH.05G00580sPp.LH.07G00582sPp.LH.08G00746sPp.LH.02G02398sPp.LH.06G01022sPp.LH.01G00383sPp.LH.06G02374sPp.LH.06G02156sPp.LH.06G02831sPp.LH.02G04556sPp.LH.03G01321sPp.LH.02G02610sPp.LH.04G02605sPp.LH.06G02270sPp.LH.08G02423sPp.LH.04G02315sPp.LH.02G02132sPp.LH.02G01329sPp.LH.01G03395sPp.LH.06G00478sPp.LH.08G…
OG0000102	11	6	27	12	11	7	16	10	8	8	0	7	2	Expansion	SAM dependent carboxyl methyltransferase(IPR005299)|S-adenosyl-L-methionine-dependent methyltransferase(IPR029063)	AT1G15125	NA S-adenosyl-L-methionine-dependent methyltransferases superfamily protein	Pp.LH.05G02692sPp.LH.05G02690sPp.LH.05G02688sPp.LH.01G04593sPp.LH.01G04476sPp.LH.05G02695sPp.LH.08G00094sPp.LH.05G02691sPp.LH.05G02694sPp.LH.05G02689
OG0000109	0	11	9	3	0	44	7	15	10	22	1	0	0	Expansion	F-box domain(IPR001810)|F-box-like domain superfamily(IPR036047)	AT1G08450	CRT3,PSL1,EBS2,AtCRT3 calreticulin 3	Pp.LH.01G06323sPp.LH.01G06324sPp.LH.04G00350sPp.LH.01G06316sPp.LH.01G06352sPp.LH.03G03530sPp.LH.05G00963sPp.LH.03G00647sPp.LH.04G00378sPp.LH.04G00534sPp.LH.03G00648sPp.LH.04G00351sPp.LH.01G06333sPp.LH.04G00552sPp.LH.05G00936
OG0000112	3	2	17	13	8	9	12	8	4	8	22	2	12	Expansion	Protein kinase domain(IPR000719)|Serine-threonine/tyrosine-protein kinase, catalytic domain(IPR001245)|Serine/threonine-protein kinase, active site(IPR008271)|Protein kinase-like domain superfamily(IPR011009)|Protein kinase, ATP binding site(IPR017441)	AT4G23180	CRK10,RLK4 cysteine-rich RLK (RECEPTOR-like protein kinase) 10	Pp.LH.08G00491sPp.LH.04G00277sPp.LH.04G00273sPp.LH.04G00275sPp.LH.04G00278sPp.LH.08G00489sPp.LH.08G00488sPp.LH.08G00492
OG0000114	5	9	17	18	11	10	12	11	8	9	2	7	1	Expansion	SANT/Myb domain(IPR001005)|Homeobox-like domain superfamily(IPR009057)	AT4G09460	AtMYB6,MYB6 myb domain protein 6	Pp.LH.01G05218sPp.LH.05G01608sPp.LH.01G04347sPp.LH.03G00461sPp.LH.05G02710sPp.LH.03G02293sPp.LH.05G02709sPp.LH.02G03435sPp.LH.01G05217sPp.LH.01G05219sPp.LH.06G00058
OG0000115	14	4	18	10	9	8	9	6	12	4	14	9	2	Expansion	Transferase(IPR003480)|Chloramphenicol acetyltransferase-like domain superfamily(IPR023213)	AT5G17540	NA HXXXD-type acyl-transferase family protein	Pp.LH.08G00001sPp.LH.05G00223sPp.LH.05G00226sPp.LH.05G00228sPp.LH.05G00224sPp.LH.05G00230
OG0000117	13	3	16	15	13	8	2	7	5	5	6	12	13	Expansion	Pectinesterase inhibitor domain(IPR006501)|Invertase/pectin methylesterase inhibitor domain superfamily(IPR035513)	AT5G62360	NA Plant invertase/pectin methylesterase inhibitor superfamily protein	Pp.LH.05G01035sPp.LH.02G04367sPp.LH.02G04368sPp.LH.01G04432sPp.LH.02G02822sPp.LH.02G04366sPp.LH.05G01036
OG0000119	2	6	18	7	0	16	21	19	14	13	0	2	0	Expansion	Cytochrome P450(IPR001128)|Cytochrome P450, E-class, group I(IPR002401)|Cytochrome P450, conserved site(IPR017972)|EF-Hand 1, calcium-binding site(IPR018247)|Cytochrome P450 superfamily(IPR036396)	AT3G14630	CYP72A9 cytochrome P450, family 72, subfamily A, polypeptide 9	Pp.LH.01G03968sPp.LH.05G00592sPp.LH.01G03946sPp.LH.01G03947sPp.LH.01G03970sPp.LH.01G03969sPp.LH.01G04063sPp.LH.01G03950sPp.LH.01G03951sPp.LH.01G04059sPp.LH.01G04014sPp.LH.01G04010sPp.LH.01G03967sPp.LH.01G03971sPp.LH.01G04057sPp.LH.01G04011sPp.LH.08G00254sPp.LH.01G04056sPp.LH.01G03956
OG0000122	15	3	7	15	7	8	4	9	7	11	6	25	0	Expansion	Cytochrome P450(IPR001128)|Cytochrome P450, E-class, group I(IPR002401)|Cytochrome P450, conserved site(IPR017972)|Cytochrome P450 superfamily(IPR036396)	AT3G26300	CYP71B34 cytochrome P450, family 71, subfamily B, polypeptide 34	Pp.LH.02G01548sPp.LH.04G02667sPp.LH.04G02659sPp.LH.04G02660sPp.LH.02G01537sPp.LH.01G06129sPp.LH.04G02673sPp.LH.04G02685sPp.LH.01G06130
OG0000123	8	1	11	25	13	7	12	10	3	6	7	8	5	Expansion	Protein of unknown function wound-induced(IPR022251)	AT4G10270	NA Wound-responsive family protein	Pp.LH.03G03144sPp.LH.04G00357sPp.LH.03G03145sPp.LH.04G02121sPp.LH.03G03146sPp.LH.03G03142sPp.LH.03G03147sPp.LH.03G03139sPp.LH.03G03143sPp.LH.03G03138
OG0000127	11	2	11	17	21	7	3	13	3	6	8	7	6	Expansion	Alpha crystallin/Hsp20 domain(IPR002068)|HSP20-like chaperone(IPR008978)	AT1G53540	NA HSP20-like chaperones superfamily protein	Pp.LH.06G00736sPp.LH.06G00740sPp.LH.02G03987sPp.LH.06G03700sPp.LH.06G00731sPp.LH.06G00738sPp.LH.08G00644sPp.LH.08G00676sPp.LH.02G03982sPp.LH.06G00739sPp.LH.06G00737sPp.LH.08G00677sPp.LH.06G00735
OG0000133	1	13	6	0	21	3	4	22	6	21	1	0	15	Expansion	Ankyrin repeat(IPR002110)|Ankyrin repeat-containing domain(IPR020683)|Ankyrin repeat-containing domain superfamily(IPR036770)	AT4G03500	NA Ankyrin repeat family protein	Pp.LH.03G02059sPp.LH.03G02122sPp.LH.03G02029sPp.LH.03G02077sPp.LH.02G02273sPp.LH.03G02041sPp.LH.03G02047sPp.LH.03G02081sPp.LH.03G02067sPp.LH.03G02049sPp.LH.03G02076sPp.LH.03G02055sPp.LH.03G02040sPp.LH.03G02048sPp.LH.03G02119sPp.LH.03G02082sPp.LH.08G01696sPp.LH.03G02050sPp.LH.03G02061sPp.LH.03G02054sPp.LH.03G02034sPp.LH.03G02051
OG0000134	6	4	11	14	9	15	4	6	7	5	7	13	12	Expansion	Histone H3/CENP-A(IPR000164)|Histone H2A/H2B/H3(IPR007125)|Histone-fold(IPR009072)	AT5G65360	NA Histone superfamily protein	Pp.LH.06G00242sPp.LH.06G02853sPp.LH.06G00234sPp.LH.06G00162sPp.LH.01G04848sPp.LH.04G00561
OG0000137	21	1	5	13	28	10	6	4	2	3	0	13	6	Expansion	Terpene synthase, N-terminal domain(IPR001906)|Terpene synthase, metal-binding domain(IPR005630)|Terpenoid cyclases/protein prenyltransferase alpha-alpha toroid(IPR008930)|Isoprenoid synthase domain superfamily(IPR008949)|Terpene cyclase-like 1, C-terminal domain(IPR034741)|Terpene synthase, N-terminal domain superfamily(IPR036965)	AT3G25830	ATTPS-CIN,TPS-CIN terpene synthase-like sequence-1,8-cineole	Pp.LH.03G03063sPp.LH.03G03058sPp.LH.03G03062sPp.LH.03G03060
OG0000141	1	0	0	1	0	0	10	16	0	77	0	6	0	Expansion	NA	NA	NA	Pp.LH.05G00833sPp.LH.05G00831sPp.LH.05G00828sPp.LH.05G00826sPp.LH.UG00037sPp.LH.04G03491sPp.LH.03G01822sPp.LH.UG00031sPp.LH.04G03495sPp.LH.04G03488sPp.LH.07G00015sPp.LH.04G03497sPp.LH.03G01856sPp.LH.UG00034sPp.LH.04G03500sPp.LH.UG00029
OG0000143	6	9	29	1	1	2	17	21	2	18	1	2	0	Expansion	Protein kinase domain(IPR000719)|Serine-threonine/tyrosine-protein kinase, catalytic domain(IPR001245)|Serine/threonine-protein kinase, active site(IPR008271)|Protein kinase-like domain superfamily(IPR011009)	AT3G47570	NA Leucine-rich repeat protein kinase family protein	Pp.LH.01G00870sPp.LH.06G03510sPp.LH.06G03791sPp.LH.01G00871sPp.LH.01G02704sPp.LH.06G03793sPp.LH.06G03792sPp.LH.UG00682sPp.LH.06G03513sPp.LH.UG00688sPp.LH.06G03516sPp.LH.07G00900sPp.LH.01G02712sPp.LH.UG00327sPp.LH.UG00324sPp.LH.07G00895sPp.LH.UG00678sPp.LH.07G00896sPp.LH.01G02698sPp.LH.06G03512sPp.LH.06G03514
OG0000144	4	7	15	11	8	9	9	14	6	10	6	5	4	Expansion	Heavy metal-associated domain superfamily(IPR036163)	AT4G05030	NA Copper transport protein family	Pp.LH.06G00331sPp.LH.04G02601sPp.LH.06G00287sPp.LH.02G02486sPp.LH.06G00345sPp.LH.06G00333sPp.LH.06G00342sPp.LH.02G02529sPp.LH.04G02602sPp.LH.06G00335sPp.LH.06G00343sPp.LH.04G00018sPp.LH.03G02748sPp.LH.03G02747
OG0000146	20	11	3	16	4	5	4	13	5	11	3	9	3	Expansion	Glycoside hydrolase, family 28(IPR000743)|Pectin lyase fold/virulence factor(IPR011050)|Pectin lyase fold(IPR012334)	AT3G59850	NA Pectin lyase-like superfamily protein	Pp.LH.07G03345sPp.LH.07G00088sPp.LH.02G00935sPp.LH.07G00644sPp.LH.07G00642sPp.LH.04G03014sPp.LH.06G02970sPp.LH.07G00641sPp.LH.07G00574sPp.LH.04G03013sPp.LH.07G00708sPp.LH.07G00707sPp.LH.04G03015
OG0000151	3	9	0	2	0	4	1	37	0	49	1	0	0	Expansion	NA	NA	NA	Pp.LH.02G00815sPp.LH.04G01003sPp.LH.01G03030sPp.LH.06G02262sPp.LH.05G00780sPp.LH.06G01396sPp.LH.06G02342sPp.LH.01G01821sPp.LH.07G00436sPp.LH.06G01429sPp.LH.07G00486sPp.LH.01G02297sPp.LH.02G00075sPp.LH.05G00450sPp.LH.02G01029sPp.LH.08G00334sPp.LH.01G01264sPp.LH.06G02366sPp.LH.03G01766sPp.LH.08G00874sPp.LH.06G02443sPp.LH.01G02156sPp.LH.01G02358sPp.LH.02G00928sPp.LH.04G03243sPp.LH.07G00082sPp.LH.04G…
OG0000154	14	4	9	10	12	8	6	10	4	9	4	13	1	Expansion	ABC transporter-like(IPR003439)|AAA+ ATPase domain(IPR003593)|ABC-2 type transporter(IPR013525)|Plant PDR ABC transporter associated(IPR013581)|P-loop containing nucleoside triphosphate hydrolase(IPR027417)|ABC-transporter N-terminal domain(IPR029481)|ATP-binding cassette transporter, PDR-like subfamily G, domain 2(IPR034003)	AT1G15520	PDR12,ATPDR12,ABCG40,ATABCG40 pleiotropic drug resistance 12	Pp.LH.03G00939sPp.LH.03G00941sPp.LH.07G03071sPp.LH.01G05895sPp.LH.08G02785sPp.LH.08G02780sPp.LH.08G02781sPp.LH.03G00943sPp.LH.03G00940sPp.LH.08G02778
OG0000157	8	10	12	6	13	8	12	13	7	9	3	2	0	Expansion	NB-ARC(IPR002182)|P-loop containing nucleoside triphosphate hydrolase(IPR027417)|Leucine-rich repeat domain superfamily(IPR032675)|Virus X resistance protein-like, coiled-coil domain(IPR038005)	AT3G14470	NA NB-ARC domain-containing disease resistance protein	Pp.LH.05G01444sPp.LH.07G01143sPp.LH.07G01148sPp.LH.07G01149sPp.LH.07G01146sPp.LH.07G01115sPp.LH.07G00608sPp.LH.07G01152sPp.LH.07G01147sPp.LH.07G01151sPp.LH.07G01161sPp.LH.07G01144sPp.LH.05G02682
OG0000162	9	7	13	22	0	3	15	20	2	11	0	0	0	Expansion	Ankyrin repeat-containing domain(IPR020683)|PGG domain(IPR026961)|Ankyrin repeat-containing domain superfamily(IPR036770)	AT3G18670	NA Ankyrin repeat family protein	Pp.LH.UG00244sPp.LH.08G00347sPp.LH.08G00364sPp.LH.UG00248sPp.LH.UG00247sPp.LH.UG00249sPp.LH.UG00235sPp.LH.04G00138sPp.LH.08G00353sPp.LH.08G00246sPp.LH.UG00236sPp.LH.04G00136sPp.LH.08G00357sPp.LH.07G01452sPp.LH.UG00252sPp.LH.04G00137sPp.LH.08G00245sPp.LH.08G00348sPp.LH.08G00359sPp.LH.08G00346
OG0000168	3	5	9	8	6	11	7	12	12	10	4	4	8	Expansion	ABC transporter-like(IPR003439)|AAA+ ATPase domain(IPR003593)|ABC transporter type 1, transmembrane domain(IPR011527)|ABC transporter, conserved site(IPR017871)|P-loop containing nucleoside triphosphate hydrolase(IPR027417)|ABC transporter type 1, transmembrane domain superfamily(IPR036640)	AT1G02520	PGP11 P-glycoprotein 11	Pp.LH.01G01255sPp.LH.02G03140sPp.LH.01G01254sPp.LH.03G01685sPp.LH.03G00031sPp.LH.03G01684sPp.LH.01G01266sPp.LH.02G03103sPp.LH.01G01261sPp.LH.01G01267sPp.LH.04G00749sPp.LH.01G01256
OG0000169	42	1	17	1	2	13	10	10	0	1	0	1	1	Expansion	NA	NA	NA	Pp.LH.08G01003sPp.LH.07G00336sPp.LH.08G00805sPp.LH.01G00082sPp.LH.04G01721sPp.LH.06G02381sPp.LH.08G00804sPp.LH.06G02190sPp.LH.01G03879sPp.LH.05G00257
OG0000170	1	5	11	4	7	9	8	10	15	11	0	17	1	Expansion	Alpha/beta hydrolase fold-1(IPR000073)|Alpha/Beta hydrolase fold(IPR029058)	AT2G23610	ATMES3,MES3 methyl esterase 3	Pp.LH.07G02012sPp.LH.07G02009sPp.LH.07G02010sPp.LH.08G01739sPp.LH.07G02003sPp.LH.08G01742sPp.LH.07G02008sPp.LH.07G02007sPp.LH.07G02005sPp.LH.07G02006
OG0000172	1	28	2	0	0	1	6	41	0	15	2	0	2	Expansion	Zinc finger, CCHC-type(IPR001878)|Zinc finger, CCHC-type superfamily(IPR036875)	AT3G21000	NA Gag-Pol-related retrotransposon family protein	Pp.LH.06G01053sPp.LH.03G00209sPp.LH.06G02433sPp.LH.08G01688sPp.LH.06G04594sPp.LH.02G02323sPp.LH.02G01041sPp.LH.04G01849sPp.LH.02G01406sPp.LH.02G00736sPp.LH.03G00210sPp.LH.01G00195sPp.LH.02G01030sPp.LH.03G01132sPp.LH.08G00008sPp.LH.08G01198sPp.LH.02G00069sPp.LH.02G01849sPp.LH.01G02295sPp.LH.01G00212sPp.LH.01G03938sPp.LH.02G00648sPp.LH.01G02390sPp.LH.05G00307sPp.LH.06G01225sPp.LH.01G02157sPp.LH.06G…
OG0000174	0	0	0	1	0	1	0	19	0	77	0	0	0	Expansion	Aspartic peptidase domain superfamily(IPR021109)	NA	NA	Pp.LH.03G02202sPp.LH.03G01778sPp.LH.06G02203sPp.LH.04G01781sPp.LH.02G01055sPp.LH.02G01442sPp.LH.06G02452sPp.LH.08G01809sPp.LH.02G02776sPp.LH.01G00950sPp.LH.08G01374sPp.LH.05G00634sPp.LH.02G00749sPp.LH.07G00561sPp.LH.02G01359sPp.LH.01G02123sPp.LH.08G00782sPp.LH.01G02207sPp.LH.04G02564
OG0000177	3	9	26	5	5	4	2	14	12	7	0	0	10	Expansion	NA	AT5G12060	NA Plant self-incompatibility protein S1 family	Pp.LH.01G00703sPp.LH.01G00702sPp.LH.01G00652sPp.LH.01G00691sPp.LH.01G00673sPp.LH.01G00746sPp.LH.01G00693sPp.LH.01G00743sPp.LH.01G00684sPp.LH.01G00575sPp.LH.01G00690sPp.LH.05G00697sPp.LH.08G00147sPp.LH.01G00677
OG0000184	1	2	6	7	21	5	5	3	0	1	5	35	4	Expansion	UDP-glucuronosyl/UDP-glucosyltransferase(IPR002213)|UDP-glycosyltransferase family, conserved site(IPR035595)	AT4G15550	IAGLU indole-3-acetate beta-D-glucosyltransferase	Pp.LH.01G02096sPp.LH.01G02095sPp.LH.01G02097
OG0000186	0	6	17	2	0	6	16	11	11	8	2	5	10	Expansion	Protein of unknown function DUF674(IPR007750)	AT5G01140	NA Protein of unknown function (DUF674)	Pp.LH.06G00716sPp.LH.06G00710sPp.LH.06G00707sPp.LH.06G00712sPp.LH.06G00711sPp.LH.06G00706sPp.LH.06G00709sPp.LH.06G00713sPp.LH.06G00708sPp.LH.06G00715sPp.LH.06G00714
OG0000189	5	4	9	12	5	8	2	6	3	3	14	12	10	Expansion	Histone H2B(IPR000558)|Histone H2A/H2B/H3(IPR007125)|Histone-fold(IPR009072)	AT3G45980	H2B,HTB9 Histone superfamily protein	Pp.LH.06G00928sPp.LH.06G00918sPp.LH.06G01338sPp.LH.06G00937sPp.LH.06G00925sPp.LH.06G01346
OG0000195	4	7	9	7	12	7	4	12	3	11	3	9	4	Expansion	Protein kinase domain(IPR000719)|Serine-threonine/tyrosine-protein kinase, catalytic domain(IPR001245)|Gnk2-homologous domain(IPR002902)|Serine/threonine-protein kinase, active site(IPR008271)|Protein kinase-like domain superfamily(IPR011009)|Protein kinase, ATP binding site(IPR017441)|Gnk2-homologous domain superfamily(IPR038408)	AT4G11490	CRK33 cysteine-rich RLK (RECEPTOR-like protein kinase) 33	Pp.LH.01G05873sPp.LH.06G02725sPp.LH.06G02743sPp.LH.04G00289sPp.LH.04G00290sPp.LH.01G05869sPp.LH.01G05872sPp.LH.06G02748sPp.LH.01G05868sPp.LH.06G02746sPp.LH.06G02734sPp.LH.06G02726
OG0000197	4	6	12	6	10	9	10	12	13	3	2	3	2	Expansion	UDP-glucuronosyl/UDP-glucosyltransferase(IPR002213)	AT2G30150	NA UDP-Glycosyltransferase superfamily protein	Pp.LH.06G00548sPp.LH.06G00545sPp.LH.06G00554sPp.LH.06G00556sPp.LH.06G03357sPp.LH.06G00546sPp.LH.06G00555sPp.LH.06G00549sPp.LH.06G00552sPp.LH.06G00547sPp.LH.06G00550sPp.LH.06G00553
OG0000200	2	1	27	5	2	4	11	11	4	4	5	8	7	Expansion	Knottin, scorpion toxin-like(IPR003614)|Defensin, plant(IPR008176)|Knottin, scorpion toxin-like superfamily(IPR036574)	AT2G02100	LCR69,PDF2.2 low-molecular-weight cysteine-rich 69	Pp.LH.01G04548sPp.LH.07G01240sPp.LH.01G04547sPp.LH.07G00690sPp.LH.07G01243sPp.LH.07G01246sPp.LH.07G01277sPp.LH.07G01249sPp.LH.07G01241sPp.LH.01G02714sPp.LH.07G01248
OG0000201	4	8	10	10	6	8	3	14	5	12	0	2	9	Expansion	FAD linked oxidase, N-terminal(IPR006094)|Berberine/berberine-like(IPR012951)|FAD-binding, type 2, subdomain 1(IPR016167)|FAD-binding, type 2-like superfamily(IPR036318)	AT1G30700	NA FAD-binding Berberine family protein	Pp.LH.04G01029sPp.LH.07G00998sPp.LH.04G01016sPp.LH.04G01023sPp.LH.04G01017sPp.LH.04G01020sPp.LH.04G01018sPp.LH.04G01019sPp.LH.04G00946sPp.LH.04G02534sPp.LH.04G01025sPp.LH.04G01022sPp.LH.01G00380sPp.LH.04G01028
OG0000204	0	0	0	7	0	12	7	14	0	0	6	41	3	Expansion	DNA helicase(IPR003840)|DNA helicase Pif1-like(IPR010285)|P-loop containing nucleoside triphosphate hydrolase(IPR027417)	AT5G28780	NA PIF1 helicase	Pp.LH.02G01694sPp.LH.04G03207sPp.LH.02G00680sPp.LH.01G03258sPp.LH.01G02708sPp.LH.04G03220sPp.LH.02G01697sPp.LH.02G01647sPp.LH.05G00150sPp.LH.02G00686sPp.LH.02G00891sPp.LH.08G01191sPp.LH.06G02427sPp.LH.02G00682
OG0000206	1	4	20	0	0	5	1	25	0	32	2	0	0	Expansion	NA	AT4G23160	CRK8 cysteine-rich RLK (RECEPTOR-like protein kinase) 8	Pp.LH.04G01782sPp.LH.01G03931sPp.LH.06G02990sPp.LH.04G01850sPp.LH.UG00001sPp.LH.03G00124sPp.LH.UG01203sPp.LH.08G02022sPp.LH.08G00527sPp.LH.04G02211sPp.LH.01G03271sPp.LH.06G00172sPp.LH.03G02776sPp.LH.07G00430sPp.LH.UG00199sPp.LH.UG00370sPp.LH.01G02847sPp.LH.04G02647sPp.LH.08G02993sPp.LH.04G02291sPp.LH.02G00803sPp.LH.04G02485sPp.LH.08G00719sPp.LH.07G01652sPp.LH.02G00070
OG0000213	3	7	6	9	11	11	2	9	2	7	6	9	6	Expansion	Cysteine-rich secretory protein, allergen V5/Tpx-1-related(IPR001283)|CAP domain(IPR014044)|Allergen V5/Tpx-1-related, conserved site(IPR018244)|Pathogenesis-related protein 1-like, SCP domain(IPR034111)|CAP superfamily(IPR035940)	AT1G50060	NA CAP (Cysteine-rich secretory proteins, Antigen 5, and Pathogenesis-related 1 protein) superfamily protein	Pp.LH.08G02154sPp.LH.08G02156sPp.LH.08G02158sPp.LH.08G02167sPp.LH.08G02164sPp.LH.08G01613sPp.LH.08G02166sPp.LH.08G02179sPp.LH.08G02178
OG0000214	5	1	4	11	12	1	2	4	2	3	12	22	9	Expansion	Small auxin-up RNA(IPR003676)	AT1G29450	NA SAUR-like auxin-responsive protein family	Pp.LH.07G00962sPp.LH.07G00960sPp.LH.07G00961sPp.LH.07G00963
OG0000216	1	11	7	2	4	12	9	16	12	14	0	0	0	Expansion	F-box associated interaction domain(IPR017451)	AT3G06240	NA F-box family protein	Pp.LH.01G04103sPp.LH.01G03886sPp.LH.06G01041sPp.LH.01G04100sPp.LH.01G03941sPp.LH.01G03869sPp.LH.07G01840sPp.LH.01G03887sPp.LH.01G04045sPp.LH.01G04460sPp.LH.UG01220sPp.LH.01G04046sPp.LH.01G03914sPp.LH.01G03883sPp.LH.01G04104sPp.LH.01G03884
OG0000223	0	10	23	0	0	10	17	17	1	8	0	0	0	Expansion	MATH/TRAF domain(IPR002083)|TRAF-like(IPR008974)	AT3G11910	UBP13 ubiquitin-specific protease 13	Pp.LH.02G00876sPp.LH.02G00733sPp.LH.02G00869sPp.LH.02G00737sPp.LH.02G00743sPp.LH.02G00870sPp.LH.02G01400sPp.LH.02G00740sPp.LH.02G00735sPp.LH.02G00875sPp.LH.02G00744sPp.LH.02G00877sPp.LH.02G01430sPp.LH.02G00878sPp.LH.02G00906sPp.LH.02G00865sPp.LH.02G00837
OG0000238	4	3	12	12	7	7	0	6	0	3	10	11	8	Expansion	Histone H4(IPR001951)|Histone-fold(IPR009072)|Histone H4, conserved site(IPR019809)|CENP-T/Histone H4, histone fold(IPR035425)	AT5G59970	NA Histone superfamily protein	Pp.LH.07G00528sPp.LH.06G03553sPp.LH.05G01686sPp.LH.02G03868sPp.LH.02G03866sPp.LH.06G00911
OG0000242	18	4	6	8	6	5	4	8	2	5	8	9	0	Expansion	Cytochrome P450(IPR001128)|Cytochrome P450, E-class, group I(IPR002401)|Cytochrome P450, conserved site(IPR017972)|Cytochrome P450 superfamily(IPR036396)	AT5G07990	TT7,CYP75B1,D501 Cytochrome P450 superfamily protein	Pp.LH.03G00429sPp.LH.07G02601sPp.LH.07G02609sPp.LH.07G02606sPp.LH.07G02605sPp.LH.07G02600sPp.LH.07G02608sPp.LH.07G02607
OG0000248	4	5	8	0	0	27	7	14	3	13	0	0	1	Expansion	F-box associated domain, type 3(IPR013187)|F-box associated interaction domain(IPR017451)	AT3G06240	NA F-box family protein	Pp.LH.02G02103sPp.LH.07G02580sPp.LH.02G02102sPp.LH.02G02104sPp.LH.07G02574sPp.LH.02G02110sPp.LH.02G02107sPp.LH.02G03033sPp.LH.02G02108sPp.LH.07G02440sPp.LH.02G02105sPp.LH.07G02576sPp.LH.02G03479sPp.LH.02G03615
OG0000250	3	5	7	10	8	6	3	16	7	9	2	6	0	Expansion	RlpA-like domain superfamily(IPR036908)	NA	NA	Pp.LH.02G03143sPp.LH.02G03109sPp.LH.02G03090sPp.LH.02G03104sPp.LH.02G03141sPp.LH.02G03133sPp.LH.02G03093sPp.LH.02G03106sPp.LH.02G03144sPp.LH.02G03108sPp.LH.02G03142sPp.LH.02G03107sPp.LH.02G03094sPp.LH.02G03091sPp.LH.02G03092sPp.LH.02G03095
OG0000255	4	6	8	6	23	6	3	7	7	5	2	3	1	Expansion	Phytocyanin domain(IPR003245)|Cupredoxin(IPR008972)	AT2G32300	UCC1 uclacyanin 1	Pp.LH.05G01125sPp.LH.05G01123sPp.LH.07G00136sPp.LH.05G01134sPp.LH.05G01127sPp.LH.05G01126sPp.LH.07G00133
OG0000270	3	9	13	1	0	8	9	15	12	9	0	0	0	Expansion	Protein of unknown function DUF247, plant(IPR004158)	AT3G50160	NA Plant protein of unknown function (DUF247)	Pp.LH.03G01925sPp.LH.07G02702sPp.LH.07G02704sPp.LH.03G02435sPp.LH.05G00388sPp.LH.03G02087sPp.LH.07G02705sPp.LH.03G02436sPp.LH.03G03913sPp.LH.03G02019sPp.LH.03G01916sPp.LH.03G01914sPp.LH.07G02703sPp.LH.03G01907sPp.LH.03G01915
OG0000283	7	5	13	2	4	7	11	8	3	4	3	9	1	Expansion	GDSL lipase/esterase(IPR001087)|Lipase, GDSL, active site(IPR008265)|GDSL lipase/esterase-like, plant(IPR035669)|SGNH hydrolase superfamily(IPR036514)	AT1G75900	NA GDSL-like Lipase/Acylhydrolase superfamily protein	Pp.LH.01G04767sPp.LH.01G04770sPp.LH.01G04765sPp.LH.01G04771sPp.LH.07G02336sPp.LH.01G04768sPp.LH.01G04769sPp.LH.01G04764
OG0000284	0	9	11	2	6	7	5	14	10	8	0	4	1	Expansion	B3 DNA binding domain(IPR003340)|DNA-binding pseudobarrel domain superfamily(IPR015300)	AT3G18990	VRN1,REM39 AP2/B3-like transcriptional factor family protein	Pp.LH.07G00902sPp.LH.01G07094sPp.LH.08G01187sPp.LH.07G02029sPp.LH.07G02031sPp.LH.06G03319sPp.LH.08G01944sPp.LH.UG00689sPp.LH.07G00814sPp.LH.06G03318sPp.LH.08G01943sPp.LH.07G02030sPp.LH.03G01027sPp.LH.07G02028
OG0000287	2	3	12	8	27	5	4	4	4	2	1	4	1	Expansion	Coactivator CBP, KIX domain superfamily(IPR036529)|Mediator complex subunit 15, KIX domain(IPR036546)	AT1G15780	NA unknown protein; BEST Arabidopsis thaliana protein match is: unknown protein (TAIR:AT2G10440.1); Has 103701 Blast hits to 43153 proteins in 1828 species: Archae - 30; Bacteria - 7385; Metazoa - 38639; Fungi - 11531; Plants - 7727; Viruses - 307; Other Eukaryotes - 38082 (source: NCBI BLink).	Pp.LH.06G01272sPp.LH.06G00305sPp.LH.06G01303sPp.LH.06G02927
OG0000288	5	10	9	5	0	3	8	14	5	18	0	0	0	Expansion	NA	AT2G20142	NA Toll-Interleukin-Resistance (TIR) domain family protein	Pp.LH.05G00160sPp.LH.05G00155sPp.LH.04G01338sPp.LH.08G01804sPp.LH.04G02353sPp.LH.06G01261sPp.LH.05G00143sPp.LH.05G00156sPp.LH.05G00144sPp.LH.01G02636sPp.LH.06G01288sPp.LH.08G02122sPp.LH.04G02352sPp.LH.05G00157
OG0000291	10	3	4	9	18	3	3	7	3	3	0	6	7	Expansion	SAM dependent carboxyl methyltransferase(IPR005299)|S-adenosyl-L-methionine-dependent methyltransferase(IPR029063)	AT5G38020	NA S-adenosyl-L-methionine-dependent methyltransferases superfamily protein	Pp.LH.08G01493sPp.LH.08G01495sPp.LH.08G01491sPp.LH.08G01501sPp.LH.08G01489sPp.LH.08G01490sPp.LH.08G01492
OG0000294	1	6	10	3	7	5	4	9	6	8	6	4	7	Expansion	Transferase(IPR003480)|Chloramphenicol acetyltransferase-like domain superfamily(IPR023213)	AT5G67150	NA HXXXD-type acyl-transferase family protein	Pp.LH.07G01893sPp.LH.07G01890sPp.LH.07G01895sPp.LH.07G01891sPp.LH.07G01889sPp.LH.07G01894sPp.LH.07G01897sPp.LH.07G01892sPp.LH.07G01896
OG0000295	1	10	7	3	16	3	4	18	3	6	3	1	1	Expansion	BURP domain(IPR004873)	AT5G25610	RD22,ATRD22 BURP domain-containing protein	Pp.LH.01G05934sPp.LH.01G05697sPp.LH.04G02939sPp.LH.01G05937sPp.LH.01G05975sPp.LH.01G05972sPp.LH.01G05940sPp.LH.01G05956sPp.LH.01G05967sPp.LH.04G01842sPp.LH.01G05827sPp.LH.01G05943sPp.LH.01G05979sPp.LH.01G05952sPp.LH.01G05936sPp.LH.01G05984sPp.LH.01G05948sPp.LH.01G05964
OG0000298	6	5	9	7	4	5	2	7	5	4	5	8	8	Expansion	Protein kinase domain(IPR000719)|Serine-threonine/tyrosine-protein kinase, catalytic domain(IPR001245)|Serine/threonine-protein kinase, active site(IPR008271)|Protein kinase-like domain superfamily(IPR011009)|Protein kinase, ATP binding site(IPR017441)	AT3G24550	ATPERK1,PERK1 proline extensin-like receptor kinase 1	Pp.LH.07G02955sPp.LH.08G01553sPp.LH.07G02132sPp.LH.01G05691sPp.LH.UG01111sPp.LH.03G00800sPp.LH.03G00847
OG0000302	11	8	7	3	3	5	6	11	10	5	0	3	3	Expansion	Ankyrin repeat-containing domain(IPR020683)|PGG domain(IPR026961)|Ankyrin repeat-containing domain superfamily(IPR036770)	AT3G54070	NA Ankyrin repeat family protein	Pp.LH.06G01570sPp.LH.06G01567sPp.LH.06G01605sPp.LH.06G01612sPp.LH.01G06702sPp.LH.06G01601sPp.LH.06G01566sPp.LH.06G01564sPp.LH.06G01571sPp.LH.06G01607sPp.LH.06G01611
OG0000303	48	6	0	0	0	5	1	8	1	3	1	2	0	Expansion	NA	NA	NA	Pp.LH.08G00429sPp.LH.02G00667sPp.LH.02G01227sPp.LH.06G01369sPp.LH.01G00701sPp.LH.03G01253sPp.LH.03G03059sPp.LH.07G00247
OG0000304	2	5	8	11	1	7	6	12	6	12	2	3	0	Expansion	Thaumatin(IPR001938)|Thaumatin, conserved site(IPR017949)|Osmotin/thaumatin-like superfamily(IPR037176)	AT1G20030	NA Pathogenesis-related thaumatin superfamily protein	Pp.LH.07G00995sPp.LH.03G02210sPp.LH.07G00999sPp.LH.04G01484sPp.LH.01G00528sPp.LH.07G00990sPp.LH.07G00994sPp.LH.03G02143sPp.LH.03G02142sPp.LH.07G01838sPp.LH.07G00991sPp.LH.03G02145
OG0000306	2	2	0	1	10	11	10	34	1	2	2	0	0	Expansion	NA	NA	NA	Pp.LH.08G01026sPp.LH.05G01408sPp.LH.UG00060sPp.LH.07G00391sPp.LH.07G00241sPp.LH.02G01335sPp.LH.06G01818sPp.LH.07G00225sPp.LH.08G01091sPp.LH.04G03025sPp.LH.04G02931sPp.LH.08G01570sPp.LH.08G01397sPp.LH.01G04782sPp.LH.04G03272sPp.LH.04G01026sPp.LH.04G02150sPp.LH.03G01665sPp.LH.07G00390sPp.LH.03G01971sPp.LH.04G03191sPp.LH.03G01267sPp.LH.02G01109sPp.LH.01G06075sPp.LH.04G03077sPp.LH.UG00621sPp.LH.08G00…
OG0000307	1	3	4	13	19	3	6	11	3	10	0	2	0	Expansion	Protein of unknown function DUF247, plant(IPR004158)	AT3G50160	NA Plant protein of unknown function (DUF247)	Pp.LH.UG00706sPp.LH.07G00925sPp.LH.UG00701sPp.LH.08G01249sPp.LH.UG00708sPp.LH.07G00923sPp.LH.07G00917sPp.LH.07G00880sPp.LH.07G00914sPp.LH.08G01247sPp.LH.07G00924
OG0000308	2	6	16	4	2	3	8	8	9	8	2	5	1	Expansion	Myc-type, basic helix-loop-helix (bHLH) domain(IPR011598)|Transcription factor MYC/MYB N-terminal(IPR025610)|Helix-loop-helix DNA-binding domain superfamily(IPR036638)	AT4G00870	NA basic helix-loop-helix (bHLH) DNA-binding superfamily protein	Pp.LH.05G01648sPp.LH.05G01651sPp.LH.05G01652sPp.LH.05G01174sPp.LH.02G03464sPp.LH.05G01649sPp.LH.05G01650sPp.LH.05G01179
OG0000314	10	4	7	3	12	4	1	8	1	5	9	10	0	Expansion	NA	AT1G22360	AtUGT85A2,UGT85A2 UDP-glucosyl transferase 85A2	Pp.LH.06G03702sPp.LH.06G03704sPp.LH.04G02642sPp.LH.06G03698sPp.LH.03G02688sPp.LH.04G02645sPp.LH.06G03701sPp.LH.06G03705
OG0000320	0	1	14	2	0	15	9	10	8	10	1	3	0	Expansion	S-locus glycoprotein domain(IPR000858)|Serine-threonine/tyrosine-protein kinase, catalytic domain(IPR001245)|PAN/Apple domain(IPR003609)|Protein kinase-like domain superfamily(IPR011009)|Protein kinase, ATP binding site(IPR017441)	AT4G21380	ARK3,RK3 receptor kinase 3	Pp.LH.03G03103sPp.LH.03G03097sPp.LH.03G03100sPp.LH.03G03106sPp.LH.03G03114sPp.LH.03G03089sPp.LH.03G03099sPp.LH.03G03096sPp.LH.03G03095sPp.LH.03G03104
OG0000321	0	7	7	3	1	17	12	18	3	2	0	3	0	Expansion	NA	AT1G34070	NA CONTAINS InterPro DOMAIN/s: Retrotransposon gag protein (InterPro:IPR005162); BEST Arabidopsis thaliana protein match is: unknown protein (TAIR:AT5G48050.1); Has 648 Blast hits to 647 proteins in 29 species: Archae - 0; Bacteria - 0; Metazoa - 16; Fungi - 25; Plants - 607; Viruses - 0; Other Eukaryotes - 0 (source: NCBI BLink).	Pp.LH.07G00746sPp.LH.03G00299sPp.LH.07G01577sPp.LH.06G03522sPp.LH.01G02040sPp.LH.03G03320sPp.LH.08G01384sPp.LH.03G01851sPp.LH.01G02339sPp.LH.02G00714sPp.LH.03G02396sPp.LH.08G02347sPp.LH.02G01557sPp.LH.03G00292sPp.LH.06G00580sPp.LH.03G01852sPp.LH.01G02122sPp.LH.02G01998
OG0000325	1	4	2	9	3	1	3	10	4	0	2	31	2	Expansion	Photosystem I PsaA/PsaB(IPR001280)|Photosystem I PsaA/PsaB superfamily(IPR036408)	ATCG00340	PSAB Photosystem I, PsaA/PsaB protein	Pp.LH.UG00988sPp.LH.UG00952sPp.LH.UG00978sPp.LH.UG00989sPp.LH.UG00951sPp.LH.UG00997sPp.LH.02G00827sPp.LH.UG00935sPp.LH.02G00919sPp.LH.UG00987
OG0000327	0	7	8	0	0	3	2	28	1	17	0	0	6	Expansion	Myb/SANT-like domain(IPR024752)	AT5G27260	NA unknown protein; BEST Arabidopsis thaliana protein match is: unknown protein (TAIR:AT2G29880.1); Has 1807 Blast hits to 1807 proteins in 277 species: Archae - 0; Bacteria - 0; Metazoa - 736; Fungi - 347; Plants - 385; Viruses - 0; Other Eukaryotes - 339 (source: NCBI BLink).	Pp.LH.07G00688sPp.LH.06G01598sPp.LH.07G00461sPp.LH.07G00222sPp.LH.05G00130sPp.LH.06G01594sPp.LH.06G01850sPp.LH.06G03583sPp.LH.07G01275sPp.LH.01G03180sPp.LH.08G00972sPp.LH.04G01834sPp.LH.07G01010sPp.LH.07G00154sPp.LH.07G00565sPp.LH.03G01572sPp.LH.06G01629sPp.LH.06G01922sPp.LH.07G02604sPp.LH.06G00212sPp.LH.01G02280sPp.LH.07G01638sPp.LH.01G01121sPp.LH.01G01548sPp.LH.UG00241sPp.LH.07G01397sPp.LH.01G0…
OG0000328	4	3	12	3	8	6	8	8	6	8	0	4	2	Expansion	ABC transporter-like(IPR003439)|AAA+ ATPase domain(IPR003593)|ABC-2 type transporter(IPR013525)|Plant PDR ABC transporter associated(IPR013581)|P-loop containing nucleoside triphosphate hydrolase(IPR027417)|ABC-transporter N-terminal domain(IPR029481)|ATP-binding cassette transporter, PDR-like subfamily G, domain 1(IPR034001)|ATP-binding cassette transporter, PDR-like subfamily G, domain 2(IPR034…	AT2G36380	PDR6,ATPDR6 pleiotropic drug resistance 6	Pp.LH.06G01445sPp.LH.06G01441sPp.LH.02G01825sPp.LH.06G01447sPp.LH.06G01444sPp.LH.02G01868sPp.LH.06G01437sPp.LH.07G01739
OG0000329	1	7	23	6	0	1	17	8	3	6	0	0	0	Expansion	Leucine-rich repeat domain superfamily(IPR032675)	NA	NA	Pp.LH.02G00172sPp.LH.02G00137sPp.LH.02G00168sPp.LH.02G00173sPp.LH.02G00136sPp.LH.02G00166sPp.LH.02G00131sPp.LH.02G00134
OG0000335	1	6	9	7	2	6	8	8	3	3	5	3	10	Expansion	NA	AT1G13530	NA Protein of unknown function (DUF1262)	Pp.LH.01G04097sPp.LH.01G04042sPp.LH.01G04041sPp.LH.01G04043sPp.LH.01G04093sPp.LH.01G04096sPp.LH.01G04094sPp.LH.03G03291
OG0000338	2	11	6	9	5	3	1	14	1	12	0	2	5	Expansion	Pectinesterase, catalytic(IPR000070)|Pectin lyase fold/virulence factor(IPR011050)|Pectin lyase fold(IPR012334)|Pectinesterase, Asp active site(IPR033131)	AT1G69940	ATPPME1,PPME1 Pectin lyase-like superfamily protein	Pp.LH.06G01533sPp.LH.01G06612sPp.LH.07G00170sPp.LH.07G02553sPp.LH.01G06614sPp.LH.03G02219sPp.LH.02G04247sPp.LH.06G01532sPp.LH.03G02188sPp.LH.02G04249sPp.LH.06G01527sPp.LH.06G01530sPp.LH.02G04248sPp.LH.02G00534
OG0000342	0	2	1	0	0	50	0	4	12	2	0	0	0	Expansion	F-box domain(IPR001810)|F-box associated domain, type 1(IPR006527)|F-box associated interaction domain(IPR017451)|Leucine-rich repeat domain superfamily(IPR032675)|F-box-like domain superfamily(IPR036047)	AT3G06240	NA F-box family protein	Pp.LH.06G03154sPp.LH.06G03151sPp.LH.06G03152sPp.LH.06G03155
OG0000343	24	2	6	4	5	4	2	3	2	2	0	11	5	Expansion	Oxoglutarate/iron-dependent dioxygenase(IPR005123)|Non-haem dioxygenase N-terminal domain(IPR026992)|Isopenicillin N synthase-like(IPR027443)	AT1G17020	SRG1,ATSRG1 senescence-related gene 1	Pp.LH.04G01675sPp.LH.04G01676sPp.LH.04G01673
OG0000346	4	8	12	2	4	8	1	14	3	5	1	6	2	Expansion	PC-Esterase(IPR026057)	AT2G30900	TBL43 TRICHOME BIREFRINGENCE-LIKE 43	Pp.LH.03G01254sPp.LH.04G01695sPp.LH.04G01694sPp.LH.04G01697sPp.LH.03G01386sPp.LH.03G01250sPp.LH.03G01384sPp.LH.03G02451sPp.LH.03G01385sPp.LH.03G01389sPp.LH.04G02970sPp.LH.04G01698sPp.LH.03G01249sPp.LH.03G02450
OG0000350	6	2	2	3	7	4	1	13	2	6	2	13	8	Expansion	Cytochrome P450(IPR001128)|Cytochrome P450, E-class, group I(IPR002401)|Cytochrome P450, conserved site(IPR017972)|Cytochrome P450 superfamily(IPR036396)	AT4G12320	CYP706A6 cytochrome P450, family 706, subfamily A, polypeptide 6	Pp.LH.02G02839sPp.LH.02G02831sPp.LH.02G02837sPp.LH.02G02830sPp.LH.05G00980sPp.LH.05G01052sPp.LH.05G01056sPp.LH.05G01059sPp.LH.05G01050sPp.LH.05G01053sPp.LH.05G01044sPp.LH.05G01047sPp.LH.05G01046
OG0000357	1	1	2	1	1	1	1	50	2	6	1	1	1	Expansion	DNA recombination and repair protein Rad51-like, C-terminal(IPR013632)|P-loop containing nucleoside triphosphate hydrolase(IPR027417)	AT5G57450	XRCC3,ATXRCC3 homolog of X-ray repair cross complementing 3 (XRCC3)	Pp.LH.01G00907sPp.LH.06G02105sPp.LH.07G00211sPp.LH.02G01389sPp.LH.02G00010sPp.LH.06G02111sPp.LH.02G01304sPp.LH.UG00310sPp.LH.02G00773sPp.LH.07G00507sPp.LH.02G00776sPp.LH.08G00123sPp.LH.02G01313sPp.LH.03G01755sPp.LH.01G05953sPp.LH.04G02145sPp.LH.07G00650sPp.LH.02G01671sPp.LH.01G02846sPp.LH.01G02738sPp.LH.01G00727sPp.LH.02G02053sPp.LH.03G01941sPp.LH.06G03448sPp.LH.01G00906sPp.LH.04G02866sPp.LH.04G0…
OG0000367	12	1	7	3	11	8	4	3	4	1	10	2	2	Expansion	Aldo/keto reductase, conserved site(IPR018170)|Aldo/keto reductase(IPR020471)|NADP-dependent oxidoreductase domain(IPR023210)|NADP-dependent oxidoreductase domain superfamily(IPR036812)	AT1G59960	NA NAD(P)-linked oxidoreductase superfamily protein	Pp.LH.01G03404sPp.LH.01G03396sPp.LH.01G03409
OG0000369	1	4	12	0	1	15	8	9	9	7	0	1	1	Expansion	Frigida-like(IPR012474)	AT5G27220	NA Frigida-like protein	Pp.LH.01G03384sPp.LH.06G04406sPp.LH.06G04410sPp.LH.07G00295sPp.LH.06G04412sPp.LH.06G04405sPp.LH.06G04411sPp.LH.06G04413sPp.LH.06G04417
OG0000370	18	4	17	6	4	2	6	7	0	2	0	2	0	Expansion	O-methyltransferase, family 2(IPR001077)|S-adenosyl-L-methionine-dependent methyltransferase(IPR029063)|Winged helix-like DNA-binding domain superfamily(IPR036388)	AT5G54160	ATOMT1,OMT1 O-methyltransferase 1	Pp.LH.02G03517sPp.LH.02G03510sPp.LH.02G03508sPp.LH.02G03509sPp.LH.02G03522sPp.LH.02G03507sPp.LH.02G03512
OG0000374	2	4	10	8	3	4	6	8	2	3	5	10	2	Expansion	PLAT/LH2 domain(IPR001024)|Lipoxygenase, plant(IPR001246)|Lipoxygenase, C-terminal(IPR013819)|Lipoxygenase, iron binding site(IPR020833)|Lipoxygenase, conserved site(IPR020834)|Lipoxygenase, domain 3(IPR027433)|Lipoxigenase, C-terminal domain superfamily(IPR036226)|PLAT/LH2 domain superfamily(IPR036392)	AT1G55020	LOX1,ATLOX1 lipoxygenase 1	Pp.LH.06G04307sPp.LH.06G04305sPp.LH.01G00128sPp.LH.06G04144sPp.LH.06G04268sPp.LH.06G04303sPp.LH.06G04302sPp.LH.06G04309
OG0000378	3	4	9	1	2	2	17	10	3	9	3	1	3	Expansion	Sugar/inositol transporter(IPR003663)|Major facilitator, sugar transporter-like(IPR005828)|Sugar transporter, conserved site(IPR005829)|Major facilitator superfamily domain(IPR020846)|MFS transporter superfamily(IPR036259)	AT3G18830	ATPLT5,PMT5,ATPMT5 polyol/monosaccharide transporter 5	Pp.LH.08G01644sPp.LH.08G01593sPp.LH.08G01647sPp.LH.03G00869sPp.LH.08G01595sPp.LH.08G01590sPp.LH.08G01586sPp.LH.08G01638sPp.LH.08G01653sPp.LH.08G01597
OG0000380	3	4	9	9	3	2	7	7	3	7	0	13	0	Expansion	Cytochrome P450(IPR001128)|Cytochrome P450, E-class, group I(IPR002401)|Cytochrome P450, conserved site(IPR017972)|Cytochrome P450 superfamily(IPR036396)	AT3G26300	CYP71B34 cytochrome P450, family 71, subfamily B, polypeptide 34	Pp.LH.06G02612sPp.LH.04G02621sPp.LH.08G01284sPp.LH.04G02624sPp.LH.04G02622sPp.LH.04G02623sPp.LH.02G00080
OG0000387	4	2	9	5	3	3	4	8	3	5	8	6	6	Expansion	Proton-dependent oligopeptide transporter family(IPR000109)|Major facilitator superfamily domain(IPR020846)|MFS transporter superfamily(IPR036259)	AT5G62680	NA Major facilitator superfamily protein	Pp.LH.05G02225sPp.LH.UG00415sPp.LH.UG00411sPp.LH.01G03654sPp.LH.01G03658sPp.LH.01G03652sPp.LH.05G02226sPp.LH.01G03653
OG0000388	0	1	0	0	0	2	1	2	58	0	1	0	1	Expansion	NA	AT4G29090	NA Ribonuclease H-like superfamily protein	Pp.LH.07G01209sPp.LH.04G03221
OG0000389	11	1	12	11	3	1	5	6	1	2	5	4	4	Expansion	Plant peroxidase(IPR000823)|Haem peroxidase, plant/fungal/bacterial(IPR002016)|Haem peroxidase(IPR010255)|Peroxidases heam-ligand binding site(IPR019793)|Secretory peroxidase(IPR033905)	AT5G06720	ATPA2,PA2 peroxidase 2	Pp.LH.06G02535sPp.LH.UG00735sPp.LH.06G02536sPp.LH.07G01353sPp.LH.06G00128sPp.LH.06G00131
OG0000394	5	4	9	9	4	7	2	7	7	4	1	3	4	Expansion	Aluminum-activated malate transporter(IPR020966)	AT1G08440	NA Aluminium activated malate transporter family protein	Pp.LH.06G01855sPp.LH.06G01849sPp.LH.06G01848sPp.LH.06G01817sPp.LH.06G01820sPp.LH.07G01507sPp.LH.06G01819
OG0000401	3	4	14	3	6	7	4	6	6	3	2	1	6	Expansion	Transcription factor, MADS-box(IPR002100)|MADS SRF-like(IPR033897)|Transcription factor, MADS-box superfamily(IPR036879)	AT5G48670	FEM111,AGL80 AGAMOUS-like 80	Pp.LH.06G04100sPp.LH.01G06572sPp.LH.03G00220sPp.LH.06G04101sPp.LH.01G06571sPp.LH.02G02300
OG0000402	4	5	6	7	7	6	3	10	1	10	2	2	2	Expansion	GDSL lipase/esterase(IPR001087)|GDSL lipase/esterase-like, plant(IPR035669)|SGNH hydrolase superfamily(IPR036514)	AT3G26430	NA GDSL-like Lipase/Acylhydrolase superfamily protein	Pp.LH.01G06187sPp.LH.01G03423sPp.LH.01G06186sPp.LH.01G06185sPp.LH.01G03422sPp.LH.01G06191sPp.LH.01G06190sPp.LH.01G06182sPp.LH.01G03424sPp.LH.01G06183
OG0000407	2	2	2	6	11	5	3	8	2	4	6	13	1	Expansion	Thaumatin(IPR001938)|Osmotin/thaumatin-like superfamily(IPR037176)	AT4G11650	ATOSM34,OSM34 osmotin 34	Pp.LH.05G01244sPp.LH.05G01249sPp.LH.05G01245sPp.LH.05G01248sPp.LH.05G01246sPp.LH.05G01243sPp.LH.05G01242sPp.LH.05G01241
OG0000410	17	4	7	5	7	6	9	5	1	2	0	2	0	Expansion	Protein kinase-like domain superfamily(IPR011009)|Glycoside hydrolase superfamily(IPR017853)	AT4G21380	ARK3,RK3 receptor kinase 3	Pp.LH.07G03231sPp.LH.06G02815sPp.LH.07G03237sPp.LH.07G03234sPp.LH.07G03238
OG0000412	1	6	7	2	5	0	5	11	0	7	1	20	0	Expansion	UDP-glucuronosyl/UDP-glucosyltransferase(IPR002213)|UDP-glycosyltransferase family, conserved site(IPR035595)	AT5G65550	NA UDP-Glycosyltransferase superfamily protein	Pp.LH.02G01855sPp.LH.02G01844sPp.LH.02G01863sPp.LH.02G01887sPp.LH.02G01842sPp.LH.02G01856sPp.LH.02G01832sPp.LH.02G01847sPp.LH.02G01852sPp.LH.02G01854sPp.LH.02G01861
OG0000413	0	8	5	5	0	12	3	10	11	9	1	1	0	Expansion	F-box domain(IPR001810)|F-box associated interaction domain(IPR017451)|F-box-like domain superfamily(IPR036047)	AT3G07870	NA F-box and associated interaction domains-containing protein	Pp.LH.01G02111sPp.LH.01G02119sPp.LH.01G02075sPp.LH.01G02467sPp.LH.01G02116sPp.LH.01G02101sPp.LH.01G02071sPp.LH.01G02109sPp.LH.01G02076sPp.LH.01G02077
OG0000420	6	4	7	5	11	4	4	9	1	6	2	3	2	Expansion	Oxoglutarate/iron-dependent dioxygenase(IPR005123)|Non-haem dioxygenase N-terminal domain(IPR026992)|Isopenicillin N synthase-like(IPR027443)	AT3G19010	NA 2-oxoglutarate (2OG) and Fe(II)-dependent oxygenase superfamily protein	Pp.LH.08G01740sPp.LH.01G06205sPp.LH.08G01743sPp.LH.08G01737sPp.LH.08G01736sPp.LH.08G01734sPp.LH.08G01738sPp.LH.01G06207sPp.LH.08G01733
OG0000425	2	5	8	6	7	3	4	8	2	4	2	3	9	Expansion	Glycoside hydrolase family 18, catalytic domain(IPR001223)|Chitinase II(IPR011583)|Glycoside hydrolase superfamily(IPR017853)|Chitinase insertion domain superfamily(IPR029070)	AT4G19810	NA Glycosyl hydrolase family protein with chitinase insertion domain	Pp.LH.07G03233sPp.LH.04G01977sPp.LH.01G05077sPp.LH.07G03232sPp.LH.07G03235sPp.LH.07G03230sPp.LH.07G03236sPp.LH.07G03239
OG0000429	3	1	10	12	5	5	2	7	7	5	0	5	1	Expansion	Stigma-specific protein Stig1(IPR006969)	AT1G11925	NA Stigma-specific Stig1 family protein	Pp.LH.04G00163sPp.LH.04G00164sPp.LH.04G00165sPp.LH.04G00204sPp.LH.04G00166sPp.LH.04G00201sPp.LH.04G02409
OG0000433	5	4	6	8	3	4	6	10	5	3	2	3	3	Expansion	NA	AT1G76880	NA Duplicated homeodomain-like superfamily protein	Pp.LH.UG00227sPp.LH.06G02276sPp.LH.UG00230sPp.LH.05G01725sPp.LH.06G02380sPp.LH.06G02277sPp.LH.UG00228sPp.LH.08G00340sPp.LH.08G00341sPp.LH.UG00231
OG0000434	4	3	9	7	4	3	3	6	8	4	3	4	4	Expansion	NA	AT3G09950	NA unknown protein; BEST Arabidopsis thaliana protein match is: unknown protein (TAIR:AT5G41761.1); Has 128 Blast hits to 128 proteins in 12 species: Archae - 0; Bacteria - 0; Metazoa - 0; Fungi - 0; Plants - 128; Viruses - 0; Other Eukaryotes - 0 (source: NCBI BLink).	Pp.LH.04G00061sPp.LH.02G03951sPp.LH.02G03343sPp.LH.05G01479sPp.LH.02G03952sPp.LH.02G04645
OG0000438	0	8	9	8	0	2	4	11	7	6	2	3	2	Expansion	Dynamin central domain(IPR000375)|Dynamin, GTPase domain(IPR001401)|Dynamin GTPase effector(IPR003130)|Dynamin superfamily(IPR022812)|P-loop containing nucleoside triphosphate hydrolase(IPR027417)	AT1G60500	DRP4C Dynamin related protein 4C	Pp.LH.02G00579sPp.LH.02G00566sPp.LH.02G00570sPp.LH.02G00569sPp.LH.02G00568sPp.LH.02G00577sPp.LH.07G00248sPp.LH.07G00246sPp.LH.02G00567sPp.LH.02G00561sPp.LH.02G00578
OG0000440	6	3	9	1	1	15	0	13	7	7	0	0	0	Expansion	NA	NA	NA	Pp.LH.06G01689sPp.LH.06G01688sPp.LH.04G02900sPp.LH.06G01639sPp.LH.06G01628sPp.LH.04G01661sPp.LH.06G01593sPp.LH.06G01597sPp.LH.06G01642sPp.LH.04G01665sPp.LH.06G01599sPp.LH.06G01592sPp.LH.04G01639
OG0000442	1	8	10	0	0	11	7	22	3	0	0	0	0	Expansion	NA	AT1G34070	NA CONTAINS InterPro DOMAIN/s: Retrotransposon gag protein (InterPro:IPR005162); BEST Arabidopsis thaliana protein match is: unknown protein (TAIR:AT5G48050.1); Has 648 Blast hits to 647 proteins in 29 species: Archae - 0; Bacteria - 0; Metazoa - 16; Fungi - 25; Plants - 607; Viruses - 0; Other Eukaryotes - 0 (source: NCBI BLink).	Pp.LH.02G01350sPp.LH.UG00540sPp.LH.03G00823sPp.LH.04G03192sPp.LH.01G03490sPp.LH.02G03496sPp.LH.05G01279sPp.LH.02G03494sPp.LH.05G01250sPp.LH.04G02514sPp.LH.UG00784sPp.LH.01G04208sPp.LH.02G01349sPp.LH.07G00369sPp.LH.08G01667sPp.LH.03G01881sPp.LH.03G03415sPp.LH.01G01089sPp.LH.UG00387sPp.LH.01G01428sPp.LH.06G01461sPp.LH.05G00495
OG0000453	6	6	6	11	2	1	1	11	2	10	1	3	1	Expansion	Phytocyanin domain(IPR003245)|Cupredoxin(IPR008972)	AT5G26330	NA Cupredoxin superfamily protein	Pp.LH.04G02297sPp.LH.07G01378sPp.LH.UG00715sPp.LH.04G02301sPp.LH.07G01375sPp.LH.01G01888sPp.LH.UG00711sPp.LH.04G02298sPp.LH.08G03041sPp.LH.04G02299sPp.LH.04G02300
OG0000465	1	6	6	12	2	8	3	7	7	5	2	1	0	Expansion	NB-ARC(IPR002182)|P-loop containing nucleoside triphosphate hydrolase(IPR027417)|Leucine-rich repeat domain superfamily(IPR032675)|Virus X resistance protein-like, coiled-coil domain(IPR038005)	AT3G07040	RPM1,RPS3 NB-ARC domain-containing disease resistance protein	Pp.LH.05G00330sPp.LH.05G00336sPp.LH.05G00329sPp.LH.05G00334sPp.LH.05G00332sPp.LH.05G00333sPp.LH.05G00337
OG0000466	2	3	0	0	0	4	4	16	0	31	0	0	0	Expansion	NA	NA	NA	Pp.LH.05G00806sPp.LH.02G01039sPp.LH.01G05957sPp.LH.01G02668sPp.LH.UG01048sPp.LH.02G01053sPp.LH.04G02429sPp.LH.06G00360sPp.LH.08G01050sPp.LH.01G02124sPp.LH.06G02947sPp.LH.08G01044sPp.LH.02G02057sPp.LH.02G01036sPp.LH.01G02689sPp.LH.04G03035
OG0000468	3	2	7	6	16	3	4	6	7	5	0	1	0	Expansion	Peptidase S8/S53 domain(IPR000209)|Peptidase S8, subtilisin-related(IPR015500)|Peptidase S8, subtilisin, Ser-active site(IPR023828)|Cucumisin-like catalytic domain(IPR034197)|Peptidase S8/S53 domain superfamily(IPR036852)	AT5G59190	NA subtilase family protein	Pp.LH.02G03972sPp.LH.02G03969sPp.LH.02G03971sPp.LH.05G01184sPp.LH.02G03974sPp.LH.05G01185
OG0000472	5	1	4	1	5	4	0	4	9	2	0	13	11	Expansion	Bet v I/Major latex protein(IPR000916)|START-like domain superfamily(IPR023393)	AT1G70840	MLP31 MLP-like protein 31	Pp.LH.UG00453sPp.LH.01G04407sPp.LH.01G04405sPp.LH.01G04410
OG0000475	1	1	9	10	4	1	3	5	5	1	7	2	10	Expansion	DVL(IPR012552)	AT1G53708	RTFL9 ROTUNDIFOLIA like 9	Pp.LH.03G00324sPp.LH.02G03619sPp.LH.02G03926sPp.LH.06G03366sPp.LH.07G02905
OG0000481	16	2	4	10	6	4	2	3	7	2	0	2	1	Expansion	Peptidase S28(IPR008758)|Alpha/Beta hydrolase fold(IPR029058)	AT5G22860	NA Serine carboxypeptidase S28 family protein	Pp.LH.06G01356sPp.LH.UG00301sPp.LH.06G01357
OG0000483	1	1	9	8	5	7	3	12	3	4	2	4	0	Expansion	Germin(IPR001929)|Cupin 1(IPR006045)|RmlC-like cupin domain superfamily(IPR011051)|RmlC-like jelly roll fold(IPR014710)	AT1G18970	GLP4 germin-like protein 4	Pp.LH.06G01626sPp.LH.06G01588sPp.LH.06G01587sPp.LH.06G01625sPp.LH.06G01589sPp.LH.02G00859sPp.LH.06G01622sPp.LH.06G01586sPp.LH.06G01624sPp.LH.06G01623sPp.LH.06G01590sPp.LH.06G01585
OG0000484	2	9	11	3	4	4	9	10	3	4	0	0	0	Expansion	Bet v I/Major latex protein(IPR000916)|START-like domain superfamily(IPR023393)	AT1G70840	MLP31 MLP-like protein 31	Pp.LH.01G04403sPp.LH.01G04401sPp.LH.01G04399sPp.LH.01G04393sPp.LH.01G04392sPp.LH.01G04395sPp.LH.01G02537sPp.LH.01G04390sPp.LH.01G04391sPp.LH.01G04400
OG0000485	1	11	15	1	1	0	6	19	0	5	0	0	0	Expansion	NB-ARC(IPR002182)|P-loop containing nucleoside triphosphate hydrolase(IPR027417)	AT1G12220	RPS5 Disease resistance protein (CC-NBS-LRR class) family	Pp.LH.07G00727sPp.LH.07G00691sPp.LH.07G00638sPp.LH.07G00733sPp.LH.07G00694sPp.LH.07G00781sPp.LH.07G00701sPp.LH.07G00767sPp.LH.07G00782sPp.LH.07G00700sPp.LH.07G00716sPp.LH.07G00628sPp.LH.07G00785sPp.LH.07G00637sPp.LH.07G00768sPp.LH.07G00715sPp.LH.07G00702sPp.LH.07G00717sPp.LH.07G00751
OG0000493	1	4	11	2	1	9	5	9	5	8	1	1	1	Expansion	Sugar/inositol transporter(IPR003663)|Major facilitator, sugar transporter-like(IPR005828)|Sugar transporter, conserved site(IPR005829)|Major facilitator superfamily domain(IPR020846)|MFS transporter superfamily(IPR036259)	AT5G26340	MSS1,STP13,ATSTP13 Major facilitator superfamily protein	Pp.LH.01G01900sPp.LH.01G01898sPp.LH.01G01892sPp.LH.01G01891sPp.LH.01G01901sPp.LH.01G01890sPp.LH.01G01889sPp.LH.01G01899sPp.LH.01G01893
OG0000501	0	5	1	0	29	1	2	9	6	5	0	0	0	Expansion	Leucine-rich repeat(IPR001611)|NB-ARC(IPR002182)|P-loop containing nucleoside triphosphate hydrolase(IPR027417)|Leucine-rich repeat domain superfamily(IPR032675)	AT3G07040	RPM1,RPS3 NB-ARC domain-containing disease resistance protein	Pp.LH.08G00447sPp.LH.03G00443sPp.LH.03G00449sPp.LH.03G00447sPp.LH.03G00445sPp.LH.08G00451sPp.LH.03G00452sPp.LH.04G01139sPp.LH.03G00448
OG0000503	0	1	0	0	0	0	1	24	0	31	0	1	0	Expansion	Viral movement protein(IPR028919)	NA	NA	Pp.LH.06G02838sPp.LH.08G01477sPp.LH.02G02069sPp.LH.02G01331sPp.LH.06G01275sPp.LH.08G01309sPp.LH.02G00793sPp.LH.08G01478sPp.LH.UG01016sPp.LH.UG01047sPp.LH.01G02292sPp.LH.08G01479sPp.LH.02G00373sPp.LH.02G02068sPp.LH.UG00557sPp.LH.06G01459sPp.LH.UG00558sPp.LH.06G01274sPp.LH.UG01018sPp.LH.UG00556sPp.LH.02G00792sPp.LH.UG00555sPp.LH.05G00529sPp.LH.02G01100
OG0000514	1	3	3	0	0	16	8	9	10	7	0	0	0	Expansion	NA	NA	NA	Pp.LH.UG01154sPp.LH.UG01153sPp.LH.03G03483sPp.LH.03G03490sPp.LH.UG01152sPp.LH.03G03484sPp.LH.03G03486sPp.LH.03G03487sPp.LH.03G02933
OG0000516	0	8	17	0	0	1	4	9	10	8	0	0	0	Expansion	Leucine-rich repeat(IPR001611)|Leucine-rich repeat domain superfamily(IPR032675)	AT1G71400	AtRLP12,RLP12 receptor like protein 12	Pp.LH.08G00833sPp.LH.06G03858sPp.LH.08G00815sPp.LH.08G00834sPp.LH.08G00812sPp.LH.08G00814sPp.LH.06G03857sPp.LH.08G00819sPp.LH.07G01447
OG0000518	0	0	0	0	0	0	0	56	0	1	0	0	0	Expansion	NA	NA	NA	Pp.LH.01G03788sPp.LH.01G05150sPp.LH.04G01122sPp.LH.06G02602sPp.LH.04G02218sPp.LH.04G03121sPp.LH.01G03119sPp.LH.01G00445sPp.LH.01G06660sPp.LH.02G03498sPp.LH.02G02200sPp.LH.01G02141sPp.LH.01G02539sPp.LH.06G04008sPp.LH.05G00664sPp.LH.05G02734sPp.LH.01G00045sPp.LH.06G01118sPp.LH.05G00077sPp.LH.03G01839sPp.LH.01G05636sPp.LH.02G02546sPp.LH.03G03591sPp.LH.01G04990sPp.LH.03G00178sPp.LH.07G00890sPp.LH.06G…
OG0000529	2	5	9	5	3	2	2	9	4	6	4	2	3	Expansion	Very-long-chain 3-ketoacyl-CoA synthase(IPR012392)|FAE1/Type III polyketide synthase-like protein(IPR013601)|3-Oxoacyl-[acyl-carrier-protein (ACP)] synthase III, C-terminal(IPR013747)|Thiolase-like(IPR016039)	AT5G04530	KCS19 3-ketoacyl-CoA synthase 19	Pp.LH.02G01464sPp.LH.02G02220sPp.LH.02G02219sPp.LH.02G03790sPp.LH.02G03791sPp.LH.02G03789sPp.LH.02G02221sPp.LH.02G03792sPp.LH.06G00974
OG0000531	6	3	9	6	4	6	1	8	7	3	2	1	0	Expansion	Concanavalin A-like lectin/glucanase domain superfamily(IPR013320)|Alginate lyase 2(IPR014895)	NA	NA	Pp.LH.UG00280sPp.LH.08G00391sPp.LH.06G02359sPp.LH.08G00392sPp.LH.08G00603sPp.LH.08G00598sPp.LH.06G02254sPp.LH.UG00275
OG0000534	5	7	0	0	0	7	3	30	0	4	0	0	0	Expansion	NA	AT1G48720	NA unknown protein; Has 229 Blast hits to 229 proteins in 10 species: Archae - 0; Bacteria - 0; Metazoa - 1; Fungi - 0; Plants - 228; Viruses - 0; Other Eukaryotes - 0 (source: NCBI BLink).	Pp.LH.02G01284sPp.LH.05G00466sPp.LH.04G03433sPp.LH.02G02519sPp.LH.06G01057sPp.LH.03G03400sPp.LH.01G01943sPp.LH.04G03349sPp.LH.08G03259sPp.LH.03G01984sPp.LH.06G02147sPp.LH.04G03372sPp.LH.03G02120sPp.LH.06G00894sPp.LH.07G00523sPp.LH.08G00180sPp.LH.07G01159sPp.LH.02G01997sPp.LH.04G02897sPp.LH.02G00833sPp.LH.08G00252sPp.LH.02G01398sPp.LH.02G02731sPp.LH.02G02115sPp.LH.04G03371sPp.LH.08G01210sPp.LH.04G…
OG0000535	3	5	3	6	10	7	0	6	6	4	0	6	0	Expansion	B3 DNA binding domain(IPR003340)|B3 domain-containing protein(IPR005508)|DNA-binding pseudobarrel domain superfamily(IPR015300)	AT3G24850	NA Domain of unknown function (DUF313)	Pp.LH.02G04352sPp.LH.06G04612sPp.LH.06G04613sPp.LH.06G04614sPp.LH.06G04630sPp.LH.06G04629
OG0000536	0	2	10	1	7	11	4	6	7	5	0	3	0	Expansion	Protein kinase domain(IPR000719)|Serine/threonine-protein kinase, active site(IPR008271)|Protein kinase-like domain superfamily(IPR011009)|Protein kinase, ATP binding site(IPR017441)|Malectin(IPR021720)|Leucine-rich repeat domain superfamily(IPR032675)	AT1G07650	NA Leucine-rich repeat transmembrane protein kinase	Pp.LH.04G00718sPp.LH.04G00710sPp.LH.04G00716sPp.LH.04G00717sPp.LH.04G00713sPp.LH.04G00714
OG0000537	0	13	0	0	0	0	1	16	25	1	0	0	0	Expansion	NA	NA	NA	Pp.LH.02G01409sPp.LH.08G01646sPp.LH.08G01652sPp.LH.08G01166sPp.LH.02G01379sPp.LH.01G03657sPp.LH.02G00061sPp.LH.04G00105sPp.LH.06G02833sPp.LH.08G01643sPp.LH.07G00422sPp.LH.07G01349sPp.LH.06G02657sPp.LH.07G00795sPp.LH.01G02856sPp.LH.02G01505
OG0000543	10	2	6	6	1	9	5	4	0	2	3	1	6	Expansion	Ubiquitin domain(IPR000626)|Ubiquitin conserved site(IPR019954)|Ubiquitin(IPR019956)|Ubiquitin-like domain superfamily(IPR029071)	AT1G31340	RUB1,NEDD8,ATRUB1 related to ubiquitin 1	Pp.LH.07G01422sPp.LH.02G02112sPp.LH.04G01428sPp.LH.06G02807
OG0000552	4	5	2	2	3	5	1	11	5	7	0	1	9	Expansion	NA	AT2G24600	NA Ankyrin repeat family protein	Pp.LH.03G00714sPp.LH.03G00719sPp.LH.03G00769sPp.LH.03G00676sPp.LH.03G00715sPp.LH.03G00716sPp.LH.03G00675sPp.LH.03G00679sPp.LH.03G00682sPp.LH.03G00722sPp.LH.03G00724
OG0000558	10	0	7	8	0	3	6	7	8	4	0	2	0	Expansion	Protein kinase domain(IPR000719)|S-locus glycoprotein domain(IPR000858)|Serine-threonine/tyrosine-protein kinase, catalytic domain(IPR001245)|Bulb-type lectin domain(IPR001480)|PAN/Apple domain(IPR003609)|Serine/threonine-protein kinase, active site(IPR008271)|Protein kinase-like domain superfamily(IPR011009)|S-locus receptor kinase, C-terminal(IPR021820)|S-receptor-like serine/threonine-protein …	AT4G27290	NA S-locus lectin protein kinase family protein	Pp.LH.04G02155sPp.LH.04G02160sPp.LH.04G02163sPp.LH.04G02156sPp.LH.04G02162sPp.LH.04G02165sPp.LH.04G02157
OG0000559	0	11	0	0	0	3	2	20	2	17	0	0	0	Expansion	Domain of unknown function DUF4283(IPR025558)|Endonuclease/exonuclease/phosphatase superfamily(IPR036691)	AT2G01050	NA zinc ion binding;nucleic acid binding	Pp.LH.05G00613sPp.LH.02G03520sPp.LH.04G01755sPp.LH.UG00356sPp.LH.UG00679sPp.LH.05G02405sPp.LH.03G01340sPp.LH.03G01251sPp.LH.01G02188sPp.LH.02G01169sPp.LH.05G01222sPp.LH.04G02269sPp.LH.06G00137sPp.LH.06G03942sPp.LH.01G03215sPp.LH.04G01749sPp.LH.01G02314sPp.LH.07G00272sPp.LH.05G00660sPp.LH.UG00680
OG0000577	3	1	7	6	9	8	3	4	4	3	3	2	1	Expansion	ABC transporter-like(IPR003439)|ABC transporter type 1, transmembrane domain(IPR011527)|P-loop containing nucleoside triphosphate hydrolase(IPR027417)|ABC transporter type 1, transmembrane domain superfamily(IPR036640)	AT3G59140	ATMRP14,MRP14,ABCC10 multidrug resistance-associated protein 14	Pp.LH.05G01461sPp.LH.02G04632sPp.LH.05G01460sPp.LH.02G04633
OG0000580	2	6	4	1	13	2	5	11	1	7	0	1	1	Expansion	Protein kinase domain(IPR000719)|Serine-threonine/tyrosine-protein kinase, catalytic domain(IPR001245)|Serine/threonine-protein kinase, active site(IPR008271)|Protein kinase-like domain superfamily(IPR011009)|Protein kinase, ATP binding site(IPR017441)|Malectin-like carbohydrate-binding domain(IPR024788)	AT2G23200	NA Protein kinase superfamily protein	Pp.LH.06G03294sPp.LH.06G03300sPp.LH.UG01120sPp.LH.UG01123sPp.LH.06G03299sPp.LH.UG01122sPp.LH.UG01121sPp.LH.UG01125sPp.LH.06G03298sPp.LH.06G03296sPp.LH.06G03297
OG0000582	6	4	2	0	0	5	12	15	0	10	0	0	0	Expansion	NA	NA	NA	Pp.LH.06G02116sPp.LH.05G00493sPp.LH.01G02193sPp.LH.07G00812sPp.LH.06G02551sPp.LH.08G00636sPp.LH.08G00189sPp.LH.04G01186sPp.LH.05G02466sPp.LH.06G02626sPp.LH.06G02465sPp.LH.01G06793sPp.LH.06G03263sPp.LH.04G01187sPp.LH.08G00698
OG0000584	3	3	9	2	9	1	4	6	9	2	6	0	0	Expansion	Protein kinase domain(IPR000719)|Serine/threonine-protein kinase, active site(IPR008271)|Protein kinase-like domain superfamily(IPR011009)	AT5G38240	NA Protein kinase family protein	Pp.LH.UG01171sPp.LH.01G00992sPp.LH.01G00993sPp.LH.01G00991sPp.LH.01G00994sPp.LH.03G01098
OG0000586	3	5	5	1	4	6	4	9	5	12	0	0	0	Expansion	Peptidase M10, metallopeptidase(IPR001818)|Peptidoglycan binding-like(IPR002477)|Peptidase, metallopeptidase(IPR006026)|Peptidase M10A(IPR021190)|Metallopeptidase, catalytic domain superfamily(IPR024079)|Peptidase M10A, catalytic domain(IPR033739)|PGBD-like superfamily(IPR036365)	AT1G24140	NA Matrixin family protein	Pp.LH.03G03659sPp.LH.03G03662sPp.LH.03G03665sPp.LH.03G03661sPp.LH.01G02669sPp.LH.03G03657sPp.LH.03G03666sPp.LH.03G03667sPp.LH.03G03660
OG0000602	5	9	3	2	0	12	4	14	0	2	0	1	1	Expansion	NA	NA	NA	Pp.LH.06G02367sPp.LH.07G00602sPp.LH.02G02373sPp.LH.06G02886sPp.LH.04G02154sPp.LH.07G00485sPp.LH.06G01603sPp.LH.07G00864sPp.LH.02G03166sPp.LH.07G00865sPp.LH.02G00540sPp.LH.05G00006sPp.LH.03G01546sPp.LH.01G03680
OG0000604	1	3	6	4	3	4	8	9	8	7	0	0	0	Expansion	Protein kinase domain(IPR000719)|Serine-threonine/tyrosine-protein kinase, catalytic domain(IPR001245)|Gnk2-homologous domain(IPR002902)|Serine/threonine-protein kinase, active site(IPR008271)|Protein kinase-like domain superfamily(IPR011009)|Protein kinase, ATP binding site(IPR017441)|Gnk2-homologous domain superfamily(IPR038408)	AT4G21410	CRK29 cysteine-rich RLK (RECEPTOR-like protein kinase) 29	Pp.LH.04G00280sPp.LH.04G00285sPp.LH.01G02217sPp.LH.04G01040sPp.LH.04G00284sPp.LH.04G00282sPp.LH.04G00283sPp.LH.04G00279sPp.LH.04G00288
OG0000606	0	7	0	0	0	2	0	23	5	16	0	0	0	Expansion	NA	AT2G39450	MTP11,ATMTP11 Cation efflux family protein	Pp.LH.02G03815sPp.LH.04G01718sPp.LH.01G01048sPp.LH.04G00791sPp.LH.04G00503sPp.LH.02G03809sPp.LH.06G04169sPp.LH.02G03814sPp.LH.04G01720sPp.LH.04G00438sPp.LH.06G04171sPp.LH.02G03822sPp.LH.01G00237sPp.LH.02G03819sPp.LH.04G00475sPp.LH.02G03811sPp.LH.01G02459sPp.LH.02G02976sPp.LH.02G03821sPp.LH.04G00432sPp.LH.06G04173sPp.LH.04G00792sPp.LH.04G00428
OG0000607	0	7	3	0	0	9	3	10	18	3	0	0	0	Expansion	Endonuclease/exonuclease/phosphatase superfamily(IPR036691)	NA	NA	Pp.LH.06G02327sPp.LH.01G01795sPp.LH.02G01592sPp.LH.08G00838sPp.LH.02G02851sPp.LH.08G00837sPp.LH.06G01677sPp.LH.02G00269sPp.LH.05G00391sPp.LH.02G00525
OG0000608	0	9	6	10	0	5	1	13	5	4	0	0	0	Expansion	DC1(IPR004146)	AT1G55700	NA Cysteine/Histidine-rich C1 domain family protein	Pp.LH.UG00787sPp.LH.UG00747sPp.LH.UG00746sPp.LH.07G01292sPp.LH.UG00786sPp.LH.07G01484sPp.LH.07G01341sPp.LH.UG00740sPp.LH.07G01293sPp.LH.07G01291sPp.LH.UG00783sPp.LH.07G01346sPp.LH.07G01299
OG0000613	2	2	13	4	5	7	1	5	3	4	0	3	3	Expansion	Pectinesterase inhibitor domain(IPR006501)|Cell wall/vacuolar inhibitor of fructosidase(IPR034087)|Invertase/pectin methylesterase inhibitor domain superfamily(IPR035513)	AT1G47960	C/VIF1,ATC/VIF1 cell wall / vacuolar inhibitor of fructosidase 1	Pp.LH.01G01372sPp.LH.05G01459sPp.LH.01G01364sPp.LH.01G01363sPp.LH.03G02185
OG0000616	3	2	7	6	6	4	10	6	1	3	0	3	1	Expansion	Protein kinase domain(IPR000719)|Serine-threonine/tyrosine-protein kinase, catalytic domain(IPR001245)|Serine/threonine-protein kinase, active site(IPR008271)|Protein kinase-like domain superfamily(IPR011009)|S-receptor-like serine/threonine-protein kinase(IPR024171)	AT4G03230	NA S-locus lectin protein kinase family protein	Pp.LH.03G03111sPp.LH.03G03112sPp.LH.03G03109sPp.LH.03G03107sPp.LH.03G03117sPp.LH.03G03115
OG0000626	10	0	12	6	7	0	12	3	0	2	0	0	0	Expansion	NB-ARC(IPR002182)|P-loop containing nucleoside triphosphate hydrolase(IPR027417)|Leucine-rich repeat domain superfamily(IPR032675)|Virus X resistance protein-like, coiled-coil domain(IPR038005)	AT3G07040	RPM1,RPS3 NB-ARC domain-containing disease resistance protein	Pp.LH.02G04402sPp.LH.02G04401sPp.LH.02G04404
OG0000627	3	5	5	8	2	3	13	7	0	6	0	0	0	Expansion	NA	NA	NA	Pp.LH.06G03027sPp.LH.03G01880sPp.LH.03G02602sPp.LH.05G01251sPp.LH.01G04209sPp.LH.04G01847sPp.LH.01G03121
OG0000628	4	0	2	6	9	11	0	6	5	4	2	3	0	Expansion	LysM domain(IPR018392)|LysM domain superfamily(IPR036779)	NA	NA	Pp.LH.03G03152sPp.LH.04G00384sPp.LH.03G03154sPp.LH.03G03151sPp.LH.03G03150sPp.LH.03G00202
OG0000649	2	4	5	2	1	4	7	9	3	9	2	2	1	Expansion	Helicase, C-terminal(IPR001650)|Helicase-associated domain(IPR007502)|Domain of unknown function DUF1605(IPR011709)|P-loop containing nucleoside triphosphate hydrolase(IPR027417)	AT3G26560	NA ATP-dependent RNA helicase, putative	Pp.LH.01G05390sPp.LH.02G01691sPp.LH.02G01677sPp.LH.01G00983sPp.LH.02G01683sPp.LH.02G01692sPp.LH.01G04838sPp.LH.02G01701sPp.LH.02G01700
OG0000667	0	2	0	0	0	1	1	11	0	36	0	0	0	Expansion	NA	NA	NA	Pp.LH.06G02948sPp.LH.06G02376sPp.LH.01G02667sPp.LH.08G01049sPp.LH.06G02271sPp.LH.08G00783sPp.LH.01G01822sPp.LH.01G02869sPp.LH.07G00384sPp.LH.08G01048sPp.LH.01G02727
OG0000680	3	4	4	15	4	0	2	9	2	2	2	1	2	Expansion	Gnk2-homologous domain(IPR002902)|Gnk2-homologous domain superfamily(IPR038408)	AT3G22060	NA Receptor-like protein kinase-related family protein	Pp.LH.08G01362sPp.LH.08G01361sPp.LH.03G01434sPp.LH.03G01436sPp.LH.03G01425sPp.LH.03G01437sPp.LH.03G01435sPp.LH.03G01424sPp.LH.08G01411
OG0000691	1	0	0	32	0	0	0	11	2	3	0	1	0	Expansion	Prolamin-like domain(IPR008502)	AT2G04031	NA Protein of unknown function (DUF784)	Pp.LH.02G02178sPp.LH.02G01514sPp.LH.06G00944sPp.LH.02G01900sPp.LH.02G01901sPp.LH.06G02096sPp.LH.02G01933sPp.LH.06G02098sPp.LH.02G02007sPp.LH.06G02097sPp.LH.04G01534
OG0000692	1	1	0	0	0	1	1	40	0	6	0	0	0	Expansion	FAR1 DNA binding domain(IPR004330)	AT4G38180	FRS5 FAR1-related sequence 5	Pp.LH.02G01066sPp.LH.04G03202sPp.LH.02G01797sPp.LH.08G00925sPp.LH.02G01544sPp.LH.03G01830sPp.LH.02G00605sPp.LH.06G02256sPp.LH.03G01472sPp.LH.02G01805sPp.LH.04G03203sPp.LH.04G03403sPp.LH.06G02619sPp.LH.03G00762sPp.LH.01G02025sPp.LH.07G00144sPp.LH.06G02839sPp.LH.08G01698sPp.LH.08G01233sPp.LH.03G03098sPp.LH.06G01985sPp.LH.07G00718sPp.LH.02G01321sPp.LH.06G01365sPp.LH.04G03116sPp.LH.01G04695sPp.LH.07G…
OG0000694	0	6	7	0	0	3	6	11	2	15	0	0	0	Expansion	NA	NA	NA	Pp.LH.06G01114sPp.LH.06G01029sPp.LH.01G00758sPp.LH.06G00485sPp.LH.01G01283sPp.LH.08G01541sPp.LH.06G01113sPp.LH.06G01320sPp.LH.01G01247sPp.LH.01G01308sPp.LH.06G00634
OG0000696	0	0	0	0	0	0	0	49	0	1	0	0	0	Expansion	NA	NA	NA	Pp.LH.02G01153sPp.LH.03G00131sPp.LH.07G00083sPp.LH.04G01058sPp.LH.01G02974sPp.LH.01G01262sPp.LH.02G01540sPp.LH.05G00138sPp.LH.01G02146sPp.LH.06G01978sPp.LH.UG01027sPp.LH.03G01433sPp.LH.02G01103sPp.LH.01G02267sPp.LH.04G01853sPp.LH.02G01286sPp.LH.05G00470sPp.LH.02G04403sPp.LH.08G01444sPp.LH.03G01545sPp.LH.08G03209sPp.LH.01G02098sPp.LH.02G01265sPp.LH.01G01944sPp.LH.06G01508sPp.LH.06G03276sPp.LH.08G0…
OG0000728	3	4	5	4	3	6	0	5	4	2	2	4	6	Expansion	NA	AT1G49290	NA unknown protein; BEST Arabidopsis thaliana protein match is: unknown protein (TAIR:AT5G13620.1); Has 99 Blast hits to 93 proteins in 11 species: Archae - 0; Bacteria - 0; Metazoa - 2; Fungi - 0; Plants - 97; Viruses - 0; Other Eukaryotes - 0 (source: NCBI BLink).	Pp.LH.02G03725sPp.LH.01G06000sPp.LH.07G02616sPp.LH.02G03720sPp.LH.02G03724
OG0000759	7	2	1	0	3	9	1	3	14	2	6	0	0	Expansion	NA	AT5G27260	NA unknown protein; BEST Arabidopsis thaliana protein match is: unknown protein (TAIR:AT2G29880.1); Has 1807 Blast hits to 1807 proteins in 277 species: Archae - 0; Bacteria - 0; Metazoa - 736; Fungi - 347; Plants - 385; Viruses - 0; Other Eukaryotes - 339 (source: NCBI BLink).	Pp.LH.08G01864sPp.LH.05G01217sPp.LH.04G02940
OG0000789	4	4	0	2	3	15	1	11	4	3	0	0	0	Expansion	NA	NA	NA	Pp.LH.03G02530sPp.LH.04G01229sPp.LH.02G02808sPp.LH.04G02486sPp.LH.03G02381sPp.LH.05G00066sPp.LH.06G01954sPp.LH.01G06576sPp.LH.06G01366sPp.LH.07G00105sPp.LH.02G02413
OG0000792	1	6	0	0	0	2	4	15	1	18	0	0	0	Expansion	NA	NA	NA	Pp.LH.03G01824sPp.LH.08G00518sPp.LH.02G01018sPp.LH.02G01054sPp.LH.03G01994sPp.LH.04G02428sPp.LH.02G01525sPp.LH.03G01777sPp.LH.03G00720sPp.LH.05G00633sPp.LH.06G02993sPp.LH.01G02829sPp.LH.01G05958sPp.LH.06G02188sPp.LH.06G01923
OG0000793	2	15	0	0	0	3	1	22	0	4	0	0	0	Expansion	NA	NA	NA	Pp.LH.03G01454sPp.LH.03G02853sPp.LH.07G00809sPp.LH.04G02848sPp.LH.06G02447sPp.LH.02G01894sPp.LH.07G00548sPp.LH.02G01233sPp.LH.01G00085sPp.LH.01G01597sPp.LH.03G01442sPp.LH.08G00521sPp.LH.03G01611sPp.LH.08G00881sPp.LH.01G02477sPp.LH.01G02892sPp.LH.07G00935sPp.LH.02G01269sPp.LH.07G01258sPp.LH.01G02807sPp.LH.02G01167sPp.LH.06G02166
OG0000859	3	2	8	6	3	3	1	4	2	1	4	4	4	Expansion	Arabinogalactan peptide, AGP(IPR009424)	AT3G61640	AGP20,AtAGP20 arabinogalactan protein 20	Pp.LH.02G04644sPp.LH.07G02788sPp.LH.02G03342sPp.LH.07G02929
OG0000878	3	0	0	3	8	3	7	10	2	7	0	2	0	Expansion	EF-hand domain pair(IPR011992)	NA	NA	Pp.LH.UG00242sPp.LH.01G05530sPp.LH.01G05538sPp.LH.01G05537sPp.LH.01G05534sPp.LH.01G05535sPp.LH.01G05532sPp.LH.01G05536sPp.LH.01G05531sPp.LH.01G05529
OG0000879	1	0	0	4	0	0	1	33	0	1	0	5	0	Expansion	NA	NA	NA	Pp.LH.04G03505sPp.LH.04G03501sPp.LH.05G00818sPp.LH.05G00813sPp.LH.05G00819sPp.LH.UG00030sPp.LH.05G00815sPp.LH.04G03506sPp.LH.05G00825sPp.LH.UG00028sPp.LH.04G03502sPp.LH.05G00827sPp.LH.04G03489sPp.LH.05G00817sPp.LH.04G03494sPp.LH.05G00824sPp.LH.05G00821sPp.LH.04G03125sPp.LH.04G03498sPp.LH.04G03504sPp.LH.05G00822sPp.LH.05G00823sPp.LH.05G00814sPp.LH.07G00017sPp.LH.04G03490sPp.LH.04G03499sPp.LH.05G00…
OG0000883	0	13	2	0	0	0	13	15	0	1	0	1	0	Expansion	Ribonuclease H superfamily(IPR036397)	AT5G38920	NA Polynucleotidyl transferase, ribonuclease H-like superfamily protein	Pp.LH.05G01462sPp.LH.04G02212sPp.LH.03G00381sPp.LH.05G00970sPp.LH.04G02807sPp.LH.06G00923sPp.LH.01G04227sPp.LH.01G07181sPp.LH.07G00504sPp.LH.02G02205sPp.LH.08G01585sPp.LH.06G02982sPp.LH.03G00956sPp.LH.08G00412sPp.LH.01G05359
OG0000887	0	5	10	2	1	5	3	6	2	4	2	3	1	Expansion	Protein of unknown function DUF599(IPR006747)	AT5G46060	NA Protein of unknown function, DUF599	Pp.LH.05G00209sPp.LH.04G00558sPp.LH.04G00556sPp.LH.04G00559sPp.LH.04G01901sPp.LH.04G00557
OG0000893	2	2	9	5	2	2	2	6	1	4	2	4	3	Expansion	PMR5 N-terminal domain(IPR025846)|PC-Esterase(IPR026057)	AT5G06700	TBR Plant protein of unknown function (DUF828)	Pp.LH.06G00129sPp.LH.07G01356sPp.LH.06G02534sPp.LH.06G02533sPp.LH.UG00732sPp.LH.06G00127
OG0000906	2	1	9	3	1	7	1	9	2	2	0	5	2	Expansion	NA	AT2G46490	NA unknown protein; BEST Arabidopsis thaliana protein match is: unknown protein (TAIR:AT5G35110.1); Has 34 Blast hits to 34 proteins in 7 species: Archae - 0; Bacteria - 0; Metazoa - 1; Fungi - 0; Plants - 33; Viruses - 0; Other Eukaryotes - 0 (source: NCBI BLink).	Pp.LH.07G03188sPp.LH.01G00658sPp.LH.07G03189sPp.LH.07G03190sPp.LH.07G03191sPp.LH.07G03193sPp.LH.07G03194sPp.LH.07G03192sPp.LH.07G03195
OG0000925	1	4	0	0	0	0	0	26	0	13	0	0	0	Expansion	NA	NA	NA	Pp.LH.04G03398sPp.LH.04G03231sPp.LH.02G01220sPp.LH.08G00458sPp.LH.02G01173sPp.LH.02G01260sPp.LH.07G00514sPp.LH.01G02387sPp.LH.02G02055sPp.LH.01G02332sPp.LH.04G02851sPp.LH.02G01101sPp.LH.02G01758sPp.LH.02G01251sPp.LH.07G00535sPp.LH.02G01255sPp.LH.07G00585sPp.LH.02G01091sPp.LH.04G01845sPp.LH.02G01086sPp.LH.02G01277sPp.LH.07G00451sPp.LH.06G02218sPp.LH.02G01238sPp.LH.02G01032sPp.LH.02G01084
OG0000926	4	4	3	3	7	3	2	11	2	3	1	1	0	Expansion	Protein kinase domain(IPR000719)|Serine/threonine-protein kinase, active site(IPR008271)|Protein kinase-like domain superfamily(IPR011009)|Protein kinase, ATP binding site(IPR017441)	AT5G60900	RLK1 receptor-like protein kinase 1	Pp.LH.06G02354sPp.LH.UG00173sPp.LH.UG00984sPp.LH.06G02344sPp.LH.06G02174sPp.LH.06G02322sPp.LH.08G00288sPp.LH.UG00170sPp.LH.08G00286sPp.LH.06G02336sPp.LH.08G00287
OG0000932	0	3	5	0	0	0	2	22	1	11	0	0	0	Expansion	Cysteine-rich secretory protein, allergen V5/Tpx-1-related(IPR001283)|CAP domain(IPR014044)|CAP superfamily(IPR035940)	AT4G33720	NA CAP (Cysteine-rich secretory proteins, Antigen 5, and Pathogenesis-related 1 protein) superfamily protein	Pp.LH.08G02174sPp.LH.08G02171sPp.LH.08G02163sPp.LH.08G02168sPp.LH.08G02177sPp.LH.08G02170sPp.LH.08G01630sPp.LH.UG00083sPp.LH.08G01627sPp.LH.08G01628sPp.LH.08G02175sPp.LH.08G02162sPp.LH.08G01629sPp.LH.08G02172sPp.LH.UG00081sPp.LH.08G02173sPp.LH.08G02160sPp.LH.08G02161sPp.LH.UG00082sPp.LH.08G02176sPp.LH.08G02169sPp.LH.08G03108
OG0000936	0	6	0	0	0	0	0	21	0	17	0	0	0	Expansion	NA	NA	NA	Pp.LH.03G01285sPp.LH.01G02395sPp.LH.04G02529sPp.LH.05G00556sPp.LH.04G03180sPp.LH.02G00113sPp.LH.08G01602sPp.LH.07G01520sPp.LH.05G00559sPp.LH.02G00818sPp.LH.05G01517sPp.LH.08G01276sPp.LH.07G01518sPp.LH.UG00617sPp.LH.01G02880sPp.LH.06G02648sPp.LH.06G02713sPp.LH.05G00756sPp.LH.01G07186sPp.LH.08G00441sPp.LH.07G01193
OG0000974	1	2	3	1	0	17	2	4	10	3	0	0	0	Expansion	F-box domain(IPR001810)|Domain unknown function DUF295(IPR005174)|F-box-like domain superfamily(IPR036047)	AT1G57790	NA F-box family protein	Pp.LH.08G02151sPp.LH.08G02143sPp.LH.08G02142sPp.LH.08G00151
OG0000975	0	8	1	0	0	3	3	12	4	12	0	0	0	Expansion	Protein of unknown function DUF247, plant(IPR004158)	AT2G44930	NA Plant protein of unknown function (DUF247)	Pp.LH.02G02550sPp.LH.02G02499sPp.LH.02G02555sPp.LH.02G02507sPp.LH.02G02551sPp.LH.02G02541sPp.LH.02G02505sPp.LH.02G02502sPp.LH.02G02495sPp.LH.02G02545sPp.LH.02G02535sPp.LH.02G02547
OG0001015	0	4	0	0	0	0	0	13	0	25	0	0	0	Expansion	Kelch-type beta propeller(IPR015915)	NA	NA	Pp.LH.05G02354sPp.LH.07G02785sPp.LH.05G02285sPp.LH.05G02289sPp.LH.05G01944sPp.LH.05G02288sPp.LH.02G02927sPp.LH.07G02782sPp.LH.02G02925sPp.LH.05G02568sPp.LH.05G01856sPp.LH.05G02353sPp.LH.07G02783
OG0001018	4	6	6	2	0	4	0	9	2	4	0	2	2	Expansion	Cation/H+ exchanger(IPR006153)	AT3G44900	ATCHX4,CHX4 cation/H+ exchanger 4	Pp.LH.UG00538sPp.LH.02G00410sPp.LH.04G00762sPp.LH.01G04599sPp.LH.06G00528sPp.LH.06G00527sPp.LH.06G00529sPp.LH.UG00541sPp.LH.02G00412
OG0001038	0	1	4	4	4	0	2	10	2	1	5	5	3	Expansion	Ribulose bisphosphate carboxylase, large subunit, ferrodoxin-like N-terminal(IPR017443)|RuBisCO large subunit, N-terminal domain superfamily(IPR036422)	ATCG00490	RBCL ribulose-bisphosphate carboxylases	Pp.LH.07G00511sPp.LH.UG00431sPp.LH.UG00436sPp.LH.UG00441sPp.LH.UG00928sPp.LH.UG00943sPp.LH.UG00889sPp.LH.UG00422sPp.LH.UG00885sPp.LH.UG00972
OG0001060	0	6	4	0	0	3	2	7	11	6	0	0	2	Expansion	Fatty acid desaturase domain(IPR005804)|Acyl-CoA desaturase(IPR015876)	AT3G15850	FAD5,FADB,JB67,ADS3 fatty acid desaturase 5	Pp.LH.04G02978sPp.LH.04G02523sPp.LH.04G02513sPp.LH.04G02980sPp.LH.04G02976sPp.LH.04G02982sPp.LH.04G02977
OG0001069	1	3	2	3	1	2	0	8	1	4	5	9	2	Expansion	Glycoside hydrolase, family 32(IPR001362)|Glycosyl hydrolase family 32, N-terminal(IPR013148)|Glycosyl hydrolase family 32, C-terminal(IPR013189)|Concanavalin A-like lectin/glucanase domain superfamily(IPR013320)|Glycosyl hydrolase, five-bladed beta-propellor domain superfamily(IPR023296)	AT2G36190	AtcwINV4,cwINV4 cell wall invertase 4	Pp.LH.07G01602sPp.LH.07G01600sPp.LH.07G01610sPp.LH.07G01608sPp.LH.07G01607sPp.LH.07G01604sPp.LH.07G01609sPp.LH.07G01603
OG0001070	1	6	2	2	0	2	4	10	0	14	0	0	0	Expansion	Leucine-rich repeat-containing N-terminal, plant-type(IPR013210)|Leucine-rich repeat domain superfamily(IPR032675)	AT3G11080	AtRLP35,RLP35 receptor like protein 35	Pp.LH.01G06495sPp.LH.01G00648sPp.LH.01G07053sPp.LH.03G00318sPp.LH.01G06642sPp.LH.03G00709sPp.LH.03G00601sPp.LH.03G00758sPp.LH.01G07049sPp.LH.06G04178
OG0001073	0	5	0	0	0	4	0	15	8	9	0	0	0	Expansion	Myb/SANT-like domain(IPR024752)	AT4G02210	NA unknown protein; BEST Arabidopsis thaliana protein match is: unknown protein (TAIR:AT2G24960.2); Has 791 Blast hits to 465 proteins in 19 species: Archae - 0; Bacteria - 0; Metazoa - 0; Fungi - 17; Plants - 748; Viruses - 0; Other Eukaryotes - 26 (source: NCBI BLink).	Pp.LH.02G02186sPp.LH.04G03436sPp.LH.05G00182sPp.LH.02G00539sPp.LH.01G03407sPp.LH.05G00030sPp.LH.06G03312sPp.LH.07G00209sPp.LH.05G00168sPp.LH.02G00847sPp.LH.04G03430sPp.LH.05G00184sPp.LH.UG01227sPp.LH.06G03011sPp.LH.06G02461
OG0001129	4	1	5	2	6	2	2	6	4	5	1	1	1	Expansion	ABC transporter-like(IPR003439)|AAA+ ATPase domain(IPR003593)|ABC transporter type 1, transmembrane domain(IPR011527)|ABC transporter, conserved site(IPR017871)|P-loop containing nucleoside triphosphate hydrolase(IPR027417)|ABC transporter type 1, transmembrane domain superfamily(IPR036640)	AT3G13080	ATMRP3,MRP3,ABCC3 multidrug resistance-associated protein 3	Pp.LH.04G02614sPp.LH.04G02608sPp.LH.04G02610sPp.LH.04G02607sPp.LH.04G02618sPp.LH.04G02615
OG0001136	1	1	3	6	0	2	17	8	0	1	1	0	0	Expansion	Zinc knuckle CX2CX3GHX4C(IPR025829)|Zinc finger, CCHC-type superfamily(IPR036875)	NA	NA	Pp.LH.01G02799sPp.LH.07G02790sPp.LH.03G00221sPp.LH.07G03272sPp.LH.07G03273sPp.LH.08G01601sPp.LH.08G02937sPp.LH.01G02798
OG0001147	0	3	0	0	0	1	0	36	0	0	0	0	0	Expansion	NA	NA	NA	Pp.LH.02G00767sPp.LH.UG00536sPp.LH.06G02169sPp.LH.03G01346sPp.LH.07G00685sPp.LH.07G00937sPp.LH.02G02043sPp.LH.02G02999sPp.LH.06G02757sPp.LH.02G02781sPp.LH.02G01181sPp.LH.02G01744sPp.LH.07G00723sPp.LH.01G00732sPp.LH.03G01242sPp.LH.03G01407sPp.LH.02G02842sPp.LH.UG00687sPp.LH.UG00372sPp.LH.06G01705sPp.LH.05G01576sPp.LH.01G01566sPp.LH.05G00752sPp.LH.04G02850sPp.LH.06G00209sPp.LH.05G00859sPp.LH.06G016…
OG0001149	0	0	0	0	0	0	0	28	0	12	0	0	0	Expansion	NA	NA	NA	Pp.LH.03G02571sPp.LH.05G00690sPp.LH.03G01920sPp.LH.02G00112sPp.LH.03G01911sPp.LH.07G00520sPp.LH.08G01464sPp.LH.05G00274sPp.LH.01G01902sPp.LH.07G01311sPp.LH.05G00092sPp.LH.02G01008sPp.LH.07G00292sPp.LH.03G02128sPp.LH.06G02085sPp.LH.07G00927sPp.LH.04G02742sPp.LH.03G01467sPp.LH.02G01007sPp.LH.07G00579sPp.LH.03G02126sPp.LH.01G02026sPp.LH.02G00903sPp.LH.06G01673sPp.LH.03G01429sPp.LH.07G00156sPp.LH.04G…
OG0001158	20	1	2	1	2	2	1	2	1	1	1	2	3	Expansion	Prolamin-like domain(IPR008502)	AT4G39340	NA Protein of unknown function (DUF1278)	Pp.LH.06G02037sPp.LH.06G02249
OG0001169	1	3	2	3	3	2	0	12	1	4	1	3	4	Expansion	Myc-type, basic helix-loop-helix (bHLH) domain(IPR011598)|Helix-loop-helix DNA-binding domain superfamily(IPR036638)	AT3G56970	BHLH038,ORG2 basic helix-loop-helix (bHLH) DNA-binding superfamily protein	Pp.LH.07G00833sPp.LH.07G00832sPp.LH.07G00827sPp.LH.07G00824sPp.LH.UG00602sPp.LH.UG00605sPp.LH.UG00615sPp.LH.07G00823sPp.LH.07G00829sPp.LH.UG00619sPp.LH.UG00606sPp.LH.01G02989
OG0001260	6	1	5	7	0	1	2	3	10	2	0	1	0	Expansion	Serine-threonine/tyrosine-protein kinase, catalytic domain(IPR001245)|Protein kinase-like domain superfamily(IPR011009)|Protein kinase, ATP binding site(IPR017441)	AT1G53440	NA Leucine-rich repeat transmembrane protein kinase	Pp.LH.06G01481sPp.LH.06G01507sPp.LH.06G01482
OG0001312	1	2	1	5	2	5	0	9	1	8	1	1	1	Expansion	Prolamin-like domain(IPR008502)	AT1G76750	NA Protein of unknown function (DUF1278)	Pp.LH.UG00135sPp.LH.08G00414sPp.LH.08G00386sPp.LH.08G00415sPp.LH.08G00788sPp.LH.06G02222sPp.LH.UG00271sPp.LH.UG00141sPp.LH.UG00138
OG0001320	1	2	3	9	3	3	2	6	3	1	0	2	2	Expansion	NA	AT4G37290	NA unknown protein; FUNCTIONS IN: molecular_function unknown; INVOLVED IN: response to karrikin; LOCATED IN: endomembrane system; EXPRESSED IN: cotyledon, hypocotyl, leaf; EXPRESSED DURING: LP.04 four leaves visible; BEST Arabidopsis thaliana protein match is: unknown protein (TAIR:AT2G23270.1); Has 30201 Blast hits to 17322 proteins in 780 species: Archae - 12; Bacteria - 1396; Metazoa - 17338; …	Pp.LH.UG01118sPp.LH.01G05458sPp.LH.03G02256sPp.LH.UG00468sPp.LH.06G03302sPp.LH.05G02497
OG0001324	1	1	5	1	1	8	4	6	4	4	0	1	1	Expansion	NUDIX hydrolase domain(IPR000086)|NUDIX hydrolase-like domain superfamily(IPR015797)|NUDIX hydrolase, conserved site(IPR020084)|NUDIX hydrolase(IPR020476)	AT1G68760	ATNUDT1,ATNUDX1,NUDX1 nudix hydrolase 1	Pp.LH.01G04131sPp.LH.01G04135sPp.LH.01G04128sPp.LH.01G04102sPp.LH.01G04129sPp.LH.01G04132
OG0001335	4	1	3	1	16	2	2	3	3	2	0	0	0	Expansion	Bifunctional inhibitor/plant lipid transfer protein/seed storage helical domain(IPR016140)|Bifunctional inhibitor/plant lipid transfer protein/seed storage helical domain superfamily(IPR036312)	AT4G33550	NA Bifunctional inhibitor/lipid-transfer protein/seed storage 2S albumin superfamily protein	Pp.LH.05G00701sPp.LH.07G01080sPp.LH.07G00670
OG0001338	0	7	0	0	0	1	0	22	0	7	0	0	0	Expansion	Leucine-rich repeat domain superfamily(IPR032675)	AT4G27220	NA NB-ARC domain-containing disease resistance protein	Pp.LH.02G00351sPp.LH.UG00537sPp.LH.02G00387sPp.LH.02G00219sPp.LH.02G00378sPp.LH.UG00565sPp.LH.UG00579sPp.LH.02G00388sPp.LH.02G00220sPp.LH.UG00567sPp.LH.02G00415sPp.LH.02G00385sPp.LH.02G00411sPp.LH.UG00577sPp.LH.UG00564sPp.LH.02G00372sPp.LH.02G00349sPp.LH.UG00539sPp.LH.02G00350sPp.LH.UG00580sPp.LH.02G00352sPp.LH.02G00347
OG0001339	0	3	3	5	4	4	1	7	5	5	0	0	0	Expansion	Multicopper oxidase, type 1(IPR001117)|Multicopper oxidase, copper-binding site(IPR002355)|Cupredoxin(IPR008972)|Multicopper oxidase, type 2(IPR011706)|Multicopper oxidase, type 3(IPR011707)|Laccase(IPR017761)|Multicopper oxidases, conserved site(IPR033138)|Laccase, second cupredoxin domain(IPR034285)|Laccase, first cupredoxin domain(IPR034288)|Laccase, third cupredoxin domain(IPR034289)	AT5G48100	TT10,LAC15,ATLAC15 Laccase/Diphenol oxidase family protein	Pp.LH.08G00711sPp.LH.08G00692sPp.LH.08G00708sPp.LH.08G00696sPp.LH.08G00694sPp.LH.08G00656sPp.LH.08G00689
OG0001340	0	2	4	0	0	1	8	11	6	5	0	0	0	Expansion	Ankyrin repeat-containing domain(IPR020683)|Ankyrin repeat-containing domain superfamily(IPR036770)	AT3G18670	NA Ankyrin repeat family protein	Pp.LH.02G01799sPp.LH.02G01606sPp.LH.03G03206sPp.LH.02G01735sPp.LH.02G01628sPp.LH.02G01734sPp.LH.02G01803sPp.LH.02G01784sPp.LH.02G01618sPp.LH.02G02862sPp.LH.02G01791
OG0001416	3	3	1	4	0	4	3	6	1	6	0	1	4	Expansion	B3 DNA binding domain(IPR003340)|DNA-binding pseudobarrel domain superfamily(IPR015300)	AT1G78640	NA BEST Arabidopsis thaliana protein match is: AP2/B3-like transcriptional factor family protein (TAIR:AT2G33720.1); Has 92 Blast hits to 55 proteins in 5 species: Archae - 0; Bacteria - 0; Metazoa - 0; Fungi - 0; Plants - 92; Viruses - 0; Other Eukaryotes - 0 (source: NCBI BLink).	Pp.LH.05G01332sPp.LH.05G01226sPp.LH.05G01313sPp.LH.05G01331sPp.LH.05G01333sPp.LH.05G01334
OG0001455	0	3	7	1	0	1	18	4	0	2	0	0	0	Expansion	NA	AT1G21280	NA CONTAINS InterPro DOMAIN/s: Retrotransposon gag protein (InterPro:IPR005162); Has 707 Blast hits to 705 proteins in 25 species: Archae - 0; Bacteria - 0; Metazoa - 4; Fungi - 0; Plants - 703; Viruses - 0; Other Eukaryotes - 0 (source: NCBI BLink).	Pp.LH.01G02583sPp.LH.06G02517sPp.LH.01G01092sPp.LH.UG00543
OG0001457	0	2	4	0	17	1	3	4	2	3	0	0	0	Expansion	NA	AT3G16520	UGT88A1 UDP-glucosyl transferase 88A1	Pp.LH.01G06725sPp.LH.01G06723sPp.LH.01G06727sPp.LH.01G06809
OG0001458	0	3	11	0	0	1	6	6	3	6	0	0	0	Expansion	Glucose-methanol-choline oxidoreductase, N-terminal(IPR000172)|Glucose-methanol-choline oxidoreductase, C-terminal(IPR007867)|Glucose-methanol-choline oxidoreductase(IPR012132)|FAD/NAD(P)-binding domain superfamily(IPR036188)	AT1G73050	NA Glucose-methanol-choline (GMC) oxidoreductase family protein	Pp.LH.01G01119sPp.LH.01G01115sPp.LH.01G01117sPp.LH.01G01112sPp.LH.01G01113sPp.LH.01G01116
OG0001459	0	7	3	0	0	0	2	14	2	7	1	0	0	Expansion	Bromodomain(IPR001487)|Bromodomain-like superfamily(IPR036427)	AT5G63320	NPX1 nuclear protein X1	Pp.LH.08G00829sPp.LH.08G00741sPp.LH.03G01864sPp.LH.03G01871sPp.LH.05G00105sPp.LH.04G02350sPp.LH.08G00729sPp.LH.04G02323sPp.LH.08G00754sPp.LH.05G00107sPp.LH.03G01863sPp.LH.08G00745sPp.LH.08G00732sPp.LH.04G02554
OG0001460	0	5	0	0	0	0	0	18	0	13	0	0	0	Expansion	Toll/interleukin-1 receptor homology (TIR) domain(IPR000157)|NB-ARC(IPR002182)|P-loop containing nucleoside triphosphate hydrolase(IPR027417)|Leucine-rich repeat domain superfamily(IPR032675)|Toll/interleukin-1 receptor homology (TIR) domain superfamily(IPR035897)	AT5G17680	NA disease resistance protein (TIR-NBS-LRR class), putative	Pp.LH.06G02212sPp.LH.UG00270sPp.LH.UG00137sPp.LH.08G00385sPp.LH.UG00142sPp.LH.08G00411sPp.LH.UG00143sPp.LH.UG00268sPp.LH.08G00575sPp.LH.08G00413sPp.LH.UG00144sPp.LH.08G00407sPp.LH.08G00409sPp.LH.08G00416sPp.LH.UG00269sPp.LH.08G00787sPp.LH.UG00136sPp.LH.08G00410
OG0001461	0	10	0	0	0	0	0	22	3	1	0	0	0	Expansion	Ribonuclease H superfamily(IPR036397)	NA	NA	Pp.LH.02G02501sPp.LH.01G00754sPp.LH.05G01712sPp.LH.08G00425sPp.LH.01G04921sPp.LH.02G00632sPp.LH.04G01914sPp.LH.06G02936sPp.LH.02G02354sPp.LH.04G02052sPp.LH.06G00847sPp.LH.06G02742sPp.LH.05G01168sPp.LH.01G00011sPp.LH.06G03179sPp.LH.07G00049sPp.LH.08G01848sPp.LH.06G02718sPp.LH.01G00437sPp.LH.01G06558sPp.LH.07G01176sPp.LH.01G01740
OG0001528	0	3	0	4	2	0	3	4	9	0	3	5	2	Expansion	Ribosomal protein L2, bacterial/organellar-type(IPR005880)|Translation protein SH3-like domain superfamily(IPR008991)|Ribosomal protein L2, domain 2(IPR014722)|Ribosomal protein L2, domain 3(IPR014726)|Ribosomal protein L2, C-terminal(IPR022669)|Ribosomal protein L2, conserved site(IPR022671)	ATCG01310	RPL2.2 ribosomal protein L2	Pp.LH.UG00910sPp.LH.UG00906sPp.LH.UG00908sPp.LH.02G02234
OG0001559	8	4	1	1	2	2	2	7	0	7	0	1	0	Expansion	NA	NA	NA	Pp.LH.05G00520sPp.LH.01G01153sPp.LH.04G01190sPp.LH.02G02092sPp.LH.08G01773sPp.LH.07G01134sPp.LH.08G00841
OG0001569	0	6	0	0	0	0	0	16	0	13	0	0	0	Expansion	NA	NA	NA	Pp.LH.07G00280sPp.LH.07G00531sPp.LH.03G01733sPp.LH.06G02223sPp.LH.08G00895sPp.LH.03G01874sPp.LH.07G00127sPp.LH.06G02131sPp.LH.06G02382sPp.LH.01G02258sPp.LH.08G01441sPp.LH.03G01319sPp.LH.03G01270sPp.LH.UG00593sPp.LH.02G00616sPp.LH.03G03228
OG0001627	1	1	1	4	1	0	0	4	10	0	3	7	2	Expansion	Ribosomal protein S5/S7(IPR000235)|Ribosomal protein S7, bacterial/organellar-type(IPR005717)|Ribosomal protein S7 domain(IPR023798)|Ribosomal protein S7 domain superfamily(IPR036823)	ATCG00900	RPS7.1,RPS7 Ribosomal protein S7p/S5e family protein	Pp.LH.02G01198sPp.LH.UG00971sPp.LH.03G01422sPp.LH.02G01212
OG0001662	6	1	2	6	4	1	0	4	3	1	4	0	2	Expansion	Bifunctional inhibitor/plant lipid transfer protein/seed storage helical domain(IPR016140)|Bifunctional inhibitor/plant lipid transfer protein/seed storage helical domain superfamily(IPR036312)	AT4G30880	NA Bifunctional inhibitor/lipid-transfer protein/seed storage 2S albumin superfamily protein	Pp.LH.02G00397sPp.LH.04G02944sPp.LH.UG00552sPp.LH.02G00399
OG0001682	8	1	9	1	0	2	5	4	1	2	1	0	0	Expansion	Chalcone/stilbene synthase, N-terminal(IPR001099)|Polyketide synthase, type III(IPR011141)|Chalcone/stilbene synthase, C-terminal(IPR012328)|Thiolase-like(IPR016039)|Chalcone/stilbene synthase, active site(IPR018088)	AT5G13930	CHS,TT4,ATCHS Chalcone and stilbene synthase family protein	Pp.LH.04G02861sPp.LH.04G02853sPp.LH.04G02833sPp.LH.04G02836
OG0001687	1	1	4	6	4	5	0	3	1	2	5	2	0	Expansion	Carotenoid oxygenase(IPR004294)	AT3G63520	CCD1,ATCCD1,ATNCED1,NCED1 carotenoid cleavage dioxygenase 1	Pp.LH.01G05656sPp.LH.01G05655sPp.LH.01G05657
OG0001697	0	6	0	0	0	0	0	17	0	10	0	1	0	Expansion	NA	AT2G01050	NA zinc ion binding;nucleic acid binding	Pp.LH.03G01419sPp.LH.01G05148sPp.LH.03G01411sPp.LH.03G01402sPp.LH.07G00178sPp.LH.03G01400sPp.LH.UG00254sPp.LH.01G00650sPp.LH.03G01398sPp.LH.03G01648sPp.LH.03G01399sPp.LH.03G01649sPp.LH.03G01412sPp.LH.07G00149sPp.LH.03G01418sPp.LH.02G00910sPp.LH.03G01405
OG0001818	1	2	4	1	1	6	2	6	1	4	1	3	1	Expansion	Protein kinase domain(IPR000719)|Serine/threonine-protein kinase, active site(IPR008271)|Protein kinase-like domain superfamily(IPR011009)	AT1G21230	WAK5 wall associated kinase 5	Pp.LH.UG00053sPp.LH.UG00055sPp.LH.04G00969sPp.LH.04G00962sPp.LH.UG00052sPp.LH.04G00942
OG0001851	1	1	3	0	5	7	4	4	2	4	0	2	0	Expansion	Dirigent protein(IPR004265)	AT5G42500	NA Disease resistance-responsive (dirigent-like protein) family protein	Pp.LH.03G02985sPp.LH.03G02981sPp.LH.03G02980sPp.LH.03G02984
OG0001854	0	2	6	0	4	5	2	4	8	2	0	0	0	Expansion	Aerolysin(IPR005830)|Agglutinin domain(IPR008998)|Agglutinin domain superfamily(IPR036242)	NA	NA	Pp.LH.02G01921sPp.LH.02G02133sPp.LH.02G01909sPp.LH.02G02128
OG0001855	0	2	0	0	0	1	0	10	0	20	0	0	0	Expansion	NA	NA	NA	Pp.LH.04G02760sPp.LH.04G02756sPp.LH.06G02335sPp.LH.UG00630sPp.LH.04G03290sPp.LH.04G03153sPp.LH.07G00851sPp.LH.03G01945sPp.LH.UG00643sPp.LH.04G02758
OG0001858	0	3	1	0	0	13	1	5	5	5	0	0	0	Expansion	NA	NA	NA	Pp.LH.03G00680sPp.LH.03G00681sPp.LH.03G00721sPp.LH.05G00109sPp.LH.05G01942
OG0001861	0	2	2	0	0	1	0	21	0	7	0	0	0	Expansion	NA	NA	NA	Pp.LH.02G01254sPp.LH.02G01081sPp.LH.02G01190sPp.LH.02G01139sPp.LH.02G01252sPp.LH.02G01088sPp.LH.02G01253sPp.LH.02G01090sPp.LH.02G01186sPp.LH.02G01221sPp.LH.02G01218sPp.LH.02G01168sPp.LH.02G01206sPp.LH.02G01119sPp.LH.02G04069sPp.LH.02G01043sPp.LH.02G01170sPp.LH.02G01275sPp.LH.02G01082sPp.LH.02G01236sPp.LH.02G01136
OG0001862	0	9	0	0	0	1	3	13	1	6	0	0	0	Expansion	NA	NA	NA	Pp.LH.07G01068sPp.LH.03G01344sPp.LH.03G01638sPp.LH.07G01025sPp.LH.04G03223sPp.LH.07G01017sPp.LH.04G02553sPp.LH.01G03447sPp.LH.04G03222sPp.LH.03G01639sPp.LH.04G03224sPp.LH.07G02528sPp.LH.07G00661
OG0001876	1	2	1	2	1	1	2	7	5	2	2	4	2	Expansion	RNA recognition motif domain(IPR000504)|Nucleotide-binding alpha-beta plait domain superfamily(IPR012677)|RNA-binding domain superfamily(IPR035979)	AT2G21660	ATGRP7,CCR2,GR-RBP7,GRP7 cold, circadian rhythm, and rna binding 2	Pp.LH.01G02056sPp.LH.01G05343sPp.LH.03G02391sPp.LH.01G01391sPp.LH.08G01533sPp.LH.06G00075sPp.LH.01G04524
OG0001917	5	0	5	0	9	1	3	3	0	0	3	2	1	Expansion	Terpenoid cyclases/protein prenyltransferase alpha-alpha toroid(IPR008930)|Squalene cyclase, N-terminal(IPR032697)	AT2G07050	CAS1 cycloartenol synthase 1	Pp.LH.UG00668sPp.LH.03G00285sPp.LH.UG00669
OG0002072	0	6	2	1	0	1	7	9	3	1	1	1	0	Expansion	NA	NA	NA	Pp.LH.03G04038sPp.LH.04G00003sPp.LH.06G02137sPp.LH.02G02921sPp.LH.06G01518sPp.LH.02G00996sPp.LH.UG00672sPp.LH.07G00182sPp.LH.03G02237
OG0002169	14	2	0	0	0	0	0	7	0	0	0	6	2	Expansion	NA	AT5G48050	NA CONTAINS InterPro DOMAIN/s: Retrotransposon gag protein (InterPro:IPR005162); BEST Arabidopsis thaliana protein match is: unknown protein (TAIR:AT1G34070.1); Has 1807 Blast hits to 1807 proteins in 277 species: Archae - 0; Bacteria - 0; Metazoa - 736; Fungi - 347; Plants - 385; Viruses - 0; Other Eukaryotes - 339 (source: NCBI BLink).	Pp.LH.07G00173sPp.LH.05G01825sPp.LH.03G01431sPp.LH.04G02538sPp.LH.01G00660sPp.LH.02G02269sPp.LH.06G01913
OG0002260	0	1	10	0	0	10	4	4	0	1	0	1	0	Expansion	MFS transporter superfamily(IPR036259)	NA	NA	Pp.LH.06G00112sPp.LH.06G00113sPp.LH.06G00106sPp.LH.01G01322
OG0002264	0	2	0	0	0	2	0	3	24	0	0	0	0	Expansion	Ribonuclease H superfamily(IPR036397)	NA	NA	Pp.LH.06G00658sPp.LH.01G07144sPp.LH.01G02642
OG0002267	0	6	5	0	0	0	0	10	0	10	0	0	0	Expansion	Glucose-methanol-choline oxidoreductase, N-terminal(IPR000172)|Glucose-methanol-choline oxidoreductase, C-terminal(IPR007867)|Glucose-methanol-choline oxidoreductase(IPR012132)|FAD/NAD(P)-binding domain superfamily(IPR036188)	AT1G73050	NA Glucose-methanol-choline (GMC) oxidoreductase family protein	Pp.LH.01G01100sPp.LH.01G01109sPp.LH.01G01103sPp.LH.01G01102sPp.LH.01G00087sPp.LH.01G01160sPp.LH.01G01163sPp.LH.01G01106sPp.LH.01G01099sPp.LH.01G01104
OG0002269	0	2	0	0	0	0	0	24	0	5	0	0	0	Expansion	NA	NA	NA	Pp.LH.02G01426sPp.LH.01G02301sPp.LH.01G02675sPp.LH.05G00352sPp.LH.08G00961sPp.LH.01G04229sPp.LH.04G03197sPp.LH.08G00828sPp.LH.06G02179sPp.LH.01G02803sPp.LH.01G04228sPp.LH.02G01425sPp.LH.01G06736sPp.LH.04G03102sPp.LH.01G02238sPp.LH.04G02697sPp.LH.01G02782sPp.LH.04G01733sPp.LH.06G01869sPp.LH.08G01650sPp.LH.06G02338sPp.LH.02G00945sPp.LH.06G02339sPp.LH.04G02733
OG0002270	0	1	0	0	0	0	0	29	0	1	0	0	0	Expansion	Ulp1 protease family, C-terminal catalytic domain(IPR003653)|Domain of unknown function DUF1664(IPR012458)	AT1G27000	NA Protein of unknown function (DUF1664)	Pp.LH.02G02052sPp.LH.02G01303sPp.LH.04G02146sPp.LH.07G00143sPp.LH.02G01388sPp.LH.04G02867sPp.LH.03G01831sPp.LH.01G02736sPp.LH.03G01458sPp.LH.02G03783sPp.LH.06G02106sPp.LH.06G01492sPp.LH.04G03315sPp.LH.08G00840sPp.LH.02G02568sPp.LH.02G01695sPp.LH.03G02010sPp.LH.02G00771sPp.LH.02G00872sPp.LH.07G00210sPp.LH.03G01448sPp.LH.02G00778sPp.LH.04G03194sPp.LH.03G01970sPp.LH.03G01942sPp.LH.02G01158sPp.LH.04G…
OG0002460	2	0	1	4	0	2	1	9	0	11	0	0	0	Expansion	NA	AT5G38760	NA Late embryogenesis abundant protein (LEA) family protein	Pp.LH.03G03305sPp.LH.03G03303sPp.LH.03G03304sPp.LH.03G03300sPp.LH.03G03301sPp.LH.03G03308sPp.LH.03G03306sPp.LH.03G03299sPp.LH.03G03307
OG0002461	10	2	0	1	1	8	0	3	2	1	0	2	0	Expansion	Cytochrome P450(IPR001128)|Cytochrome P450, E-class, group I(IPR002401)|Cytochrome P450, conserved site(IPR017972)|Cytochrome P450 superfamily(IPR036396)	AT4G12300	CYP706A4 cytochrome P450, family 706, subfamily A, polypeptide 4	Pp.LH.05G01064sPp.LH.05G01067sPp.LH.05G01066
OG0002463	6	3	4	0	0	6	1	4	3	3	0	0	0	Expansion	Cation/H+ exchanger(IPR006153)	AT2G13620	ATCHX15,CHX15 cation/hydrogen exchanger 15	Pp.LH.02G04137sPp.LH.02G04133sPp.LH.02G04135sPp.LH.02G04134
OG0002465	7	0	0	4	2	4	5	2	3	1	2	0	0	Expansion	NA	AT2G47485	NA unknown protein; BEST Arabidopsis thaliana protein match is: unknown protein (TAIR:AT3G62650.1); Has 35333 Blast hits to 34131 proteins in 2444 species: Archae - 798; Bacteria - 22429; Metazoa - 974; Fungi - 991; Plants - 531; Viruses - 0; Other Eukaryotes - 9610 (source: NCBI BLink).	Pp.LH.01G04287sPp.LH.01G04288
OG0002523	0	0	5	6	1	1	2	3	3	0	3	2	3	Expansion	NA	AT5G10695	NA unknown protein; BEST Arabidopsis thaliana protein match is: unknown protein (TAIR:AT5G57123.1); Has 30201 Blast hits to 17322 proteins in 780 species: Archae - 12; Bacteria - 1396; Metazoa - 17338; Fungi - 3422; Plants - 5037; Viruses - 0; Other Eukaryotes - 2996 (source: NCBI BLink).	Pp.LH.03G00204sPp.LH.01G05759sPp.LH.01G00876
OG0002646	0	0	0	1	2	0	2	3	2	0	2	14	3	Expansion	Copper centre Cu(A)(IPR001505)|Cytochrome c oxidase subunit II-like C-terminal(IPR002429)|Cupredoxin(IPR008972)|Cytochrome C oxidase subunit II, transmembrane domain(IPR011759)|Cytochrome c oxidase, subunit II(IPR014222)|Cytochrome c oxidase subunit 2, C-terminal(IPR034210)|Cytochrome C oxidase subunit II, transmembrane domain superfamily(IPR036257)	ATMG00160	COX2 cytochrome oxidase 2	Pp.LH.UG00824sPp.LH.UG00814sPp.LH.UG00829
OG0002675	2	1	1	1	4	1	1	7	1	5	0	5	0	Expansion	Terpene synthase, N-terminal domain(IPR001906)|Terpene synthase, metal-binding domain(IPR005630)|Terpenoid cyclases/protein prenyltransferase alpha-alpha toroid(IPR008930)|Isoprenoid synthase domain superfamily(IPR008949)|Terpene synthase, N-terminal domain superfamily(IPR036965)	AT4G16730	TPS02 terpene synthase 02	Pp.LH.04G01308sPp.LH.04G01310sPp.LH.04G00302sPp.LH.04G01324sPp.LH.04G01305sPp.LH.04G01322sPp.LH.04G01304
OG0002690	0	5	0	0	0	0	0	15	0	9	0	0	0	Expansion	Ulp1 protease family, C-terminal catalytic domain(IPR003653)	NA	NA	Pp.LH.02G01788sPp.LH.03G01820sPp.LH.07G00493sPp.LH.01G02331sPp.LH.03G01699sPp.LH.07G00586sPp.LH.08G01043sPp.LH.02G01862sPp.LH.04G02879sPp.LH.02G01149sPp.LH.02G01182sPp.LH.02G01228sPp.LH.07G00101sPp.LH.02G01270sPp.LH.02G01858
OG0002693	0	14	0	0	0	0	0	13	0	2	0	0	0	Expansion	NA	NA	NA	Pp.LH.01G00500sPp.LH.01G05862sPp.LH.07G00941sPp.LH.05G01240sPp.LH.04G03068sPp.LH.04G03067sPp.LH.03G02118sPp.LH.03G02062sPp.LH.03G01947sPp.LH.04G00391sPp.LH.03G01174sPp.LH.05G00777sPp.LH.01G00329
OG0002737	1	1	0	2	0	14	1	2	1	1	1	2	2	Expansion	NA	AT2G28440	NA proline-rich family protein	Pp.LH.02G03664sPp.LH.06G01144
OG0002748	0	1	2	1	1	2	0	6	1	0	2	7	5	Expansion	Ribosomal protein S12, bacterial-type(IPR005679)|Ribosomal protein S12/S23(IPR006032)|Nucleic acid-binding, OB-fold(IPR012340)	ATCG00905	RPS12C,RPS12 ribosomal protein S12C	Pp.LH.02G01199sPp.LH.06G01895sPp.LH.02G01130sPp.LH.02G01211sPp.LH.03G01813sPp.LH.01G02229
OG0002786	0	3	2	2	2	0	2	8	2	0	3	3	1	Expansion	ATPase, F1/V1/A1 complex, alpha/beta subunit, nucleotide-binding domain(IPR000194)|ATPase, F1/V1/A1 complex, alpha/beta subunit, N-terminal domain(IPR004100)|P-loop containing nucleoside triphosphate hydrolase(IPR027417)|ATPase, F1/V1/A1 complex, alpha/beta subunit, N-terminal domain superfamily(IPR036121)	ATCG00480	ATPB,PB ATP synthase subunit beta	Pp.LH.UG00435sPp.LH.UG00442sPp.LH.UG00929sPp.LH.UG00432sPp.LH.UG00421sPp.LH.UG00886sPp.LH.UG00944sPp.LH.UG00888
OG0002870	2	0	6	3	1	0	6	4	0	2	1	1	2	Expansion	C2 domain(IPR000008)|C2 domain superfamily(IPR035892)	AT2G45760	BAP2,BAL BON association protein 2	Pp.LH.UG01143sPp.LH.02G03018sPp.LH.02G03019sPp.LH.UG01144
OG0002903	0	1	0	1	0	0	0	9	5	11	0	1	0	Expansion	Zinc finger, GRF-type(IPR010666)	NA	NA	Pp.LH.01G02692sPp.LH.01G03221sPp.LH.08G01545sPp.LH.08G01195sPp.LH.01G00447sPp.LH.01G02719sPp.LH.02G00549sPp.LH.06G02611sPp.LH.06G01959
OG0002907	0	4	0	0	0	0	0	15	0	9	0	0	0	Expansion	NA	NA	NA	Pp.LH.06G02389sPp.LH.03G00961sPp.LH.08G00920sPp.LH.01G06735sPp.LH.07G00350sPp.LH.01G02804sPp.LH.06G02285sPp.LH.02G01600sPp.LH.07G00323sPp.LH.02G02296sPp.LH.02G01484sPp.LH.04G02858sPp.LH.06G02392sPp.LH.06G02350sPp.LH.02G01174
OG0003091	1	1	0	0	0	0	4	19	0	2	0	0	0	Expansion	NA	NA	NA	Pp.LH.05G00857sPp.LH.07G00772sPp.LH.07G00476sPp.LH.02G00900sPp.LH.01G02819sPp.LH.01G03046sPp.LH.05G00696sPp.LH.02G01664sPp.LH.02G01176sPp.LH.06G02415sPp.LH.08G00947sPp.LH.08G01306sPp.LH.01G02368sPp.LH.06G01632sPp.LH.03G02532sPp.LH.04G03147sPp.LH.08G00490sPp.LH.02G01665sPp.LH.02G02214
OG0003095	0	2	2	0	1	0	1	10	1	9	0	1	0	Expansion	NA	NA	NA	Pp.LH.01G05877sPp.LH.01G05884sPp.LH.01G05879sPp.LH.01G05888sPp.LH.01G05876sPp.LH.01G05885sPp.LH.01G05887sPp.LH.01G05886sPp.LH.01G05883sPp.LH.01G05882
OG0003097	0	0	0	0	0	0	0	25	0	2	0	0	0	Expansion	NA	NA	NA	Pp.LH.03G03273sPp.LH.05G01336sPp.LH.08G00817sPp.LH.05G02551sPp.LH.01G04418sPp.LH.06G02915sPp.LH.06G02004sPp.LH.03G01061sPp.LH.06G01748sPp.LH.08G01407sPp.LH.01G02802sPp.LH.UG00785sPp.LH.01G02639sPp.LH.07G00202sPp.LH.08G00460sPp.LH.03G01133sPp.LH.01G02637sPp.LH.06G02048sPp.LH.02G00518sPp.LH.03G01480sPp.LH.01G02428sPp.LH.06G01552sPp.LH.04G03408sPp.LH.02G00834sPp.LH.08G00846
OG0003264	2	1	2	0	3	3	6	3	0	0	3	3	0	Expansion	Acyl transferase/acyl hydrolase/lysophospholipase(IPR016035)	AT4G37070	PLP1,PLAIVA,AtPLAIVA Acyl transferase/acyl hydrolase/lysophospholipase superfamily protein	Pp.LH.08G00217sPp.LH.08G00569sPp.LH.07G02603
OG0003271	1	1	5	1	1	4	1	5	2	4	1	0	0	Expansion	Peptidase S8/S53 domain(IPR000209)|PA domain(IPR003137)|Peptidase S8/S53 domain superfamily(IPR036852)	AT2G05920	NA Subtilase family protein	Pp.LH.01G05496sPp.LH.01G05495sPp.LH.UG00506sPp.LH.UG00507sPp.LH.01G05494
OG0003280	0	2	2	1	0	2	2	6	2	8	0	1	0	Expansion	NA	NA	NA	Pp.LH.05G01960sPp.LH.04G01077sPp.LH.04G01087sPp.LH.08G00136sPp.LH.04G01086sPp.LH.01G00138
OG0003336	1	2	2	1	1	1	1	11	1	0	1	1	2	Expansion	NA	AT5G03220	NA Mediator complex, subunit Med7	Pp.LH.05G01919sPp.LH.08G01282sPp.LH.03G02038sPp.LH.04G03029sPp.LH.04G02583sPp.LH.08G03131sPp.LH.05G01920sPp.LH.01G06718sPp.LH.07G01419sPp.LH.02G01843sPp.LH.07G00399
OG0003470	5	1	0	0	0	2	4	5	0	8	0	0	0	Expansion	NA	AT4G23160	CRK8 cysteine-rich RLK (RECEPTOR-like protein kinase) 8	Pp.LH.05G01302sPp.LH.08G00371sPp.LH.07G00337sPp.LH.03G02195sPp.LH.08G00786
OG0003484	0	0	0	6	2	2	3	2	2	0	4	4	0	Expansion	EF-hand domain(IPR002048)|EF-hand domain pair(IPR011992)|EF-Hand 1, calcium-binding site(IPR018247)	NA	NA	Pp.LH.07G01941sPp.LH.01G05539
OG0003488	0	4	1	1	0	1	3	6	8	1	0	0	0	Expansion	Diacylglycerol kinase, catalytic domain(IPR001206)	AT2G20900	DGK5,ATDGK5 diacylglycerol kinase 5	Pp.LH.03G02539sPp.LH.03G02534sPp.LH.03G02542sPp.LH.03G02525sPp.LH.03G02538sPp.LH.03G02526
OG0003494	0	0	0	6	0	0	1	14	0	0	3	1	0	Expansion	NA	NA	NA	Pp.LH.08G02354sPp.LH.01G01400sPp.LH.01G03232sPp.LH.01G01660sPp.LH.01G04998sPp.LH.07G00633sPp.LH.01G01662sPp.LH.07G00693sPp.LH.01G01189sPp.LH.01G01362sPp.LH.01G01402sPp.LH.07G00626sPp.LH.02G01302sPp.LH.07G00698
OG0003498	0	1	0	0	0	0	0	24	0	0	0	0	0	Expansion	NA	NA	NA	Pp.LH.01G03544sPp.LH.01G02610sPp.LH.02G01044sPp.LH.08G00924sPp.LH.03G01582sPp.LH.06G02652sPp.LH.02G00941sPp.LH.08G01067sPp.LH.02G01717sPp.LH.04G03486sPp.LH.06G02744sPp.LH.01G05432sPp.LH.04G01513sPp.LH.08G01353sPp.LH.06G03363sPp.LH.UG00201sPp.LH.08G01235sPp.LH.01G07055sPp.LH.05G00451sPp.LH.01G00456sPp.LH.06G03245sPp.LH.04G02380sPp.LH.04G01149sPp.LH.03G03278
OG0003499	0	1	0	0	0	0	0	24	0	0	0	0	0	Expansion	NA	NA	NA	Pp.LH.UG00702sPp.LH.08G01109sPp.LH.03G02359sPp.LH.07G00918sPp.LH.04G01999sPp.LH.05G02300sPp.LH.02G01189sPp.LH.07G00034sPp.LH.06G02445sPp.LH.01G04210sPp.LH.02G00674sPp.LH.01G05946sPp.LH.08G00579sPp.LH.02G01188sPp.LH.05G00557sPp.LH.08G00578sPp.LH.01G00659sPp.LH.02G02504sPp.LH.07G00919sPp.LH.01G04394sPp.LH.07G00033sPp.LH.08G01108sPp.LH.UG00703sPp.LH.01G02200
OG0003527	1	1	3	1	1	2	0	6	2	4	0	2	1	Expansion	Ribosomal protein S14(IPR001209)|Ribosomal protein S14, conserved site(IPR018271)	AT2G34520	RPS14 mitochondrial ribosomal protein S14	Pp.LH.02G01926sPp.LH.08G01455sPp.LH.02G01913sPp.LH.06G02095sPp.LH.02G01902sPp.LH.08G01518
OG0003541	2	1	5	3	1	0	1	3	3	0	1	2	2	Expansion	NA	AT4G10810	NA unknown protein; FUNCTIONS IN: molecular_function unknown; INVOLVED IN: biological_process unknown; LOCATED IN: chloroplast; EXPRESSED IN: 23 plant structures; EXPRESSED DURING: 15 growth stages; BEST Arabidopsis thaliana protein match is: unknown protein (TAIR:AT4G24026.1); Has 1807 Blast hits to 1807 proteins in 277 species: Archae - 0; Bacteria - 0; Metazoa - 736; Fungi - 347; Plants - 385;…	Pp.LH.05G01604sPp.LH.02G03432sPp.LH.02G04719
OG0003594	2	0	2	2	2	0	1	9	2	0	1	2	1	Expansion	Cytochrome f(IPR002325)|Cytochrome f transmembrane anchor(IPR024058)|Cytochrome f large domain(IPR024094)|Cytochrome f large domain superfamily(IPR036826)	ATCG00540	PETA photosynthetic electron transfer A	Pp.LH.UG00866sPp.LH.UG00428sPp.LH.UG00437sPp.LH.UG00883sPp.LH.UG00925sPp.LH.UG00927sPp.LH.UG00890sPp.LH.UG00440sPp.LH.UG00425
OG0003673	4	4	1	0	0	1	5	8	0	1	0	0	0	Expansion	NA	NA	NA	Pp.LH.01G02919sPp.LH.04G03053sPp.LH.02G01116sPp.LH.02G01337sPp.LH.02G01338sPp.LH.06G01917sPp.LH.02G01115sPp.LH.06G02462
OG0003684	1	0	0	0	0	2	1	19	0	1	0	0	0	Expansion	NA	NA	NA	Pp.LH.03G03227sPp.LH.03G03208sPp.LH.03G03223sPp.LH.02G01782sPp.LH.02G01777sPp.LH.03G03225sPp.LH.02G01604sPp.LH.02G01750sPp.LH.02G01780sPp.LH.02G01802sPp.LH.02G01789sPp.LH.02G01629sPp.LH.02G01616sPp.LH.02G01626sPp.LH.02G01766sPp.LH.02G01747sPp.LH.03G03221sPp.LH.02G01775sPp.LH.03G03218
OG0003692	0	1	0	2	5	1	1	6	1	5	0	2	0	Expansion	Organ specific protein(IPR024489)	NA	NA	Pp.LH.08G01568sPp.LH.08G01573sPp.LH.08G01557sPp.LH.08G01565sPp.LH.08G01569sPp.LH.08G01562
OG0003698	0	5	2	0	0	1	0	8	5	3	0	0	0	Expansion	Proton-dependent oligopeptide transporter family(IPR000109)|MFS transporter superfamily(IPR036259)	AT1G72125	NA Major facilitator superfamily protein	Pp.LH.01G01625sPp.LH.UG01012sPp.LH.01G01621sPp.LH.01G01624sPp.LH.UG01021sPp.LH.UG01020sPp.LH.UG01014sPp.LH.01G01619
OG0003702	0	4	1	0	0	0	0	9	0	10	0	0	0	Expansion	Leucine-rich repeat domain superfamily(IPR032675)|Winged helix DNA-binding domain superfamily(IPR036390)	AT5G17680	NA disease resistance protein (TIR-NBS-LRR class), putative	Pp.LH.08G00583sPp.LH.08G00522sPp.LH.08G00606sPp.LH.02G02340sPp.LH.08G00585sPp.LH.02G02335sPp.LH.08G00605sPp.LH.08G00574sPp.LH.08G00582
OG0003710	0	1	0	0	0	0	1	15	0	7	0	0	0	Expansion	NA	NA	NA	Pp.LH.01G02132sPp.LH.07G00200sPp.LH.01G00969sPp.LH.02G02290sPp.LH.02G02291sPp.LH.08G01639sPp.LH.08G00628sPp.LH.08G01163sPp.LH.06G01442sPp.LH.01G02092sPp.LH.05G00962sPp.LH.08G01649sPp.LH.08G01645sPp.LH.03G02706sPp.LH.05G01023
OG0003718	0	0	0	0	0	0	0	21	3	0	0	0	0	Expansion	Gnk2-homologous domain superfamily(IPR038408)	NA	NA	Pp.LH.02G00148sPp.LH.06G01885sPp.LH.03G00530sPp.LH.01G07010sPp.LH.08G00184sPp.LH.01G00459sPp.LH.06G00576sPp.LH.08G01726sPp.LH.02G00394sPp.LH.03G02407sPp.LH.02G00335sPp.LH.07G00400sPp.LH.01G06773sPp.LH.08G01416sPp.LH.08G00991sPp.LH.03G03070sPp.LH.02G01011sPp.LH.01G00921sPp.LH.08G00851sPp.LH.05G00519sPp.LH.02G00789
OG0003760	1	0	5	4	0	3	0	3	1	1	0	2	3	Expansion	Bifunctional inhibitor/plant lipid transfer protein/seed storage helical domain superfamily(IPR036312)	AT5G44265	NA Bifunctional inhibitor/lipid-transfer protein/seed storage 2S albumin superfamily protein	Pp.LH.02G01642sPp.LH.02G01714sPp.LH.03G01845
OG0003784	0	0	0	2	3	0	0	3	9	0	2	2	2	Expansion	Nucleotide-binding alpha-beta plait domain superfamily(IPR012677)|Ribosomal protein L23/L15e core domain superfamily(IPR012678)|Ribosomal protein L25/L23(IPR013025)	ATCG01300	RPL23.2 ribosomal protein L23	Pp.LH.UG00907sPp.LH.UG00956sPp.LH.02G01205
OG0003795	1	0	1	4	3	0	0	5	1	1	0	3	4	Expansion	Defensin-like protein(IPR022618)	AT5G52605	NA Defensin-like (DEFL) family protein	Pp.LH.06G03025sPp.LH.06G03089sPp.LH.06G03024sPp.LH.06G03026sPp.LH.06G03034
OG0003940	7	1	0	1	3	3	3	3	0	1	1	0	0	Expansion	NA	NA	NA	Pp.LH.01G06616sPp.LH.03G01045sPp.LH.03G01064
OG0003947	0	1	1	0	0	1	0	12	1	5	1	1	0	Expansion	Glycosyl hydrolase family 100(IPR024746)	AT4G09510	CINV2 cytosolic invertase 2	Pp.LH.06G04205sPp.LH.01G00997sPp.LH.01G00681sPp.LH.06G00686sPp.LH.02G03428sPp.LH.05G00317sPp.LH.06G00819sPp.LH.08G02381sPp.LH.04G02285sPp.LH.06G00080sPp.LH.06G03977sPp.LH.UG00125
OG0003956	0	2	0	0	1	0	3	7	0	10	0	0	0	Expansion	NA	ATMG00820	ORF170 Reverse transcriptase (RNA-dependent DNA polymerase)	Pp.LH.02G01660sPp.LH.06G02401sPp.LH.08G00365sPp.LH.05G00517sPp.LH.06G01933sPp.LH.UG00206sPp.LH.02G01579
OG0004200	5	3	1	0	0	0	0	8	3	0	1	1	0	Expansion	NA	NA	NA	Pp.LH.02G00081sPp.LH.05G00355sPp.LH.01G02398sPp.LH.01G03647sPp.LH.01G02391sPp.LH.02G02310sPp.LH.08G00278sPp.LH.UG00573
OG0004213	1	0	4	0	0	2	2	9	0	4	0	0	0	Expansion	NA	AT3G29765	NA General transcription factor 2-related zinc finger protein	Pp.LH.02G01553sPp.LH.08G00632sPp.LH.03G01353sPp.LH.08G01057sPp.LH.01G01713sPp.LH.05G00941sPp.LH.03G02959sPp.LH.06G00952sPp.LH.06G02104
OG0004214	2	1	1	0	0	0	0	17	0	1	0	0	0	Expansion	Zinc finger, CCHC-type(IPR001878)|Zinc finger, CCHC-type superfamily(IPR036875)	NA	NA	Pp.LH.03G01890sPp.LH.UG00607sPp.LH.02G01576sPp.LH.03G01252sPp.LH.05G02490sPp.LH.01G00646sPp.LH.07G00259sPp.LH.06G03293sPp.LH.03G01538sPp.LH.01G00502sPp.LH.UG01126sPp.LH.08G01079sPp.LH.01G00645sPp.LH.01G02682sPp.LH.UG01055sPp.LH.08G00751sPp.LH.06G01242
OG0004220	0	0	0	0	0	8	0	9	0	5	0	0	0	Expansion	NA	AT2G13770	NA CONTAINS InterPro DOMAIN/s: Putative harbinger transposase-derived nuclease (InterPro:IPR006912); Has 451 Blast hits to 352 proteins in 33 species: Archae - 0; Bacteria - 0; Metazoa - 28; Fungi - 8; Plants - 388; Viruses - 0; Other Eukaryotes - 27 (source: NCBI BLink).	Pp.LH.03G02129sPp.LH.07G00519sPp.LH.03G03030sPp.LH.UG01193sPp.LH.01G03094sPp.LH.02G02680sPp.LH.05G00128sPp.LH.02G01009sPp.LH.07G00157
OG0004227	0	0	3	0	0	1	0	8	2	5	3	0	0	Expansion	PLAC8 motif-containing protein(IPR006461)	AT3G18470	NA PLAC8 family protein	Pp.LH.01G00512sPp.LH.UG00861sPp.LH.UG00857sPp.LH.UG00860sPp.LH.UG00854sPp.LH.UG00856sPp.LH.01G00506sPp.LH.01G00501
OG0004429	0	3	1	0	0	0	2	14	0	0	0	0	1	Expansion	Myb/SANT-like domain(IPR024752)	AT5G35695	NA CONTAINS InterPro DOMAIN/s: Putative harbinger transposase-derived nuclease (InterPro:IPR006912); BEST Arabidopsis thaliana protein match is: unknown protein (TAIR:AT5G41980.1); Has 30201 Blast hits to 17322 proteins in 780 species: Archae - 12; Bacteria - 1396; Metazoa - 17338; Fungi - 3422; Plants - 5037; Viruses - 0; Other Eukaryotes - 2996 (source: NCBI BLink).	Pp.LH.02G00057sPp.LH.03G01669sPp.LH.07G01398sPp.LH.07G01637sPp.LH.02G00317sPp.LH.03G01573sPp.LH.07G00297sPp.LH.06G02353sPp.LH.01G00986sPp.LH.07G00176sPp.LH.03G02215sPp.LH.UG01037sPp.LH.02G01042sPp.LH.01G00710
OG0004608	0	1	4	1	1	0	4	7	2	1	0	0	0	Expansion	Protein kinase domain(IPR000719)|Serine-threonine/tyrosine-protein kinase, catalytic domain(IPR001245)|Serine/threonine-protein kinase, active site(IPR008271)|Protein kinase-like domain superfamily(IPR011009)	AT1G61500	NA S-locus lectin protein kinase family protein	Pp.LH.04G00325sPp.LH.07G02468sPp.LH.06G03656sPp.LH.07G01662sPp.LH.04G00322sPp.LH.06G00610sPp.LH.07G02715
OG0004614	0	1	0	0	0	0	0	16	0	4	0	0	0	Expansion	NA	NA	NA	Pp.LH.06G02498sPp.LH.06G01870sPp.LH.05G02638sPp.LH.02G01098sPp.LH.01G03733sPp.LH.04G03316sPp.LH.03G02045sPp.LH.01G02734sPp.LH.04G03208sPp.LH.02G00999sPp.LH.04G02781sPp.LH.07G00760sPp.LH.01G02557sPp.LH.05G02870sPp.LH.06G01950sPp.LH.02G01833
OG0004628	0	0	2	5	1	1	1	3	2	0	1	0	4	Expansion	NA	AT3G18715	IDL4 inflorescence deficient in abscission (IDA)-like 4	Pp.LH.UG00168sPp.LH.08G00284sPp.LH.06G02205
OG0005049	3	1	0	0	3	4	0	7	0	2	0	0	0	Expansion	Zinc finger, CCHC-type superfamily(IPR036875)	NA	NA	Pp.LH.03G02285sPp.LH.07G00441sPp.LH.01G03230sPp.LH.04G02797sPp.LH.01G04396sPp.LH.06G02213sPp.LH.05G00564
OG0005054	2	1	0	1	0	4	0	7	0	5	0	0	0	Expansion	Small auxin-up RNA(IPR003676)	AT2G21210	NA SAUR-like auxin-responsive protein family	Pp.LH.08G01217sPp.LH.08G01182sPp.LH.08G01178sPp.LH.02G02648sPp.LH.08G01179sPp.LH.02G02646sPp.LH.02G02647
OG0005069	0	1	0	0	0	13	1	5	0	0	0	0	0	Expansion	NA	AT1G21280	NA CONTAINS InterPro DOMAIN/s: Retrotransposon gag protein (InterPro:IPR005162); Has 707 Blast hits to 705 proteins in 25 species: Archae - 0; Bacteria - 0; Metazoa - 4; Fungi - 0; Plants - 703; Viruses - 0; Other Eukaryotes - 0 (source: NCBI BLink).	Pp.LH.02G01344sPp.LH.04G01915sPp.LH.08G01360sPp.LH.01G01430sPp.LH.08G02141
OG0005087	0	0	2	0	2	0	1	10	4	1	0	0	0	Expansion	NA	AT3G14470	NA NB-ARC domain-containing disease resistance protein	Pp.LH.02G00850sPp.LH.02G00902sPp.LH.02G00895sPp.LH.02G00846sPp.LH.02G00890sPp.LH.02G00853sPp.LH.02G00848sPp.LH.02G00888sPp.LH.02G00775sPp.LH.02G00898
OG0005094	0	1	0	0	0	0	1	12	0	6	0	0	0	Expansion	NA	NA	NA	Pp.LH.02G01583sPp.LH.05G00672sPp.LH.07G01438sPp.LH.01G02174sPp.LH.02G02763sPp.LH.02G01584sPp.LH.02G01580sPp.LH.02G02759sPp.LH.02G02870sPp.LH.02G02765sPp.LH.02G02764sPp.LH.01G02170
OG0005392	0	0	1	3	2	0	1	5	1	0	1	4	1	Expansion	Photosystem antenna protein-like(IPR000932)|Photosystem antenna protein-like superfamily(IPR036001)	ATCG00680	PSBB photosystem II reaction center protein B	Pp.LH.07G00509sPp.LH.UG00896sPp.LH.UG00879sPp.LH.UG00920sPp.LH.UG00872
OG0005483	0	0	0	1	8	0	1	7	0	0	0	1	1	Expansion	NA	AT1G16820	NA vacuolar ATP synthase catalytic subunit-related / V-ATPase-related / vacuolar proton pump-related	Pp.LH.01G04999sPp.LH.08G02349sPp.LH.UG00111sPp.LH.08G02355sPp.LH.01G01661sPp.LH.01G04997sPp.LH.02G03800
OG0005725	0	2	3	3	6	1	0	3	0	1	0	0	0	Expansion	Protein kinase domain(IPR000719)|Protein kinase-like domain superfamily(IPR011009)	AT1G70250	NA receptor serine/threonine kinase, putative	Pp.LH.02G01937sPp.LH.06G01791sPp.LH.02G01950
OG0005726	0	2	0	0	0	11	1	4	1	0	0	0	0	Expansion	Endonuclease/exonuclease/phosphatase superfamily(IPR036691)	AT1G43760	NA DNAse I-like superfamily protein	Pp.LH.06G01676sPp.LH.02G00316sPp.LH.02G02850sPp.LH.01G03566
OG0005735	0	3	1	0	0	0	7	4	1	1	0	2	0	Expansion	Protein kinase domain(IPR000719)|Protein kinase-like domain superfamily(IPR011009)	AT1G70250	NA receptor serine/threonine kinase, putative	Pp.LH.02G01942sPp.LH.02G01965sPp.LH.02G01980sPp.LH.02G01994
OG0005745	0	3	0	0	0	0	0	7	0	8	1	0	0	Expansion	FAR1 DNA binding domain(IPR004330)	AT5G18960	FRS12 FAR1-related sequence 12	Pp.LH.06G02599sPp.LH.04G03183sPp.LH.06G02304sPp.LH.02G01428sPp.LH.06G01825sPp.LH.06G01808sPp.LH.03G01816
OG0006612	10	1	0	0	0	0	1	6	0	0	0	0	0	Expansion	NA	NA	NA	Pp.LH.03G00441sPp.LH.01G01590sPp.LH.03G01841sPp.LH.08G00806sPp.LH.08G00803sPp.LH.03G00913
OG0006617	3	2	0	1	0	0	0	9	0	3	0	0	0	Expansion	NA	NA	NA	Pp.LH.07G00811sPp.LH.03G01529sPp.LH.01G06743sPp.LH.02G01297sPp.LH.08G01596sPp.LH.01G02288sPp.LH.07G00704sPp.LH.07G01348sPp.LH.UG00739
OG0006628	1	1	0	0	0	1	10	4	0	1	0	0	0	Expansion	Zinc finger, CCHC-type(IPR001878)|Aspartic peptidase domain superfamily(IPR021109)|Zinc finger, CCHC-type superfamily(IPR036875)	NA	NA	Pp.LH.01G04060sPp.LH.08G00453sPp.LH.06G02325sPp.LH.04G03190
OG0006629	3	1	0	0	0	2	1	9	1	1	0	0	0	Expansion	NA	NA	NA	Pp.LH.08G03088sPp.LH.07G01617sPp.LH.04G02494sPp.LH.04G02493sPp.LH.08G03089sPp.LH.UG01229sPp.LH.02G01375sPp.LH.05G01646sPp.LH.01G04697
OG0006640	1	1	1	1	0	0	0	2	10	0	0	2	0	Expansion	NA	NA	NA	Pp.LH.02G01202sPp.LH.04G02855
OG0006681	0	4	0	0	0	0	0	14	0	0	0	0	0	Expansion	NA	NA	NA	Pp.LH.07G00019sPp.LH.04G03509sPp.LH.03G01867sPp.LH.08G00459sPp.LH.01G02363sPp.LH.03G01624sPp.LH.06G02181sPp.LH.06G02307sPp.LH.02G00204sPp.LH.05G00805sPp.LH.02G01080sPp.LH.03G02063sPp.LH.03G01626sPp.LH.02G02038
OG0006892	0	0	1	5	0	0	0	5	3	0	1	1	1	Expansion	Photosystem II reaction centre protein H(IPR001056)|Photosystem II reaction centre protein H superfamily(IPR036863)	ATCG00710	PSBH photosystem II reaction center protein H	Pp.LH.UG00878sPp.LH.UG00897sPp.LH.UG00919sPp.LH.07G00508sPp.LH.07G00361
OG0007227	2	0	2	0	2	0	0	8	0	0	1	1	1	Expansion	NA	AT3G12960	NA unknown protein; Has 44 Blast hits to 44 proteins in 14 species: Archae - 0; Bacteria - 0; Metazoa - 0; Fungi - 0; Plants - 44; Viruses - 0; Other Eukaryotes - 0 (source: NCBI BLink).	Pp.LH.04G01477sPp.LH.02G00772sPp.LH.02G00105sPp.LH.02G00777sPp.LH.07G02300sPp.LH.04G01481sPp.LH.04G03008sPp.LH.UG00452
OG0007277	9	0	1	1	0	0	2	2	1	0	0	0	1	Expansion	NA	AT5G27230	NA Frigida-like protein	Pp.LH.07G00296sPp.LH.01G03385
OG0007416	0	0	2	0	0	0	1	4	0	0	1	8	1	Expansion	Ribosomal protein L20(IPR005813)|Ribosomal protein L20, C-terminal(IPR035566)	ATCG00660	RPL20 ribosomal protein L20	Pp.LH.UG00870sPp.LH.UG00894sPp.LH.UG00880sPp.LH.UG00922
OG0007889	1	0	3	1	4	2	0	3	2	1	0	0	0	Expansion	Isoprenoid synthase domain superfamily(IPR008949)	AT5G23960	ATTPS21,TPS21 terpene synthase 21	Pp.LH.04G02102sPp.LH.04G02144sPp.LH.04G02107
OG0007905	0	0	2	0	0	2	3	6	4	0	0	0	0	Expansion	NA	NA	NA	Pp.LH.06G04429sPp.LH.06G04426sPp.LH.06G04432sPp.LH.06G04430sPp.LH.06G04433sPp.LH.06G04431
OG0007914	0	1	1	0	0	0	1	4	6	4	0	0	0	Expansion	Toll/interleukin-1 receptor homology (TIR) domain(IPR000157)|NB-ARC(IPR002182)|AAA+ ATPase domain(IPR003593)|P-loop containing nucleoside triphosphate hydrolase(IPR027417)|Leucine-rich repeat domain superfamily(IPR032675)|Toll/interleukin-1 receptor homology (TIR) domain superfamily(IPR035897)	AT5G17680	NA disease resistance protein (TIR-NBS-LRR class), putative	Pp.LH.07G01181sPp.LH.07G01183sPp.LH.04G02489sPp.LH.07G01180
OG0007926	0	3	0	0	0	0	3	10	0	1	0	0	0	Expansion	NA	NA	NA	Pp.LH.08G02703sPp.LH.08G02698sPp.LH.08G02696sPp.LH.08G02697sPp.LH.08G02701sPp.LH.08G02727sPp.LH.08G02702sPp.LH.08G02704sPp.LH.08G02699sPp.LH.03G01541
OG0007927	0	1	0	0	0	0	4	9	0	3	0	0	0	Expansion	NA	AT5G06320	NHL3 NDR1/HIN1-like 3	Pp.LH.06G01170sPp.LH.01G02234sPp.LH.01G02427sPp.LH.01G02434sPp.LH.01G02415sPp.LH.02G02164sPp.LH.01G02423sPp.LH.01G02421sPp.LH.06G01169
OG0007928	0	4	0	0	0	0	4	8	0	1	0	0	0	Expansion	NA	NA	NA	Pp.LH.04G02081sPp.LH.06G00518sPp.LH.06G02278sPp.LH.06G00186sPp.LH.05G00034sPp.LH.01G02596sPp.LH.07G00529sPp.LH.02G00609
OG0007929	0	2	0	0	0	0	0	10	2	3	0	0	0	Expansion	NA	NA	NA	Pp.LH.02G02073sPp.LH.02G02037sPp.LH.02G02064sPp.LH.02G02054sPp.LH.02G02072sPp.LH.02G02040sPp.LH.02G02070sPp.LH.02G02066sPp.LH.02G02061sPp.LH.02G02075
OG0007930	0	0	0	0	0	0	0	15	0	2	0	0	0	Expansion	NA	NA	NA	Pp.LH.03G02109sPp.LH.04G03368sPp.LH.08G00624sPp.LH.03G01681sPp.LH.02G00402sPp.LH.01G05828sPp.LH.02G01831sPp.LH.04G02176sPp.LH.05G01552sPp.LH.08G00565sPp.LH.08G01561sPp.LH.UG00340sPp.LH.03G01710sPp.LH.05G01063sPp.LH.02G00279
OG0007934	0	0	0	0	0	0	14	2	0	0	0	1	0	Expansion	NA	NA	NA	Pp.LH.06G02899sPp.LH.08G02694
OG0008537	0	0	0	1	0	0	0	11	1	0	2	0	1	Expansion	Photosystem II cytochrome b559, conserved site(IPR006216)|Photosystem II cytochrome b559, alpha subunit(IPR006217)|Photosystem II cytochrome b559, N-terminal(IPR013081)|Photosystem II cytochrome b559, alpha subunit, lumenal region(IPR013082)|Photosystem II cytochrome b559, alpha subunit superfamily(IPR037025)	ATCG00580	PSBE photosystem II reaction center protein E	Pp.LH.UG00926sPp.LH.UG00867sPp.LH.UG00439sPp.LH.UG00882sPp.LH.UG00438sPp.LH.UG00427sPp.LH.07G01933sPp.LH.UG00975sPp.LH.UG00891sPp.LH.UG00979sPp.LH.UG00924
OG0009294	1	1	0	0	0	1	5	5	0	3	0	0	0	Expansion	NA	AT4G23160	CRK8 cysteine-rich RLK (RECEPTOR-like protein kinase) 8	Pp.LH.02G01614sPp.LH.07G00386sPp.LH.03G02369sPp.LH.02G01795sPp.LH.06G02605
OG0009335	0	0	4	0	1	6	1	2	0	0	0	2	0	Expansion	Leucine-rich repeat domain superfamily(IPR032675)	AT3G14840	NA Leucine-rich repeat transmembrane protein kinase	Pp.LH.04G00712sPp.LH.04G00715
OG0009365	0	1	0	0	0	0	0	11	0	3	1	0	0	Expansion	NA	AT1G59750	ARF1 auxin response factor 1	Pp.LH.05G00359sPp.LH.02G00227sPp.LH.05G02532sPp.LH.05G02531sPp.LH.01G02321sPp.LH.03G02762sPp.LH.06G00754sPp.LH.06G02770sPp.LH.01G04283sPp.LH.06G00755sPp.LH.03G00296
OG0009373	0	3	0	0	0	0	0	11	0	2	0	0	0	Expansion	NA	AT5G12890	NA UDP-Glycosyltransferase superfamily protein	Pp.LH.06G00155sPp.LH.03G00229sPp.LH.06G02467sPp.LH.07G02004sPp.LH.05G00364sPp.LH.06G00446sPp.LH.01G01350sPp.LH.02G02599sPp.LH.05G02779sPp.LH.04G02320sPp.LH.03G01428
OG0009374	0	2	0	0	0	0	3	9	0	2	0	0	0	Expansion	NA	AT1G21280	NA CONTAINS InterPro DOMAIN/s: Retrotransposon gag protein (InterPro:IPR005162); Has 707 Blast hits to 705 proteins in 25 species: Archae - 0; Bacteria - 0; Metazoa - 4; Fungi - 0; Plants - 703; Viruses - 0; Other Eukaryotes - 0 (source: NCBI BLink).	Pp.LH.02G01357sPp.LH.08G00473sPp.LH.07G00958sPp.LH.02G01001sPp.LH.04G02783sPp.LH.01G00496sPp.LH.04G03395sPp.LH.06G04696sPp.LH.05G00516
OG0009446	0	1	1	1	1	0	0	7	2	0	0	1	1	Expansion	ATP synthase, F1 complex, delta/epsilon subunit(IPR001469)|ATP synthase, F1 complex, delta/epsilon subunit, N-terminal(IPR020546)|F0F1 ATP synthase delta/epsilon subunit, N-terminal(IPR036771)	ATCG00470	ATPE ATP synthase epsilon chain	Pp.LH.UG00433sPp.LH.UG00939sPp.LH.UG00945sPp.LH.UG00930sPp.LH.UG00420sPp.LH.UG00443sPp.LH.UG00887
OG0009495	0	0	1	2	3	0	2	4	2	0	0	0	1	Expansion	Chloroplast envelope membrane protein, CemA(IPR004282)	ATCG00530	YCF10 CemA-like proton extrusion protein-related	Pp.LH.03G00283sPp.LH.07G00512sPp.LH.UG00424sPp.LH.UG00429
OG0009778	1	1	4	2	1	1	0	3	1	0	0	0	1	Expansion	NA	AT2G43310	NA Ribosomal L18p/L5e family protein	Pp.LH.01G02589sPp.LH.01G02586sPp.LH.01G02567
OG0009979	0	0	1	2	1	0	0	4	2	0	0	4	1	Expansion	NA	ATCG00360	YCF3 Tetratricopeptide repeat (TPR)-like superfamily protein	Pp.LH.UG00950sPp.LH.UG00986sPp.LH.UG00998sPp.LH.UG00404
OG0010806	0	0	0	0	1	1	0	3	6	3	1	0	0	Expansion	FAR1 DNA binding domain(IPR004330)	AT4G38180	FRS5 FAR1-related sequence 5	Pp.LH.01G02281sPp.LH.07G00908sPp.LH.08G02097
OG0010812	0	0	1	0	0	0	0	13	0	0	1	0	0	Expansion	NA	NA	NA	Pp.LH.04G02650sPp.LH.04G02640sPp.LH.03G02683sPp.LH.03G02694sPp.LH.03G02716sPp.LH.04G02644sPp.LH.03G02703sPp.LH.03G02681sPp.LH.03G02687sPp.LH.01G00627sPp.LH.04G02653sPp.LH.03G02697sPp.LH.03G02719
OG0010824	0	0	0	0	0	0	0	13	0	2	0	0	0	Expansion	NA	NA	NA	Pp.LH.05G00335sPp.LH.01G01959sPp.LH.01G00343sPp.LH.07G00316sPp.LH.01G01000sPp.LH.02G00176sPp.LH.01G01263sPp.LH.03G01727sPp.LH.02G02198sPp.LH.05G00629sPp.LH.02G00375sPp.LH.01G04819sPp.LH.03G02753
OG0010825	0	2	0	0	0	0	0	10	2	1	0	0	0	Expansion	NA	NA	NA	Pp.LH.06G01255sPp.LH.03G02756sPp.LH.01G02010sPp.LH.05G00968sPp.LH.07G00306sPp.LH.06G01282sPp.LH.01G01912sPp.LH.06G02017sPp.LH.03G01328sPp.LH.01G05820
OG0010826	0	3	0	0	0	0	0	10	0	2	0	0	0	Expansion	Zinc finger, CCHC-type(IPR001878)|Zinc finger, CCHC-type superfamily(IPR036875)	AT2G17870	ATCSP3,CSP3 cold shock domain protein 3	Pp.LH.02G02062sPp.LH.06G01657sPp.LH.03G01783sPp.LH.02G02039sPp.LH.04G03484sPp.LH.01G00340sPp.LH.02G02058sPp.LH.01G02112sPp.LH.04G03209sPp.LH.05G02343
OG0011250	0	0	2	1	1	0	1	4	3	0	0	1	1	Expansion	ATP-dependent Clp protease proteolytic subunit(IPR001907)|ClpP, Ser active site(IPR018215)|Clp protease proteolytic subunit /Translocation-enhancing protein TepA(IPR023562)|ClpP/crotonase-like domain superfamily(IPR029045)	ATCG00670	CLPP1,PCLPP plastid-encoded CLP P	Pp.LH.UG00921sPp.LH.UG00871sPp.LH.UG00895sPp.LH.05G00809
OG0011489	0	0	2	4	1	0	0	3	1	0	1	0	2	Expansion	NA	AT5G26790	NA unknown protein; BEST Arabidopsis thaliana protein match is: unknown protein (TAIR:AT1G06475.1); Has 30201 Blast hits to 17322 proteins in 780 species: Archae - 12; Bacteria - 1396; Metazoa - 17338; Fungi - 3422; Plants - 5037; Viruses - 0; Other Eukaryotes - 2996 (source: NCBI BLink).	Pp.LH.06G04168sPp.LH.06G04170sPp.LH.01G01361
OG0011814	1	0	1	0	1	0	0	3	5	0	1	1	1	Expansion	Ribosomal protein L14P(IPR000218)|Ribosomal protein L14P, conserved site(IPR019972)|Ribosomal protein L14 superfamily(IPR036853)	ATCG00780	RPL14 ribosomal protein L14	Pp.LH.06G00167sPp.LH.UG00914sPp.LH.UG00901
OG0012058	0	0	1	0	0	2	0	3	7	1	0	0	0	Expansion	NA	NA	NA	Pp.LH.04G02221sPp.LH.01G01380sPp.LH.06G03279
OG0012067	0	1	0	0	0	4	1	5	0	3	0	0	0	Expansion	NA	NA	NA	Pp.LH.07G02107sPp.LH.07G02094sPp.LH.07G02097sPp.LH.07G02095sPp.LH.07G02105
OG0012113	0	0	0	0	0	0	0	5	0	9	0	0	0	Expansion	NA	NA	NA	Pp.LH.03G02506sPp.LH.03G03262sPp.LH.03G01983sPp.LH.01G00617sPp.LH.02G00615
OG0012118	0	1	0	0	0	0	0	12	0	1	0	0	0	Expansion	NA	NA	NA	Pp.LH.01G04618sPp.LH.07G00839sPp.LH.01G03743sPp.LH.03G00329sPp.LH.07G01024sPp.LH.04G03384sPp.LH.06G01962sPp.LH.02G00523sPp.LH.04G02230sPp.LH.06G01961sPp.LH.06G01884sPp.LH.02G01983
OG0012684	0	0	0	2	0	0	1	5	0	0	0	4	1	Expansion	Cytochrome b/b6, C-terminal(IPR005798)|Cytochrome b6/f complex, subunit IV(IPR005870)|Cytochrome b/b6, C-terminal domain superfamily(IPR036150)	ATCG00730	PETD photosynthetic electron transfer D	Pp.LH.UG00917sPp.LH.UG00873sPp.LH.UG00899sPp.LH.02G02307sPp.LH.UG00877
OG0013240	0	1	3	1	0	0	0	5	0	3	0	0	0	Expansion	Aspartic peptidase domain superfamily(IPR021109)|Xylanase inhibitor, C-terminal(IPR032799)	AT2G03200	NA Eukaryotic aspartyl protease family protein	Pp.LH.08G03180sPp.LH.08G03179sPp.LH.08G03178sPp.LH.08G03176sPp.LH.08G03177
OG0013269	0	1	0	0	0	0	3	7	0	2	0	0	0	Expansion	NA	NA	NA	Pp.LH.03G02357sPp.LH.01G02556sPp.LH.01G02560sPp.LH.01G02553sPp.LH.01G02563sPp.LH.01G02554sPp.LH.01G02599
OG0013270	0	0	0	0	0	0	0	10	0	3	0	0	0	Expansion	NA	NA	NA	Pp.LH.04G02991sPp.LH.04G03002sPp.LH.02G00492sPp.LH.03G01496sPp.LH.02G01564sPp.LH.06G02069sPp.LH.03G01505sPp.LH.02G00474sPp.LH.07G00820sPp.LH.04G02990
OG0013273	0	0	0	0	0	0	0	12	0	1	0	0	0	Expansion	Prolamin-like domain(IPR008502)	AT1G45190	DD18 downregulated in DIF1 18	Pp.LH.01G01157sPp.LH.06G02683sPp.LH.06G02526sPp.LH.06G02545sPp.LH.06G02546sPp.LH.06G02525sPp.LH.06G02685sPp.LH.06G02544sPp.LH.06G02684sPp.LH.06G02541sPp.LH.06G02542sPp.LH.01G01155
OG0013275	0	0	0	0	0	0	0	10	0	3	0	0	0	Expansion	NA	NA	NA	Pp.LH.07G00393sPp.LH.06G02618sPp.LH.04G03248sPp.LH.04G03249sPp.LH.02G02577sPp.LH.01G07008sPp.LH.02G00916sPp.LH.06G02328sPp.LH.04G03431sPp.LH.04G03250
OG0013276	0	1	0	0	0	0	0	9	0	3	0	0	0	Expansion	NA	NA	NA	Pp.LH.02G00764sPp.LH.02G01122sPp.LH.02G01207sPp.LH.02G01224sPp.LH.02G01108sPp.LH.02G01028sPp.LH.02G01093sPp.LH.02G01142sPp.LH.02G01282
OG0013281	0	0	0	7	1	0	1	3	1	0	0	0	0	Expansion	NA	AT4G12735	NA unknown protein; FUNCTIONS IN: molecular_function unknown; INVOLVED IN: biological_process unknown; LOCATED IN: plasma membrane; EXPRESSED IN: rosette leaf, cultured cell; BEST Arabidopsis thaliana protein match is: unknown protein (TAIR:AT4G12731.1); Has 35333 Blast hits to 34131 proteins in 2444 species: Archae - 798; Bacteria - 22429; Metazoa - 974; Fungi - 991; Plants - 531; Viruses - 0; O…	Pp.LH.02G00082sPp.LH.02G00076sPp.LH.02G00078
OG0013384	0	0	0	3	0	0	0	7	0	0	1	0	1	Expansion	Ribosomal protein S19/S15(IPR002222)|Ribosomal protein S19, superfamily(IPR023575)	ATCG00820	RPS19 ribosomal protein S19	Pp.LH.06G03232sPp.LH.UG00968sPp.LH.02G02233sPp.LH.UG00905sPp.LH.04G03090sPp.LH.06G02331sPp.LH.UG00911
OG0013528	0	0	1	4	0	0	0	4	0	0	0	2	1	Expansion	Cytochrome b/b6, N-terminal(IPR005797)|Di-haem cytochrome, transmembrane(IPR016174)|Cytochrome b/b6-like domain superfamily(IPR027387)	ATCG00720	PETB photosynthetic electron transfer B	Pp.LH.01G02784sPp.LH.07G00510sPp.LH.UG00918sPp.LH.UG00898
OG0013760	2	0	0	2	2	0	1	3	2	0	0	0	0	Expansion	NA	NA	NA	Pp.LH.01G06326sPp.LH.01G06317sPp.LH.01G06325
OG0013870	0	2	0	0	0	1	0	9	0	0	0	0	0	Expansion	NA	AT3G21000	NA Gag-Pol-related retrotransposon family protein	Pp.LH.07G00755sPp.LH.UG00745sPp.LH.02G01114sPp.LH.01G02547sPp.LH.02G01248sPp.LH.02G01165sPp.LH.08G01303sPp.LH.05G00442sPp.LH.07G00546
OG0013916	0	3	1	0	0	0	1	7	0	0	0	0	0	Expansion	Heat shock protein 70 family(IPR013126)|Heat shock protein 70, conserved site(IPR018181)|Heat shock protein 70kD, peptide-binding domain superfamily(IPR029047)	AT3G12580	HSP70,ATHSP70 heat shock protein 70	Pp.LH.07G01670sPp.LH.07G01787sPp.LH.07G01665sPp.LH.07G01675sPp.LH.07G01657sPp.LH.07G01674sPp.LH.07G01668
OG0013922	0	0	1	0	1	0	0	4	1	5	0	0	0	Expansion	DJ-1/PfpI(IPR002818)|Class I glutamine amidotransferase-like(IPR029062)	AT3G02720	NA Class I glutamine amidotransferase-like superfamily protein	Pp.LH.02G03427sPp.LH.06G00821sPp.LH.07G03218sPp.LH.06G00822
OG0013945	0	1	0	0	0	0	0	9	0	2	0	0	0	Expansion	Ulp1 protease family, C-terminal catalytic domain(IPR003653)	NA	NA	Pp.LH.02G01310sPp.LH.02G00268sPp.LH.06G02424sPp.LH.01G02362sPp.LH.02G01156sPp.LH.02G01232sPp.LH.02G02056sPp.LH.04G01846sPp.LH.05G00802
OG0013949	0	0	0	0	0	0	0	10	0	2	0	0	0	Expansion	NA	NA	NA	Pp.LH.03G03321sPp.LH.08G01311sPp.LH.04G02668sPp.LH.08G01316sPp.LH.04G02674sPp.LH.07G01263sPp.LH.08G01320sPp.LH.01G02240sPp.LH.02G01960sPp.LH.04G01071
OG0013954	0	1	0	0	0	0	0	10	0	0	0	1	0	Expansion	Zinc finger, GRF-type(IPR010666)	AT5G63920	TOP3A,AtTOP3alpha topoisomerase 3alpha	Pp.LH.03G01814sPp.LH.05G01055sPp.LH.05G00340sPp.LH.03G01899sPp.LH.02G02838sPp.LH.02G01439sPp.LH.03G00006sPp.LH.07G01050sPp.LH.01G00270sPp.LH.08G01496
OG0013955	0	1	0	0	0	0	0	11	0	0	0	0	0	Expansion	NA	NA	NA	Pp.LH.07G01097sPp.LH.03G02162sPp.LH.03G02972sPp.LH.01G03292sPp.LH.07G00665sPp.LH.07G01098sPp.LH.07G01096sPp.LH.01G01452sPp.LH.03G02163sPp.LH.07G01073sPp.LH.01G00507
OG0013961	0	0	0	2	0	0	2	6	1	0	0	1	0	Expansion	NA	NA	NA	Pp.LH.08G02387sPp.LH.06G02520sPp.LH.06G02615sPp.LH.06G02516sPp.LH.08G02304sPp.LH.08G02308
OG0014143	0	0	0	1	0	1	1	4	0	0	0	3	1	Expansion	NADH(IPR001268)|NADH(IPR020396)|NADH(IPR037232)	ATCG00420	NDHJ NADH dehydrogenase subunit J	Pp.LH.UG00948sPp.LH.01G03709sPp.LH.UG00933sPp.LH.UG00418
OG0014225	1	0	0	4	0	0	1	4	0	0	0	1	0	Expansion	Domain of unknown function DUF4283(IPR025558)|Endonuclease/exonuclease/phosphatase superfamily(IPR036691)	AT1G40390	NA DNAse I-like superfamily protein	Pp.LH.01G06463sPp.LH.02G00483sPp.LH.08G00541sPp.LH.08G00542
OG0014413	0	0	0	0	0	1	6	2	0	0	2	0	0	Expansion	Pentatricopeptide repeat(IPR002885)|Tetratricopeptide-like helical domain superfamily(IPR011990)	AT3G23330	NA Tetratricopeptide repeat (TPR)-like superfamily protein	Pp.LH.03G03482sPp.LH.UG01151
OG0014506	0	0	0	0	0	0	0	8	0	3	0	0	0	Expansion	NA	NA	NA	Pp.LH.02G00894sPp.LH.06G02029sPp.LH.06G02025sPp.LH.02G01363sPp.LH.02G01485sPp.LH.06G01975sPp.LH.02G01601sPp.LH.01G05381
OG0014507	0	2	0	0	0	0	0	8	0	1	0	0	0	Expansion	NA	NA	NA	Pp.LH.03G01555sPp.LH.01G00582sPp.LH.03G00317sPp.LH.01G05586sPp.LH.02G01279sPp.LH.08G00448sPp.LH.02G03050sPp.LH.03G00607
OG0014508	0	0	0	0	0	0	0	10	0	1	0	0	0	Expansion	NA	NA	NA	Pp.LH.05G00984sPp.LH.UG00326sPp.LH.07G02998sPp.LH.04G03169sPp.LH.03G01374sPp.LH.05G02872sPp.LH.04G03089sPp.LH.04G03434sPp.LH.08G01494sPp.LH.01G01454
OG0014521	0	0	0	3	1	0	0	5	0	0	0	2	0	Expansion	NA	AT2G15530	NA RING/U-box superfamily protein	Pp.LH.07G01223sPp.LH.02G02188sPp.LH.02G02190sPp.LH.02G02183sPp.LH.02G02184
OG0014597	0	0	1	0	0	2	1	5	0	0	0	0	1	Expansion	NA	AT1G48720	NA unknown protein; Has 229 Blast hits to 229 proteins in 10 species: Archae - 0; Bacteria - 0; Metazoa - 1; Fungi - 0; Plants - 228; Viruses - 0; Other Eukaryotes - 0 (source: NCBI BLink).	Pp.LH.06G01526sPp.LH.01G03512sPp.LH.07G00320sPp.LH.03G02305sPp.LH.01G03509
OG0014759	1	0	0	0	0	0	2	5	1	1	0	0	0	Expansion	NA	AT4G08850	NA Leucine-rich repeat receptor-like protein kinase family protein	Pp.LH.07G00233sPp.LH.03G02014sPp.LH.03G01534sPp.LH.01G06358sPp.LH.08G01000
OG0014922	0	1	0	0	0	0	0	8	0	1	0	0	0	Expansion	NA	AT1G21280	NA CONTAINS InterPro DOMAIN/s: Retrotransposon gag protein (InterPro:IPR005162); Has 707 Blast hits to 705 proteins in 25 species: Archae - 0; Bacteria - 0; Metazoa - 4; Fungi - 0; Plants - 703; Viruses - 0; Other Eukaryotes - 0 (source: NCBI BLink).	Pp.LH.08G01164sPp.LH.01G02093sPp.LH.08G01648sPp.LH.02G02289sPp.LH.01G01083sPp.LH.01G02133sPp.LH.01G00970sPp.LH.03G02224
OG0014926	0	0	0	0	0	0	0	6	0	4	0	0	0	Expansion	NA	NA	NA	Pp.LH.06G01776sPp.LH.08G01769sPp.LH.04G03483sPp.LH.02G00612sPp.LH.01G00229sPp.LH.02G04053
OG0014935	0	0	0	0	0	0	0	9	0	1	0	0	0	Expansion	NA	NA	NA	Pp.LH.08G00089sPp.LH.04G01176sPp.LH.01G05929sPp.LH.04G00827sPp.LH.03G00207sPp.LH.04G00825sPp.LH.08G03010sPp.LH.04G01414sPp.LH.01G04294
OG0014943	0	0	0	0	0	0	1	9	0	0	0	0	0	Expansion	ATPase, AAA-type, core(IPR003959)|ATPase, AAA-type, conserved site(IPR003960)|P-loop containing nucleoside triphosphate hydrolase(IPR027417)	AT2G20140	NA AAA-type ATPase family protein	Pp.LH.02G03038sPp.LH.07G02828sPp.LH.08G01977sPp.LH.02G03105sPp.LH.02G04124sPp.LH.04G03387sPp.LH.08G01722sPp.LH.06G03284sPp.LH.05G01410
OG0014965	0	0	0	0	0	0	0	9	1	0	0	0	0	Expansion	Rapid ALkalinization Factor(IPR008801)	AT2G34825	RALFL20 RALF-like 20	Pp.LH.06G01414sPp.LH.03G02092sPp.LH.08G00504sPp.LH.06G01412sPp.LH.06G00256sPp.LH.06G01415sPp.LH.08G01039sPp.LH.06G01413sPp.LH.08G01040
OG0015362	0	1	0	0	0	0	0	7	0	1	0	0	0	Expansion	NA	NA	NA	Pp.LH.04G01851sPp.LH.01G05407sPp.LH.01G05826sPp.LH.02G01461sPp.LH.06G03928sPp.LH.05G00229sPp.LH.02G00885
OG0015363	0	0	0	0	0	0	0	8	0	1	0	0	0	Expansion	DJ-1/PfpI(IPR002818)|Deglycase PfpI(IPR006286)|Class I glutamine amidotransferase-like(IPR029062)	AT3G02720	NA Class I glutamine amidotransferase-like superfamily protein	Pp.LH.03G00122sPp.LH.03G00134sPp.LH.03G00129sPp.LH.03G00125sPp.LH.03G00133sPp.LH.03G00130sPp.LH.03G00136sPp.LH.03G00123
OG0015383	0	0	0	0	0	0	1	8	0	0	0	0	0	Expansion	NA	NA	NA	Pp.LH.01G02855sPp.LH.03G01747sPp.LH.05G00905sPp.LH.01G02815sPp.LH.01G02385sPp.LH.01G02853sPp.LH.06G02341sPp.LH.01G02868
OG0015807	0	0	0	0	0	0	0	7	0	1	0	0	0	Expansion	NA	AT4G18810	NA NAD(P)-binding Rossmann-fold superfamily protein	Pp.LH.UG01183sPp.LH.07G02865sPp.LH.04G00867sPp.LH.08G02400sPp.LH.01G00731sPp.LH.06G03657sPp.LH.04G01397
OG0015828	0	0	0	0	0	0	0	7	0	1	0	0	0	Expansion	NA	NA	NA	Pp.LH.01G06655sPp.LH.07G01552sPp.LH.02G00356sPp.LH.02G00611sPp.LH.01G02879sPp.LH.01G00614sPp.LH.01G01020
OG0015834	0	1	0	0	0	0	0	7	0	0	0	0	0	Expansion	Zinc finger, BED-type(IPR003656)	NA	NA	Pp.LH.08G00619sPp.LH.07G00545sPp.LH.02G01166sPp.LH.02G01489sPp.LH.01G01823sPp.LH.02G01113sPp.LH.07G00283
OG0015844	0	0	0	1	0	0	1	6	0	0	0	0	0	Expansion	NA	NA	NA	Pp.LH.04G00327sPp.LH.04G00331sPp.LH.04G00326sPp.LH.04G00333sPp.LH.04G00329sPp.LH.04G00334
OG0015878	0	0	0	0	1	0	0	6	0	0	0	1	0	Expansion	Glycoside hydrolase, family 28(IPR000743)|Pectin lyase fold/virulence factor(IPR011050)|Pectin lyase fold(IPR012334)	AT3G07820	NA Pectin lyase-like superfamily protein	Pp.LH.03G02847sPp.LH.03G02855sPp.LH.03G02862sPp.LH.03G02850sPp.LH.03G02858sPp.LH.03G02860
OG0015969	0	0	0	0	0	1	0	5	0	0	0	0	1	Expansion	NA	AT3G29785	NA unknown protein; Has 90 Blast hits to 90 proteins in 7 species: Archae - 0; Bacteria - 0; Metazoa - 0; Fungi - 0; Plants - 90; Viruses - 0; Other Eukaryotes - 0 (source: NCBI BLink).	Pp.LH.07G00479sPp.LH.01G03820sPp.LH.03G03373sPp.LH.01G02816sPp.LH.08G00785
OG0016346	0	0	0	0	0	0	0	6	0	0	1	0	0	Expansion	NA	NA	NA	Pp.LH.01G02158sPp.LH.05G02098sPp.LH.01G06964sPp.LH.04G00464sPp.LH.05G02592sPp.LH.07G01124
OG0016404	0	0	0	0	0	0	0	6	0	1	0	0	0	Expansion	NA	NA	NA	Pp.LH.05G00292sPp.LH.01G00020sPp.LH.02G01074sPp.LH.02G00641sPp.LH.05G01862sPp.LH.06G02143
OG0016407	0	0	0	0	0	0	0	6	0	1	0	0	0	Expansion	NA	NA	NA	Pp.LH.05G00803sPp.LH.07G00326sPp.LH.02G01981sPp.LH.01G03565sPp.LH.01G03564sPp.LH.03G02173
OG0016413	0	0	0	0	0	0	0	6	0	1	0	0	0	Expansion	NA	AT2G13770	NA CONTAINS InterPro DOMAIN/s: Putative harbinger transposase-derived nuclease (InterPro:IPR006912); Has 451 Blast hits to 352 proteins in 33 species: Archae - 0; Bacteria - 0; Metazoa - 28; Fungi - 8; Plants - 388; Viruses - 0; Other Eukaryotes - 27 (source: NCBI BLink).	Pp.LH.08G00790sPp.LH.04G02883sPp.LH.01G02570sPp.LH.07G00933sPp.LH.06G02845sPp.LH.01G00565
OG0016416	0	0	0	0	0	0	0	6	0	1	0	0	0	Expansion	NA	NA	NA	Pp.LH.08G00177sPp.LH.06G02610sPp.LH.06G01824sPp.LH.06G01960sPp.LH.UG00002sPp.LH.01G02720
OG0016423	0	1	0	0	0	0	0	6	0	0	0	0	0	Expansion	NA	NA	NA	Pp.LH.02G01577sPp.LH.02G01659sPp.LH.02G01657sPp.LH.02G01661sPp.LH.UG00373sPp.LH.02G01578
OG0016426	0	1	0	0	0	0	0	6	0	0	0	0	0	Expansion	NA	NA	NA	Pp.LH.06G02142sPp.LH.06G00272sPp.LH.02G00013sPp.LH.04G03162sPp.LH.06G00273sPp.LH.01G00021
OG0016520	0	0	0	0	0	0	0	4	3	0	0	0	0	Expansion	NA	NA	NA	Pp.LH.07G00830sPp.LH.UG00106sPp.LH.04G02782sPp.LH.06G00164
OG0016522	0	0	0	0	0	0	0	5	2	0	0	0	0	Expansion	Ankyrin repeat-containing domain(IPR020683)|Ankyrin repeat-containing domain superfamily(IPR036770)	AT3G54070	NA Ankyrin repeat family protein	Pp.LH.02G00203sPp.LH.02G00231sPp.LH.02G00229sPp.LH.02G00207sPp.LH.02G00240
OG0017188	0	0	0	0	0	0	1	5	0	0	0	0	0	Expansion	Fatty acid desaturase domain(IPR005804)|Acyl-CoA desaturase(IPR015876)	AT3G15850	FAD5,FADB,JB67,ADS3 fatty acid desaturase 5	Pp.LH.04G02524sPp.LH.01G03674sPp.LH.02G02101sPp.LH.04G02512sPp.LH.04G02516

## Sheet: Supplementary Data 2
Supplementary Data 2 PAV regions between the LHSM and Lovell v2.0 genomes
Genome	Chr	Start	End	Length (bp)
LHSM	1	1401	2100	700
LHSM	1	34801	35800	1000
LHSM	1	105701	106500	800
LHSM	1	526001	526600	600
LHSM	1	858701	859700	1000
LHSM	1	984401	984900	500
LHSM	1	1118701	1119200	500
LHSM	1	1262401	1262900	500
LHSM	1	1263601	1264500	900
LHSM	1	1351901	1352400	500
LHSM	1	1833501	1834000	500
LHSM	1	2078501	2079000	500
LHSM	1	2080001	2081400	1400
LHSM	1	2164001	2164800	800
LHSM	1	2164801	2165500	700
LHSM	1	2167101	2167600	500
LHSM	1	2167901	2168600	700
LHSM	1	2168601	2169100	500
LHSM	1	2169101	2169900	800
LHSM	1	2170801	2172300	1500
LHSM	1	2185501	2186000	500
LHSM	1	2234801	2235300	500
LHSM	1	2337801	2338400	600
LHSM	1	2610201	2611500	1300
LHSM	1	2742801	2745000	2200
LHSM	1	2800301	2800900	600
LHSM	1	3280701	3283400	2700
LHSM	1	3292901	3293400	500
LHSM	1	3738101	3738900	800
LHSM	1	3738901	3740000	1100
LHSM	1	3740201	3741900	1700
LHSM	1	3742001	3742800	800
LHSM	1	4021301	4021800	500
LHSM	1	4401501	4402000	500
LHSM	1	4615501	4616600	1100
LHSM	1	4617201	4617800	600
LHSM	1	4635201	4635700	500
LHSM	1	4635701	4636900	1200
LHSM	1	4666001	4666700	700
LHSM	1	4738701	4739600	900
LHSM	1	5381601	5382600	1000
LHSM	1	6411501	6412200	700
LHSM	1	7174701	7175300	600
LHSM	1	7200501	7201700	1200
LHSM	1	7466301	7466800	500
LHSM	1	7467801	7468300	500
LHSM	1	7471301	7472900	1600
LHSM	1	7489401	7492000	2600
LHSM	1	7493101	7493600	500
LHSM	1	7641301	7646000	4700
LHSM	1	7703801	7704300	500
LHSM	1	7769401	7769900	500
LHSM	1	8808301	8809600	1300
LHSM	1	9455101	9455600	500
LHSM	1	9645901	9648100	2200
LHSM	1	9654301	9655700	1400
LHSM	1	9752301	9752800	500
LHSM	1	10009901	10010400	500
LHSM	1	10283701	10284400	700
LHSM	1	10285101	10285900	800
LHSM	1	10286001	10287400	1400
LHSM	1	10525601	10526100	500
LHSM	1	10689501	10690000	500
LHSM	1	11012801	11014000	1200
LHSM	1	11014501	11015100	600
LHSM	1	11029801	11030500	700
LHSM	1	11704801	11705300	500
LHSM	1	11712701	11713200	500
LHSM	1	12469901	12470500	600
LHSM	1	12751601	12752100	500
LHSM	1	13329801	13330300	500
LHSM	1	13330401	13331200	800
LHSM	1	13333701	13334300	600
LHSM	1	13334601	13336400	1800
LHSM	1	13339101	13339700	600
LHSM	1	13341201	13342200	1000
LHSM	1	13342401	13343100	700
LHSM	1	13344801	13345300	500
LHSM	1	13535101	13535600	500
LHSM	1	13539901	13540600	700
LHSM	1	13792401	13793200	800
LHSM	1	13794101	13794600	500
LHSM	1	13795601	13796200	600
LHSM	1	13803601	13804100	500
LHSM	1	13805801	13806500	700
LHSM	1	13806601	13807500	900
LHSM	1	13821401	13822000	600
LHSM	1	13822001	13822500	500
LHSM	1	13842201	13842700	500
LHSM	1	13844101	13845900	1800
LHSM	1	13845901	13846500	600
LHSM	1	13942001	13943200	1200
LHSM	1	14107001	14107500	500
LHSM	1	14107501	14108000	500
LHSM	1	14412401	14412900	500
LHSM	1	14698001	14698600	600
LHSM	1	14715901	14716900	1000
LHSM	1	14717501	14718500	1000
LHSM	1	14718501	14720400	1900
LHSM	1	14720501	14721000	500
LHSM	1	14727401	14728500	1100
LHSM	1	14906901	14907400	500
LHSM	1	15008401	15009200	800
LHSM	1	15012701	15013400	700
LHSM	1	15013501	15014100	600
LHSM	1	15069201	15069800	600
LHSM	1	15070701	15071500	800
LHSM	1	15371901	15372500	600
LHSM	1	15379101	15379600	500
LHSM	1	15732701	15733200	500
LHSM	1	17056601	17058000	1400
LHSM	1	17160501	17164000	3500
LHSM	1	17521101	17522000	900
LHSM	1	17531401	17532200	800
LHSM	1	17536501	17537100	600
LHSM	1	17543801	17544300	500
LHSM	1	17544601	17545300	700
LHSM	1	17551901	17553200	1300
LHSM	1	17558701	17559500	800
LHSM	1	17569101	17571300	2200
LHSM	1	17573301	17574200	900
LHSM	1	17576901	17577400	500
LHSM	1	17578101	17579100	1000
LHSM	1	17611901	17616600	4700
LHSM	1	17617101	17619300	2200
LHSM	1	17622001	17623200	1200
LHSM	1	17623701	17624300	600
LHSM	1	17629101	17629900	800
LHSM	1	17631401	17631900	500
LHSM	1	17631901	17632600	700
LHSM	1	17634101	17635100	1000
LHSM	1	17635201	17635900	700
LHSM	1	17635901	17636700	800
LHSM	1	17638901	17641500	2600
LHSM	1	17641701	17642200	500
LHSM	1	17642801	17643300	500
LHSM	1	17646501	17647000	500
LHSM	1	17712701	17713600	900
LHSM	1	17713701	17714600	900
LHSM	1	17716801	17717400	600
LHSM	1	17717401	17718600	1200
LHSM	1	17718601	17719100	500
LHSM	1	17719701	17720300	600
LHSM	1	17723701	17724300	600
LHSM	1	17729301	17730700	1400
LHSM	1	17798601	17799100	500
LHSM	1	17800001	17800700	700
LHSM	1	17803901	17804400	500
LHSM	1	17807601	17808100	500
LHSM	1	17881001	17881700	700
LHSM	1	17881701	17882200	500
LHSM	1	17886101	17886600	500
LHSM	1	17900201	17900800	600
LHSM	1	17984301	17985200	900
LHSM	1	18076101	18077500	1400
LHSM	1	18084101	18084600	500
LHSM	1	18111401	18111900	500
LHSM	1	18152801	18154100	1300
LHSM	1	18176801	18178300	1500
LHSM	1	18179201	18179900	700
LHSM	1	18196501	18197400	900
LHSM	1	18199001	18199800	800
LHSM	1	18202501	18203500	1000
LHSM	1	18209501	18211500	2000
LHSM	1	18215001	18215600	600
LHSM	1	18219401	18222400	3000
LHSM	1	18228101	18228600	500
LHSM	1	18228601	18229100	500
LHSM	1	18229401	18230500	1100
LHSM	1	18230801	18231600	800
LHSM	1	18234601	18236100	1500
LHSM	1	18237701	18238900	1200
LHSM	1	18238901	18239400	500
LHSM	1	19192001	19193300	1300
LHSM	1	19193301	19194400	1100
LHSM	1	19228001	19228500	500
LHSM	1	19229901	19230400	500
LHSM	1	19230401	19230900	500
LHSM	1	19262001	19262700	700
LHSM	1	19306901	19307400	500
LHSM	1	19307501	19308000	500
LHSM	1	19308401	19309500	1100
LHSM	1	19309601	19310500	900
LHSM	1	19313401	19320500	7100
LHSM	1	19348001	19348500	500
LHSM	1	19354401	19355300	900
LHSM	1	19355501	19356000	500
LHSM	1	19357601	19358700	1100
LHSM	1	19360901	19361700	800
LHSM	1	19362601	19363200	600
LHSM	1	19363201	19364000	800
LHSM	1	19525401	19526300	900
LHSM	1	19528101	19528600	500
LHSM	1	19531301	19531800	500
LHSM	1	19531901	19532500	600
LHSM	1	19532901	19533500	600
LHSM	1	19572801	19573300	500
LHSM	1	19574001	19574600	600
LHSM	1	19618101	19618600	500
LHSM	1	19618901	19619400	500
LHSM	1	19893501	19894100	600
LHSM	1	20064801	20065300	500
LHSM	1	20081301	20081900	600
LHSM	1	20083301	20084600	1300
LHSM	1	21972901	21973600	700
LHSM	1	22004601	22005100	500
LHSM	1	22018401	22018900	500
LHSM	1	22019601	22020200	600
LHSM	1	22098301	22098900	600
LHSM	1	22100101	22101300	1200
LHSM	1	22106601	22108200	1600
LHSM	1	22109201	22109700	500
LHSM	1	22111101	22111600	500
LHSM	1	22112801	22116400	3600
LHSM	1	22116401	22117100	700
LHSM	1	22117201	22120000	2800
LHSM	1	22121901	22122700	800
LHSM	1	22125001	22125600	600
LHSM	1	22144001	22144500	500
LHSM	1	22493901	22494400	500
LHSM	1	22673401	22674100	700
LHSM	1	23062201	23063100	900
LHSM	1	23101101	23102000	900
LHSM	1	23383501	23384000	500
LHSM	1	23384701	23385200	500
LHSM	1	23507901	23509400	1500
LHSM	1	23642901	23644000	1100
LHSM	1	23646301	23646800	500
LHSM	1	23647101	23647600	500
LHSM	1	23647601	23648200	600
LHSM	1	23648701	23649300	600
LHSM	1	23649401	23650100	700
LHSM	1	23651601	23652100	500
LHSM	1	23656401	23656900	500
LHSM	1	23771501	23772000	500
LHSM	1	23773001	23773500	500
LHSM	1	23801901	23802400	500
LHSM	1	23804701	23805600	900
LHSM	1	23808101	23808600	500
LHSM	1	23808801	23811400	2600
LHSM	1	24910201	24911100	900
LHSM	1	24911701	24912400	700
LHSM	1	25004101	25004600	500
LHSM	1	25189401	25191500	2100
LHSM	1	25426901	25427500	600
LHSM	1	26134201	26134700	500
LHSM	1	26140901	26143100	2200
LHSM	1	26143801	26144800	1000
LHSM	1	26145101	26146400	1300
LHSM	1	26146401	26146900	500
LHSM	1	26991701	26992200	500
LHSM	1	28224801	28225500	700
LHSM	1	28326901	28327400	500
LHSM	1	28368901	28369600	700
LHSM	1	28370101	28371200	1100
LHSM	1	28690001	28691300	1300
LHSM	1	29191701	29192200	500
LHSM	1	29355001	29355600	600
LHSM	1	29357201	29357700	500
LHSM	1	29664001	29664900	900
LHSM	1	29880601	29881400	800
LHSM	1	30202501	30203100	600
LHSM	1	30228101	30229000	900
LHSM	1	30282001	30282500	500
LHSM	1	31306801	31307700	900
LHSM	1	31489901	31490400	500
LHSM	1	31784901	31785700	800
LHSM	1	31836401	31836900	500
LHSM	1	32052401	32053500	1100
LHSM	1	32054201	32054800	600
LHSM	1	32899101	32899800	700
LHSM	1	32954401	32954900	500
LHSM	1	32961701	32962200	500
LHSM	1	32962601	32963100	500
LHSM	1	34009001	34009600	600
LHSM	1	34405101	34405800	700
LHSM	1	38508001	38508500	500
LHSM	1	39379201	39379800	600
LHSM	1	39431001	39431500	500
LHSM	1	39906501	39907000	500
LHSM	1	39907201	39908400	1200
LHSM	1	39908401	39908900	500
LHSM	1	40991601	40992200	600
LHSM	1	41542401	41542900	500
LHSM	1	41599801	41600300	500
LHSM	1	42230701	42231200	500
LHSM	1	43912101	43912900	800
LHSM	1	44630501	44631000	500
LHSM	1	44635001	44635800	800
LHSM	1	44883801	44885000	1200
LHSM	1	44885201	44885700	500
LHSM	1	45310401	45311100	700
LHSM	1	45959901	45960800	900
LHSM	1	47209801	47212500	2700
LHSM	1	47486301	47487300	1000
LHSM	1	47601101	47609800	8700
LHSM	1	48578701	48579200	500
LHSM	1	48841301	48841800	500
LHSM	1	50018601	50019400	800
LHSM	1	50698201	50698700	500
LHSM	1	50698701	50700000	1300
LHSM	1	50835801	50836700	900
LHSM	2	1	1400	1400
LHSM	2	397401	398000	600
LHSM	2	400001	400700	700
LHSM	2	407801	408300	500
LHSM	2	417701	418200	500
LHSM	2	430901	431400	500
LHSM	2	446101	447300	1200
LHSM	2	936401	937100	700
LHSM	2	937201	937900	700
LHSM	2	1202901	1203800	900
LHSM	2	1203801	1204300	500
LHSM	2	1205601	1207000	1400
LHSM	2	1207101	1208900	1800
LHSM	2	1210301	1210800	500
LHSM	2	1303101	1303600	500
LHSM	2	1370401	1370900	500
LHSM	2	1371301	1371800	500
LHSM	2	1377501	1378000	500
LHSM	2	1380301	1381500	1200
LHSM	2	1382601	1383800	1200
LHSM	2	1383801	1384900	1100
LHSM	2	1391701	1392200	500
LHSM	2	1417401	1417900	500
LHSM	2	1418201	1418900	700
LHSM	2	1419401	1419900	500
LHSM	2	1425701	1426500	800
LHSM	2	1429201	1429900	700
LHSM	2	1437001	1437500	500
LHSM	2	1451801	1452400	600
LHSM	2	1452701	1453900	1200
LHSM	2	1454501	1455600	1100
LHSM	2	1456001	1457000	1000
LHSM	2	1461001	1463100	2100
LHSM	2	1463201	1463800	600
LHSM	2	1464201	1466000	1800
LHSM	2	1468701	1470000	1300
LHSM	2	1470901	1472800	1900
LHSM	2	1472801	1473300	500
LHSM	2	1473401	1474500	1100
LHSM	2	1492201	1492700	500
LHSM	2	1492701	1493200	500
LHSM	2	1493501	1494300	800
LHSM	2	1495001	1495500	500
LHSM	2	1496101	1497100	1000
LHSM	2	1498601	1501900	3300
LHSM	2	1502201	1502800	600
LHSM	2	1503301	1504700	1400
LHSM	2	1504701	1505900	1200
LHSM	2	1508201	1508900	700
LHSM	2	1524001	1524800	800
LHSM	2	1533001	1533800	800
LHSM	2	1536901	1537800	900
LHSM	2	1538701	1540000	1300
LHSM	2	1540001	1540900	900
LHSM	2	1541601	1542300	700
LHSM	2	1556201	1556700	500
LHSM	2	1589401	1589900	500
LHSM	2	1625901	1627800	1900
LHSM	2	1685601	1686100	500
LHSM	2	1719201	1720100	900
LHSM	2	1720101	1721500	1400
LHSM	2	1757101	1757600	500
LHSM	2	1796601	1797100	500
LHSM	2	1797201	1800100	2900
LHSM	2	1802001	1802600	600
LHSM	2	1802601	1803900	1300
LHSM	2	1804801	1807100	2300
LHSM	2	1807301	1808400	1100
LHSM	2	1810901	1811400	500
LHSM	2	1811401	1811900	500
LHSM	2	1812201	1813000	800
LHSM	2	1813701	1814200	500
LHSM	2	1814301	1815200	900
LHSM	2	1817101	1818200	1100
LHSM	2	1818201	1819800	1600
LHSM	2	1820001	1820500	500
LHSM	2	1823801	1826000	2200
LHSM	2	1826001	1827200	1200
LHSM	2	1848701	1849200	500
LHSM	2	1850201	1850700	500
LHSM	2	1850701	1851500	800
LHSM	2	1857701	1858500	800
LHSM	2	1859201	1859700	500
LHSM	2	1862601	1863400	800
LHSM	2	1869001	1870600	1600
LHSM	2	1870601	1871300	700
LHSM	2	1872601	1873300	700
LHSM	2	1894301	1894800	500
LHSM	2	1898401	1898900	500
LHSM	2	1899301	1900500	1200
LHSM	2	1902301	1903100	800
LHSM	2	1903701	1904200	500
LHSM	2	1908801	1909300	500
LHSM	2	2707401	2708000	600
LHSM	2	2948401	2948900	500
LHSM	2	3093801	3094500	700
LHSM	2	3098601	3099400	800
LHSM	2	3102301	3104300	2000
LHSM	2	3124801	3125300	500
LHSM	2	3155401	3155900	500
LHSM	2	3263101	3263600	500
LHSM	2	3285901	3286900	1000
LHSM	2	3349701	3350200	500
LHSM	2	3359101	3359900	800
LHSM	2	3360101	3360700	600
LHSM	2	3361901	3363000	1100
LHSM	2	3363101	3363900	800
LHSM	2	3408801	3409500	700
LHSM	2	3650801	3651300	500
LHSM	2	3664101	3664600	500
LHSM	2	3724201	3724800	600
LHSM	2	4013301	4013800	500
LHSM	2	4015901	4017300	1400
LHSM	2	4017801	4018400	600
LHSM	2	4025401	4026000	600
LHSM	2	4026101	4026600	500
LHSM	2	4089801	4090300	500
LHSM	2	4091401	4091900	500
LHSM	2	4262701	4263300	600
LHSM	2	4263501	4264000	500
LHSM	2	4295801	4296300	500
LHSM	2	4299101	4299700	600
LHSM	2	4316001	4316600	600
LHSM	2	4446301	4446800	500
LHSM	2	4557801	4558400	600
LHSM	2	4664401	4665000	600
LHSM	2	4695301	4695900	600
LHSM	2	4750801	4752200	1400
LHSM	2	4752401	4753700	1300
LHSM	2	4754001	4755800	1800
LHSM	2	4757901	4758400	500
LHSM	2	4759401	4759900	500
LHSM	2	4765201	4765900	700
LHSM	2	4796801	4797300	500
LHSM	2	4800501	4801600	1100
LHSM	2	4877001	4877600	600
LHSM	2	5091801	5092300	500
LHSM	2	5093301	5094000	700
LHSM	2	5105101	5105900	800
LHSM	2	5109701	5110200	500
LHSM	2	5113301	5113800	500
LHSM	2	5115901	5116500	600
LHSM	2	5149501	5150300	800
LHSM	2	5288001	5288600	600
LHSM	2	5296701	5297200	500
LHSM	2	5297601	5298200	600
LHSM	2	5303201	5304400	1200
LHSM	2	5304401	5305000	600
LHSM	2	5615401	5615900	500
LHSM	2	5616801	5617300	500
LHSM	2	5739901	5740800	900
LHSM	2	5769301	5769800	500
LHSM	2	6084101	6085100	1000
LHSM	2	6085501	6086500	1000
LHSM	2	6086701	6087900	1200
LHSM	2	6096401	6097000	600
LHSM	2	6146201	6146800	600
LHSM	2	6171701	6172200	500
LHSM	2	6216901	6217400	500
LHSM	2	6231601	6232200	600
LHSM	2	6435901	6436400	500
LHSM	2	6441701	6442200	500
LHSM	2	6442501	6444200	1700
LHSM	2	6444201	6444700	500
LHSM	2	6445201	6445700	500
LHSM	2	6536301	6537400	1100
LHSM	2	6542201	6543600	1400
LHSM	2	6579301	6580800	1500
LHSM	2	6594201	6594700	500
LHSM	2	6627001	6627500	500
LHSM	2	6755601	6756400	800
LHSM	2	6771201	6771800	600
LHSM	2	6789901	6790600	700
LHSM	2	6790901	6791400	500
LHSM	2	6792201	6793200	1000
LHSM	2	6793201	6795200	2000
LHSM	2	6796501	6797100	600
LHSM	2	6797301	6798400	1100
LHSM	2	6798501	6799100	600
LHSM	2	6827701	6828600	900
LHSM	2	6856501	6857000	500
LHSM	2	6941401	6942500	1100
LHSM	2	7010801	7012700	1900
LHSM	2	7070601	7071100	500
LHSM	2	7071901	7073200	1300
LHSM	2	7073701	7074200	500
LHSM	2	7118501	7119000	500
LHSM	2	7119701	7120600	900
LHSM	2	7122101	7122700	600
LHSM	2	7144501	7145400	900
LHSM	2	7180601	7181100	500
LHSM	2	7203801	7204600	800
LHSM	2	7313201	7313700	500
LHSM	2	7390401	7391000	600
LHSM	2	7511701	7512400	700
LHSM	2	7558601	7559100	500
LHSM	2	7571001	7571500	500
LHSM	2	7571501	7572200	700
LHSM	2	7728501	7729000	500
LHSM	2	7730101	7730600	500
LHSM	2	7735801	7736300	500
LHSM	2	7831401	7831900	500
LHSM	2	7832801	7833300	500
LHSM	2	7833801	7834400	600
LHSM	2	7837401	7837900	500
LHSM	2	7838501	7839000	500
LHSM	2	7895501	7896000	500
LHSM	2	7897301	7897800	500
LHSM	2	7967601	7968200	600
LHSM	2	8056201	8057000	800
LHSM	2	8069701	8071500	1800
LHSM	2	8254601	8255100	500
LHSM	2	8297401	8299700	2300
LHSM	2	8306501	8307100	600
LHSM	2	8455601	8456500	900
LHSM	2	8603801	8604300	500
LHSM	2	8680301	8680800	500
LHSM	2	8680801	8681600	800
LHSM	2	9568201	9568800	600
LHSM	2	9569301	9569800	500
LHSM	2	9569801	9570300	500
LHSM	2	9576701	9577200	500
LHSM	2	9577201	9577700	500
LHSM	2	9577701	9578200	500
LHSM	2	9580301	9580800	500
LHSM	2	9584201	9585200	1000
LHSM	2	9585701	9586600	900
LHSM	2	9590401	9591200	800
LHSM	2	9601801	9602800	1000
LHSM	2	9604501	9605300	800
LHSM	2	9626801	9627400	600
LHSM	2	9645601	9646100	500
LHSM	2	9647801	9648300	500
LHSM	2	9661601	9663100	1500
LHSM	2	9666601	9667800	1200
LHSM	2	9668701	9669200	500
LHSM	2	9670101	9670600	500
LHSM	2	9671801	9672500	700
LHSM	2	9673601	9674300	700
LHSM	2	9676701	9677800	1100
LHSM	2	9678201	9678800	600
LHSM	2	9681501	9682300	800
LHSM	2	9682301	9683600	1300
LHSM	2	9684201	9685300	1100
LHSM	2	9687101	9687600	500
LHSM	2	9687801	9688700	900
LHSM	2	9696201	9696900	700
LHSM	2	9716101	9716600	500
LHSM	2	9722701	9723200	500
LHSM	2	9723501	9724000	500
LHSM	2	9725301	9725800	500
LHSM	2	9731901	9732500	600
LHSM	2	9737101	9738500	1400
LHSM	2	9764001	9766600	2600
LHSM	2	9767101	9767900	800
LHSM	2	9789901	9791100	1200
LHSM	2	9794701	9795300	600
LHSM	2	9808101	9808700	600
LHSM	2	9808701	9809800	1100
LHSM	2	9809801	9812600	2800
LHSM	2	9812601	9813200	600
LHSM	2	9824401	9825600	1200
LHSM	2	9827301	9830600	3300
LHSM	2	9830701	9831300	600
LHSM	2	10056901	10059100	2200
LHSM	2	10059201	10061100	1900
LHSM	2	10061601	10063100	1500
LHSM	2	10063101	10067100	4000
LHSM	2	10067501	10070000	2500
LHSM	2	10071501	10072600	1100
LHSM	2	10105801	10106300	500
LHSM	2	10128101	10128600	500
LHSM	2	10146901	10147400	500
LHSM	2	10205301	10205800	500
LHSM	2	10206401	10206900	500
LHSM	2	10294301	10294800	500
LHSM	2	10297201	10297900	700
LHSM	2	10304001	10304500	500
LHSM	2	10305401	10305900	500
LHSM	2	10405301	10406100	800
LHSM	2	10541601	10542300	700
LHSM	2	10542301	10543400	1100
LHSM	2	10544501	10545900	1400
LHSM	2	10610801	10613600	2800
LHSM	2	10626201	10626700	500
LHSM	2	10629501	10630200	700
LHSM	2	10648601	10650300	1700
LHSM	2	10650701	10651200	500
LHSM	2	10852401	10854300	1900
LHSM	2	10854701	10855300	600
LHSM	2	11109401	11110000	600
LHSM	2	11129201	11129900	700
LHSM	2	11131901	11132600	700
LHSM	2	11143401	11147600	4200
LHSM	2	11148101	11150700	2600
LHSM	2	11157901	11159100	1200
LHSM	2	11159401	11160100	700
LHSM	2	11161001	11161500	500
LHSM	2	11178701	11179200	500
LHSM	2	11179601	11180100	500
LHSM	2	11180101	11180700	600
LHSM	2	11181501	11182200	700
LHSM	2	11187201	11188100	900
LHSM	2	11224301	11224800	500
LHSM	2	11226701	11227200	500
LHSM	2	11289401	11290300	900
LHSM	2	11292301	11292900	600
LHSM	2	11293801	11294300	500
LHSM	2	11375101	11375600	500
LHSM	2	11402201	11402700	500
LHSM	2	11422801	11423300	500
LHSM	2	11424301	11424800	500
LHSM	2	11425601	11426400	800
LHSM	2	11465001	11465500	500
LHSM	2	11488201	11490100	1900
LHSM	2	11491601	11493700	2100
LHSM	2	11506901	11507500	600
LHSM	2	11518601	11519200	600
LHSM	2	11519201	11520700	1500
LHSM	2	11530601	11531300	700
LHSM	2	11535401	11536200	800
LHSM	2	11536801	11537600	800
LHSM	2	11539501	11540300	800
LHSM	2	11542001	11542500	500
LHSM	2	11610801	11611400	600
LHSM	2	11673301	11673800	500
LHSM	2	11677401	11679000	1600
LHSM	2	11684701	11685200	500
LHSM	2	11739001	11740400	1400
LHSM	2	11743101	11744200	1100
LHSM	2	11751901	11752500	600
LHSM	2	11985201	11985900	700
LHSM	2	11990601	11991300	700
LHSM	2	11993301	11993800	500
LHSM	2	12005301	12005900	600
LHSM	2	12005901	12007000	1100
LHSM	2	12009301	12010500	1200
LHSM	2	12018901	12020200	1300
LHSM	2	12020501	12021300	800
LHSM	2	12031501	12032100	600
LHSM	2	12032601	12033100	500
LHSM	2	12033101	12033700	600
LHSM	2	12040101	12041000	900
LHSM	2	12053501	12054000	500
LHSM	2	12056801	12057300	500
LHSM	2	12059001	12059500	500
LHSM	2	12222501	12223200	700
LHSM	2	12225001	12226000	1000
LHSM	2	12252501	12253400	900
LHSM	2	12256001	12256700	700
LHSM	2	12262201	12262700	500
LHSM	2	12263601	12264100	500
LHSM	2	12320801	12321300	500
LHSM	2	12322301	12323700	1400
LHSM	2	12323701	12326300	2600
LHSM	2	12328801	12331500	2700
LHSM	2	12331501	12332300	800
LHSM	2	12332401	12333500	1100
LHSM	2	12342201	12343000	800
LHSM	2	12349401	12350200	800
LHSM	2	12351701	12352600	900
LHSM	2	12354601	12356300	1700
LHSM	2	12356601	12358100	1500
LHSM	2	12358101	12358600	500
LHSM	2	12361501	12362300	800
LHSM	2	12373001	12373700	700
LHSM	2	12384901	12393300	8400
LHSM	2	12398501	12399000	500
LHSM	2	12435001	12435500	500
LHSM	2	12436301	12437100	800
LHSM	2	12437301	12437900	600
LHSM	2	12441401	12441900	500
LHSM	2	12452501	12454000	1500
LHSM	2	12454001	12454900	900
LHSM	2	12457901	12458500	600
LHSM	2	12458701	12459200	500
LHSM	2	12460701	12462000	1300
LHSM	2	12467201	12468700	1500
LHSM	2	12470901	12471400	500
LHSM	2	12471501	12472100	600
LHSM	2	12474901	12475400	500
LHSM	2	12478801	12479400	600
LHSM	2	12809501	12810100	600
LHSM	2	12810101	12810800	700
LHSM	2	12811101	12811600	500
LHSM	2	12816401	12817100	700
LHSM	2	12818501	12819400	900
LHSM	2	12863301	12863900	600
LHSM	2	12867601	12868100	500
LHSM	2	12869101	12871600	2500
LHSM	2	12886201	12887200	1000
LHSM	2	12897401	12897900	500
LHSM	2	12898301	12899700	1400
LHSM	2	12903301	12903900	600
LHSM	2	12904101	12906100	2000
LHSM	2	13782601	13783100	500
LHSM	2	14175901	14176400	500
LHSM	2	14178001	14178500	500
LHSM	2	14179101	14179600	500
LHSM	2	14241801	14242400	600
LHSM	2	14242801	14244300	1500
LHSM	2	14304601	14305400	800
LHSM	2	14378601	14379100	500
LHSM	2	14380401	14380900	500
LHSM	2	14411001	14411500	500
LHSM	2	14462301	14462800	500
LHSM	2	14465001	14465500	500
LHSM	2	14709301	14710200	900
LHSM	2	14710301	14712200	1900
LHSM	2	14712701	14713200	500
LHSM	2	14718401	14718900	500
LHSM	2	15035401	15038300	2900
LHSM	2	15038401	15040100	1700
LHSM	2	15058701	15059500	800
LHSM	2	15064601	15065100	500
LHSM	2	15102201	15103000	800
LHSM	2	15103601	15104100	500
LHSM	2	15104101	15104700	600
LHSM	2	15104901	15105800	900
LHSM	2	15105801	15106600	800
LHSM	2	15107101	15110100	3000
LHSM	2	15110401	15111000	600
LHSM	2	15111001	15111700	700
LHSM	2	15112001	15112500	500
LHSM	2	15112901	15113700	800
LHSM	2	15114501	15115100	600
LHSM	2	15116801	15117400	600
LHSM	2	15122401	15123300	900
LHSM	2	15184301	15186100	1800
LHSM	2	15228801	15229500	700
LHSM	2	15230201	15230700	500
LHSM	2	15303001	15303500	500
LHSM	2	15325601	15327400	1800
LHSM	2	15327801	15329500	1700
LHSM	2	15479801	15480300	500
LHSM	2	15483101	15484300	1200
LHSM	2	15490201	15490700	500
LHSM	2	15494501	15495100	600
LHSM	2	15495401	15496000	600
LHSM	2	15500601	15501100	500
LHSM	2	15544101	15546600	2500
LHSM	2	15994501	15995100	600
LHSM	2	16087701	16089700	2000
LHSM	2	16089901	16090400	500
LHSM	2	16442901	16443500	600
LHSM	2	16443701	16444200	500
LHSM	2	16811101	16811600	500
LHSM	2	16811701	16813100	1400
LHSM	2	17032001	17032500	500
LHSM	2	17038501	17039000	500
LHSM	2	17045701	17046200	500
LHSM	2	17143301	17144200	900
LHSM	2	17192601	17193100	500
LHSM	2	17418801	17419300	500
LHSM	2	17420801	17421300	500
LHSM	2	17422201	17422800	600
LHSM	2	17422801	17423800	1000
LHSM	2	17424201	17425000	800
LHSM	2	17426601	17427100	500
LHSM	2	17428701	17429900	1200
LHSM	2	17430801	17431800	1000
LHSM	2	17445901	17446600	700
LHSM	2	17448001	17448500	500
LHSM	2	17576201	17576700	500
LHSM	2	17591401	17592100	700
LHSM	2	17596801	17597300	500
LHSM	2	17606101	17606900	800
LHSM	2	17866901	17867500	600
LHSM	2	17867501	17868000	500
LHSM	2	17869201	17869800	600
LHSM	2	17880501	17881200	700
LHSM	2	17883801	17884500	700
LHSM	2	17884801	17885400	600
LHSM	2	17903701	17904200	500
LHSM	2	17911801	17912600	800
LHSM	2	17913101	17913700	600
LHSM	2	17913801	17915000	1200
LHSM	2	17925901	17926400	500
LHSM	2	17934101	17934600	500
LHSM	2	17952401	17953500	1100
LHSM	2	17956501	17957300	800
LHSM	2	17963501	17964100	600
LHSM	2	17965501	17966200	700
LHSM	2	17985501	17986200	700
LHSM	2	17987401	17988000	600
LHSM	2	17988101	17990200	2100
LHSM	2	18007001	18007700	700
LHSM	2	18022501	18024400	1900
LHSM	2	18040101	18040600	500
LHSM	2	18042201	18042700	500
LHSM	2	18044301	18045200	900
LHSM	2	18046401	18047000	600
LHSM	2	18398901	18399400	500
LHSM	2	18403901	18404400	500
LHSM	2	18760101	18760600	500
LHSM	2	18793001	18793700	700
LHSM	2	18804801	18805600	800
LHSM	2	18806101	18808000	1900
LHSM	2	18808201	18809500	1300
LHSM	2	18809801	18811100	1300
LHSM	2	18811201	18812000	800
LHSM	2	18812601	18814400	1800
LHSM	2	18816501	18817400	900
LHSM	2	18817501	18818000	500
LHSM	2	18818401	18819100	700
LHSM	2	18821901	18822700	800
LHSM	2	18823101	18824500	1400
LHSM	2	18825301	18826000	700
LHSM	2	18831201	18831700	500
LHSM	2	18833701	18835500	1800
LHSM	2	18835501	18836000	500
LHSM	2	18850401	18851500	1100
LHSM	2	18851901	18852400	500
LHSM	2	18859201	18859700	500
LHSM	2	18878801	18880000	1200
LHSM	2	18882101	18883300	1200
LHSM	2	18884801	18885300	500
LHSM	2	18888701	18889500	800
LHSM	2	18889501	18891100	1600
LHSM	2	18891101	18891900	800
LHSM	2	18892301	18894300	2000
LHSM	2	18894701	18895200	500
LHSM	2	18905601	18907000	1400
LHSM	2	19028701	19029300	600
LHSM	2	19029301	19029800	500
LHSM	2	19047401	19048100	700
LHSM	2	19051501	19052000	500
LHSM	2	19098701	19099200	500
LHSM	2	19258401	19259100	700
LHSM	2	19290501	19291100	600
LHSM	2	19292501	19293100	600
LHSM	2	19429901	19430800	900
LHSM	2	19645001	19645800	800
LHSM	2	19711301	19711800	500
LHSM	2	19713201	19713800	600
LHSM	2	19742301	19743000	700
LHSM	2	19888001	19888500	500
LHSM	2	19908901	19909400	500
LHSM	2	19909401	19909900	500
LHSM	2	19986601	19987400	800
LHSM	2	20109701	20110600	900
LHSM	2	20135901	20136400	500
LHSM	2	20142501	20143300	800
LHSM	2	20299901	20300400	500
LHSM	2	20356301	20356800	500
LHSM	2	20505701	20507300	1600
LHSM	2	20600901	20601400	500
LHSM	2	20604201	20604700	500
LHSM	2	20605401	20605900	500
LHSM	2	21186901	21187400	500
LHSM	2	21343701	21344200	500
LHSM	2	21345701	21347200	1500
LHSM	2	21551301	21552100	800
LHSM	2	21990901	21991500	600
LHSM	2	22409901	22410700	800
LHSM	2	22419501	22421500	2000
LHSM	2	22423501	22424800	1300
LHSM	2	22425301	22426500	1200
LHSM	2	22609201	22609700	500
LHSM	2	22855401	22856100	700
LHSM	2	22856201	22856700	500
LHSM	2	22898901	22899400	500
LHSM	2	22899501	22900300	800
LHSM	2	23140901	23141600	700
LHSM	2	23142101	23142600	500
LHSM	2	23143101	23143900	800
LHSM	2	23152001	23152500	500
LHSM	2	23284201	23284700	500
LHSM	2	23311101	23311600	500
LHSM	2	23439701	23440400	700
LHSM	2	24006301	24007000	700
LHSM	2	24352901	24353800	900
LHSM	2	24367001	24367600	600
LHSM	2	24367601	24369000	1400
LHSM	2	24369001	24369700	700
LHSM	2	24558501	24559000	500
LHSM	2	24856001	24857000	1000
LHSM	2	25091701	25092500	800
LHSM	2	25116901	25117500	600
LHSM	2	25117501	25118200	700
LHSM	2	25353701	25354700	1000
LHSM	2	25448601	25450100	1500
LHSM	2	25450201	25452700	2500
LHSM	2	25452701	25453200	500
LHSM	2	25453401	25453900	500
LHSM	2	25497601	25498200	600
LHSM	2	25498501	25499500	1000
LHSM	2	26099001	26099500	500
LHSM	2	26110201	26110800	600
LHSM	2	26111501	26115300	3800
LHSM	2	26115501	26117200	1700
LHSM	2	26132801	26133600	800
LHSM	2	26133801	26134700	900
LHSM	2	26135101	26135600	500
LHSM	2	26174001	26174500	500
LHSM	2	26179401	26179900	500
LHSM	2	26191501	26192100	600
LHSM	2	26192201	26193000	800
LHSM	2	26212001	26212700	700
LHSM	2	26213501	26214000	500
LHSM	2	26218301	26219000	700
LHSM	2	26231501	26232000	500
LHSM	2	26252901	26253400	500
LHSM	2	26254401	26254900	500
LHSM	2	26258301	26259300	1000
LHSM	2	26259901	26260400	500
LHSM	2	26264701	26265200	500
LHSM	2	26294201	26294700	500
LHSM	2	26315601	26316100	500
LHSM	2	26320101	26320600	500
LHSM	2	26321101	26321600	500
LHSM	2	26321801	26322300	500
LHSM	2	27001701	27002700	1000
LHSM	2	27003001	27003500	500
LHSM	2	27204701	27205300	600
LHSM	2	27362801	27363300	500
LHSM	2	27368901	27369400	500
LHSM	2	27452101	27452600	500
LHSM	2	27452601	27454200	1600
LHSM	2	27455001	27455700	700
LHSM	2	27459101	27460100	1000
LHSM	2	27472501	27473400	900
LHSM	2	27477701	27478500	800
LHSM	2	27479201	27480000	800
LHSM	2	27480001	27480600	600
LHSM	2	27496101	27497100	1000
LHSM	2	27497601	27498600	1000
LHSM	2	27498601	27499200	600
LHSM	2	27526701	27527700	1000
LHSM	2	27528101	27529200	1100
LHSM	2	27529201	27529800	600
LHSM	2	27534201	27535100	900
LHSM	2	27553101	27554100	1000
LHSM	2	27572201	27572800	600
LHSM	2	27576001	27576500	500
LHSM	2	27587201	27590800	3600
LHSM	2	27591201	27592800	1600
LHSM	2	27592901	27594200	1300
LHSM	2	27594401	27595000	600
LHSM	2	28501901	28502900	1000
LHSM	2	29092101	29092700	600
LHSM	2	29093101	29093600	500
LHSM	2	29101401	29102700	1300
LHSM	2	29110101	29110600	500
LHSM	2	29111001	29111600	600
LHSM	2	29112301	29113200	900
LHSM	2	29113401	29114700	1300
LHSM	2	29160501	29161100	600
LHSM	2	29402901	29403600	700
LHSM	2	29545001	29545500	500
LHSM	2	29565201	29566000	800
LHSM	2	29568601	29569100	500
LHSM	2	29570101	29570600	500
LHSM	2	29570601	29571200	600
LHSM	2	29737401	29738100	700
LHSM	2	29747001	29748000	1000
LHSM	2	29759801	29760300	500
LHSM	2	29889601	29892800	3200
LHSM	2	30057101	30057600	500
LHSM	2	30057701	30058600	900
LHSM	2	30159101	30159900	800
LHSM	2	30168901	30169900	1000
LHSM	2	30177401	30177900	500
LHSM	2	30178201	30178700	500
LHSM	2	30183601	30184100	500
LHSM	2	30184601	30185100	500
LHSM	2	30185301	30186100	800
LHSM	2	30196201	30197600	1400
LHSM	2	30201401	30201900	500
LHSM	2	30210601	30211100	500
LHSM	2	30212201	30212800	600
LHSM	2	30214101	30214800	700
LHSM	2	30222401	30223800	1400
LHSM	2	30230101	30230900	800
LHSM	2	30236601	30237500	900
LHSM	2	30242501	30243000	500
LHSM	2	30243501	30244300	800
LHSM	2	30250901	30251700	800
LHSM	2	30260801	30261800	1000
LHSM	2	30266701	30268700	2000
LHSM	2	30269801	30270900	1100
LHSM	2	30277001	30277800	800
LHSM	2	30277901	30279200	1300
LHSM	2	30290901	30292100	1200
LHSM	2	30292701	30293200	500
LHSM	2	30294301	30296800	2500
LHSM	2	30743001	30743900	900
LHSM	2	30786201	30787500	1300
LHSM	2	30787801	30790100	2300
LHSM	2	30790201	30790700	500
LHSM	2	30790701	30791200	500
LHSM	2	30791601	30792200	600
LHSM	2	30793801	30794300	500
LHSM	2	30795601	30796400	800
LHSM	2	31003701	31004200	500
LHSM	2	31899201	31899700	500
LHSM	2	31900201	31900700	500
LHSM	2	33059301	33060500	1200
LHSM	2	33310001	33310600	600
LHSM	2	33651101	33651800	700
LHSM	2	33747201	33747900	700
LHSM	2	33761901	33763000	1100
LHSM	2	34621101	34621600	500
LHSM	2	34622201	34622900	700
LHSM	2	34623101	34623700	600
LHSM	2	35023201	35023700	500
LHSM	2	35024001	35024500	500
LHSM	2	35218501	35219000	500
LHSM	2	36586501	36587100	600
LHSM	2	36665501	36666300	800
LHSM	2	37572501	37573000	500
LHSM	2	37972901	37974200	1300
LHSM	2	38603501	38604200	700
LHSM	2	38838801	38839400	600
LHSM	2	38841601	38842100	500
LHSM	2	38842101	38844700	2600
LHSM	3	4501	5000	500
LHSM	3	1113501	1114400	900
LHSM	3	1125301	1125800	500
LHSM	3	1690901	1691500	600
LHSM	3	1691501	1692200	700
LHSM	3	3949601	3950100	500
LHSM	3	3952901	3953900	1000
LHSM	3	3954301	3955100	800
LHSM	3	3959501	3960000	500
LHSM	3	3976101	3976600	500
LHSM	3	3986701	3987200	500
LHSM	3	4002001	4002500	500
LHSM	3	4016001	4016500	500
LHSM	3	4020201	4021000	800
LHSM	3	4022401	4023500	1100
LHSM	3	4023901	4025200	1300
LHSM	3	4029701	4030300	600
LHSM	3	4060001	4060500	500
LHSM	3	4176801	4177600	800
LHSM	3	4353201	4353700	500
LHSM	3	4630401	4630900	500
LHSM	3	4755801	4756300	500
LHSM	3	4757501	4759100	1600
LHSM	3	4759101	4760600	1500
LHSM	3	4940701	4941200	500
LHSM	3	5003701	5004500	800
LHSM	3	5027601	5028200	600
LHSM	3	5046701	5047300	600
LHSM	3	5047801	5048400	600
LHSM	3	5056501	5057000	500
LHSM	3	5058601	5059400	800
LHSM	3	5059701	5060400	700
LHSM	3	5061701	5062300	600
LHSM	3	5072601	5073100	500
LHSM	3	5239001	5239500	500
LHSM	3	5240701	5241500	800
LHSM	3	5244101	5244600	500
LHSM	3	5246301	5247000	700
LHSM	3	5253301	5253900	600
LHSM	3	5253901	5254700	800
LHSM	3	5254701	5255500	800
LHSM	3	5255801	5256400	600
LHSM	3	5257501	5258900	1400
LHSM	3	5260901	5261400	500
LHSM	3	5261801	5262600	800
LHSM	3	5262601	5263100	500
LHSM	3	5264701	5265200	500
LHSM	3	5380401	5381200	800
LHSM	3	5484601	5485100	500
LHSM	3	5637101	5638900	1800
LHSM	3	5654101	5655000	900
LHSM	3	5659801	5660500	700
LHSM	3	5702401	5702900	500
LHSM	3	5703001	5703800	800
LHSM	3	5703801	5704500	700
LHSM	3	5706701	5708100	1400
LHSM	3	5709701	5710600	900
LHSM	3	5711101	5711600	500
LHSM	3	5830401	5831200	800
LHSM	3	5845901	5846400	500
LHSM	3	7245401	7245900	500
LHSM	3	7250901	7252100	1200
LHSM	3	7924101	7924600	500
LHSM	3	7970601	7971100	500
LHSM	3	8015001	8016200	1200
LHSM	3	8755801	8756300	500
LHSM	3	8827801	8828300	500
LHSM	3	8828601	8829100	500
LHSM	3	8839001	8839500	500
LHSM	3	8907801	8908400	600
LHSM	3	8910001	8911400	1400
LHSM	3	8911501	8912000	500
LHSM	3	8912501	8913000	500
LHSM	3	8987701	8988400	700
LHSM	3	9300401	9301100	700
LHSM	3	10508401	10508900	500
LHSM	3	10902501	10903100	600
LHSM	3	10930801	10931300	500
LHSM	3	11169901	11170400	500
LHSM	3	11344601	11345300	700
LHSM	3	11346001	11347300	1300
LHSM	3	11347801	11348400	600
LHSM	3	11446301	11446800	500
LHSM	3	11497801	11498400	600
LHSM	3	12067601	12068400	800
LHSM	3	12128301	12128800	500
LHSM	3	12190301	12190800	500
LHSM	3	12202601	12203100	500
LHSM	3	12218201	12219700	1500
LHSM	3	12227101	12227800	700
LHSM	3	12329501	12330000	500
LHSM	3	12504201	12504800	600
LHSM	3	12536501	12537000	500
LHSM	3	12936601	12937100	500
LHSM	3	13253101	13253600	500
LHSM	3	13255301	13255800	500
LHSM	3	13257501	13259900	2400
LHSM	3	13262701	13263300	600
LHSM	3	13263301	13264200	900
LHSM	3	13264801	13265400	600
LHSM	3	13265601	13266700	1100
LHSM	3	13661301	13662000	700
LHSM	3	13666601	13667200	600
LHSM	3	13684301	13685000	700
LHSM	3	13807101	13808200	1100
LHSM	3	13820701	13821400	700
LHSM	3	13822201	13822800	600
LHSM	3	14149301	14150000	700
LHSM	3	14175901	14176400	500
LHSM	3	14217601	14218100	500
LHSM	3	14218701	14219400	700
LHSM	3	14220301	14220900	600
LHSM	3	14221601	14222100	500
LHSM	3	14223001	14224300	1300
LHSM	3	14224801	14225600	800
LHSM	3	14225601	14226200	600
LHSM	3	14226301	14226800	500
LHSM	3	14232301	14232800	500
LHSM	3	14636201	14636800	600
LHSM	3	14704501	14705000	500
LHSM	3	14960001	14960600	600
LHSM	3	14960901	14961400	500
LHSM	3	14966901	14970100	3200
LHSM	3	15905901	15909900	4000
LHSM	3	16179801	16180300	500
LHSM	3	16260001	16261100	1100
LHSM	3	16262501	16263100	600
LHSM	3	16265901	16269300	3400
LHSM	3	16270501	16271000	500
LHSM	3	16307601	16312900	5300
LHSM	3	16455001	16455500	500
LHSM	3	16456101	16456600	500
LHSM	3	16479001	16479700	700
LHSM	3	16490101	16490600	500
LHSM	3	16501901	16502400	500
LHSM	3	16509001	16509500	500
LHSM	3	16513301	16514000	700
LHSM	3	16548201	16548700	500
LHSM	3	16554901	16555400	500
LHSM	3	16557701	16558200	500
LHSM	3	16559301	16560200	900
LHSM	3	16560201	16560900	700
LHSM	3	16566101	16567200	1100
LHSM	3	16573101	16575700	2600
LHSM	3	16594701	16595200	500
LHSM	3	16610801	16611600	800
LHSM	3	16781201	16781800	600
LHSM	3	16782501	16783000	500
LHSM	3	16784101	16784600	500
LHSM	3	17205801	17206500	700
LHSM	3	17206801	17207300	500
LHSM	3	17210901	17211900	1000
LHSM	3	17402901	17405000	2100
LHSM	3	17448601	17449200	600
LHSM	3	17449801	17450500	700
LHSM	3	17450701	17451800	1100
LHSM	3	17509401	17510200	800
LHSM	3	17597701	17598200	500
LHSM	3	17758801	17759800	1000
LHSM	3	17871201	17872200	1000
LHSM	3	17897701	17898300	600
LHSM	3	17899201	17899700	500
LHSM	3	17905101	17905700	600
LHSM	3	17915001	17915500	500
LHSM	3	18658101	18658900	800
LHSM	3	18868101	18868600	500
LHSM	3	19013501	19014000	500
LHSM	3	19136901	19137900	1000
LHSM	3	19359001	19359500	500
LHSM	3	19432201	19434000	1800
LHSM	3	19434001	19434900	900
LHSM	3	20746301	20746800	500
LHSM	3	20798501	20799000	500
LHSM	3	20800101	20800600	500
LHSM	3	22870001	22870800	800
LHSM	3	22872201	22873400	1200
LHSM	3	22873701	22874400	700
LHSM	3	23271901	23272400	500
LHSM	3	23278701	23279200	500
LHSM	3	23279801	23280500	700
LHSM	3	23281601	23282300	700
LHSM	3	23430901	23433500	2600
LHSM	3	23544201	23544800	600
LHSM	3	23546501	23547300	800
LHSM	3	23549101	23549900	800
LHSM	3	23549901	23550600	700
LHSM	3	23896701	23897600	900
LHSM	3	24305801	24306400	600
LHSM	3	25054601	25055200	600
LHSM	3	25245401	25245900	500
LHSM	3	25683601	25685000	1400
LHSM	3	25740101	25741500	1400
LHSM	3	27223401	27224300	900
LHSM	3	28009601	28010300	700
LHSM	3	28010401	28011400	1000
LHSM	3	28559601	28565100	5500
LHSM	3	28930401	28930900	500
LHSM	3	28996801	28997300	500
LHSM	3	28997501	28998300	800
LHSM	3	28999401	28999900	500
LHSM	3	28999901	29000800	900
LHSM	3	29001001	29001500	500
LHSM	3	29002101	29002600	500
LHSM	3	29004501	29005000	500
LHSM	3	29005401	29006100	700
LHSM	3	29006101	29006600	500
LHSM	3	29006601	29007300	700
LHSM	3	29007301	29008000	700
LHSM	4	1601	2100	500
LHSM	4	7101	10200	3100
LHSM	4	10201	11900	1700
LHSM	4	12001	13600	1600
LHSM	4	14001	14600	600
LHSM	4	15401	16200	800
LHSM	4	16201	18100	1900
LHSM	4	663001	666300	3300
LHSM	4	1287601	1288700	1100
LHSM	4	1288801	1289500	700
LHSM	4	1293701	1295300	1600
LHSM	4	1686901	1687400	500
LHSM	4	1687701	1688200	500
LHSM	4	1983901	1984400	500
LHSM	4	2759901	2760700	800
LHSM	4	2761201	2761900	700
LHSM	4	3401601	3404500	2900
LHSM	4	3405101	3406500	1400
LHSM	4	3407501	3408500	1000
LHSM	4	3409901	3411700	1800
LHSM	4	4132501	4133100	600
LHSM	4	4606501	4607200	700
LHSM	4	4672401	4673400	1000
LHSM	4	4702001	4702600	600
LHSM	4	4704501	4705000	500
LHSM	4	4705001	4706700	1700
LHSM	4	4706701	4707200	500
LHSM	4	4754401	4755600	1200
LHSM	4	4765001	4765500	500
LHSM	4	4768801	4769600	800
LHSM	4	5477801	5478300	500
LHSM	4	5496201	5496800	600
LHSM	4	5496801	5498100	1300
LHSM	4	5512401	5513300	900
LHSM	4	5513301	5515300	2000
LHSM	4	5518201	5518800	600
LHSM	4	5518801	5519300	500
LHSM	4	5520601	5521700	1100
LHSM	4	5521801	5527200	5400
LHSM	4	5527401	5528000	600
LHSM	4	5528001	5530800	2800
LHSM	4	5530801	5531300	500
LHSM	4	5538201	5539100	900
LHSM	4	5539201	5540100	900
LHSM	4	5540901	5542800	1900
LHSM	4	5649501	5650200	700
LHSM	4	5833901	5835100	1200
LHSM	4	5868201	5869400	1200
LHSM	4	5869901	5870400	500
LHSM	4	5999501	6000400	900
LHSM	4	6080301	6080800	500
LHSM	4	6337701	6338800	1100
LHSM	4	6357301	6358200	900
LHSM	4	6375601	6376100	500
LHSM	4	6377701	6379300	1600
LHSM	4	6379901	6380600	700
LHSM	4	6674801	6675400	600
LHSM	4	6675601	6676400	800
LHSM	4	7228401	7228900	500
LHSM	4	7330901	7331900	1000
LHSM	4	7811501	7812100	600
LHSM	4	7937901	7938500	600
LHSM	4	7988401	7989200	800
LHSM	4	7989501	7990300	800
LHSM	4	7990301	7990800	500
LHSM	4	7990901	7991500	600
LHSM	4	7992101	7993100	1000
LHSM	4	7993101	7993600	500
LHSM	4	7993701	7994300	600
LHSM	4	7996601	7997700	1100
LHSM	4	7999201	7999800	600
LHSM	4	7999801	8000400	600
LHSM	4	8422301	8422800	500
LHSM	4	8423301	8424900	1600
LHSM	4	8425201	8425800	600
LHSM	4	8427601	8429500	1900
LHSM	4	8447701	8448200	500
LHSM	4	8910601	8911200	600
LHSM	4	8911501	8912100	600
LHSM	4	9102401	9103100	700
LHSM	4	9847201	9848100	900
LHSM	4	9852301	9852800	500
LHSM	4	10075301	10075900	600
LHSM	4	10219001	10219500	500
LHSM	4	10220001	10220500	500
LHSM	4	10221501	10222000	500
LHSM	4	10224001	10224500	500
LHSM	4	10226001	10226800	800
LHSM	4	10227201	10227700	500
LHSM	4	11106101	11106600	500
LHSM	4	11106701	11107400	700
LHSM	4	11107701	11108500	800
LHSM	4	11109301	11109800	500
LHSM	4	11121501	11122900	1400
LHSM	4	11127501	11128200	700
LHSM	4	11131901	11132600	700
LHSM	4	11132701	11133800	1100
LHSM	4	11137501	11138000	500
LHSM	4	11139801	11140500	700
LHSM	4	11140501	11141200	700
LHSM	4	11144901	11145600	700
LHSM	4	11147401	11148100	700
LHSM	4	11171801	11172300	500
LHSM	4	11190801	11191400	600
LHSM	4	11193101	11193800	700
LHSM	4	11210201	11212400	2200
LHSM	4	11248901	11250000	1100
LHSM	4	11250201	11250700	500
LHSM	4	12723301	12723900	600
LHSM	4	13146701	13151100	4400
LHSM	4	13711001	13711600	600
LHSM	4	14025801	14026500	700
LHSM	4	14293801	14294300	500
LHSM	4	14867101	14867600	500
LHSM	4	14867601	14868100	500
LHSM	4	14873201	14874400	1200
LHSM	4	14880101	14880700	600
LHSM	4	14912201	14913900	1700
LHSM	4	14914101	14915700	1600
LHSM	4	14915701	14916500	800
LHSM	4	15068801	15069400	600
LHSM	4	15074501	15075000	500
LHSM	4	15076601	15077200	600
LHSM	4	15077401	15078400	1000
LHSM	4	15089201	15089900	700
LHSM	4	15282001	15282500	500
LHSM	4	15320601	15321100	500
LHSM	4	15322601	15323300	700
LHSM	4	15328601	15329100	500
LHSM	4	15337601	15338800	1200
LHSM	4	15342001	15342900	900
LHSM	4	15344201	15344800	600
LHSM	4	15346701	15347200	500
LHSM	4	15375901	15376800	900
LHSM	4	15391901	15392400	500
LHSM	4	15394701	15395200	500
LHSM	4	15396501	15397000	500
LHSM	4	15406101	15406800	700
LHSM	4	15408501	15409200	700
LHSM	4	15412101	15412700	600
LHSM	4	15418201	15419000	800
LHSM	4	15427801	15428900	1100
LHSM	4	15432101	15432900	800
LHSM	4	15434201	15434700	500
LHSM	4	15434701	15435200	500
LHSM	4	15931901	15932500	600
LHSM	4	16132401	16132900	500
LHSM	4	16190201	16191100	900
LHSM	4	16318601	16319100	500
LHSM	4	16319901	16320400	500
LHSM	4	16323901	16324400	500
LHSM	4	16339501	16340700	1200
LHSM	4	16341101	16342500	1400
LHSM	4	16816501	16817500	1000
LHSM	4	16817501	16818000	500
LHSM	4	16828701	16829200	500
LHSM	4	16829801	16830300	500
LHSM	4	16842001	16842800	800
LHSM	4	17083701	17084700	1000
LHSM	4	17086701	17087900	1200
LHSM	4	17089201	17090100	900
LHSM	4	17491901	17492400	500
LHSM	4	18038601	18039400	800
LHSM	4	18636201	18636700	500
LHSM	4	18732001	18732500	500
LHSM	4	18733001	18733700	700
LHSM	4	18733701	18736700	3000
LHSM	4	18736701	18737500	800
LHSM	4	18738701	18739300	600
LHSM	4	18739501	18740000	500
LHSM	4	18740001	18740500	500
LHSM	4	18741701	18742200	500
LHSM	4	18742701	18743200	500
LHSM	4	18773301	18773800	500
LHSM	4	18774501	18775200	700
LHSM	4	19065601	19066400	800
LHSM	4	19067101	19068300	1200
LHSM	4	19068301	19069300	1000
LHSM	4	19069501	19070400	900
LHSM	4	19184501	19185400	900
LHSM	4	19224701	19225200	500
LHSM	4	19225201	19225700	500
LHSM	4	19265001	19265500	500
LHSM	4	19270301	19272000	1700
LHSM	4	19311601	19312400	800
LHSM	4	19395401	19395900	500
LHSM	4	19399801	19403500	3700
LHSM	4	19406001	19407500	1500
LHSM	4	19608001	19610900	2900
LHSM	4	19611301	19612000	700
LHSM	4	19612101	19612600	500
LHSM	4	19632601	19633100	500
LHSM	4	19671101	19671700	600
LHSM	4	19672001	19672500	500
LHSM	4	19681501	19682000	500
LHSM	4	19682701	19683200	500
LHSM	4	19691401	19691900	500
LHSM	4	19705701	19707200	1500
LHSM	4	19707201	19708300	1100
LHSM	4	19708501	19710400	1900
LHSM	4	19710901	19711600	700
LHSM	4	19712301	19712800	500
LHSM	4	19713301	19715200	1900
LHSM	4	19747301	19748100	800
LHSM	4	19778401	19778900	500
LHSM	4	19801201	19801700	500
LHSM	4	19938901	19939400	500
LHSM	4	20045201	20045700	500
LHSM	4	20063601	20065900	2300
LHSM	4	20081701	20082200	500
LHSM	4	20082601	20083600	1000
LHSM	4	20095601	20096100	500
LHSM	4	20098401	20099100	700
LHSM	4	20101101	20101700	600
LHSM	4	20121301	20121900	600
LHSM	4	20274401	20274900	500
LHSM	4	20275401	20276900	1500
LHSM	4	20287101	20287700	600
LHSM	4	20288101	20288700	600
LHSM	4	20392901	20394200	1300
LHSM	4	20475201	20475800	600
LHSM	4	20482501	20483000	500
LHSM	4	20502801	20503300	500
LHSM	4	20657401	20657900	500
LHSM	4	20673701	20675800	2100
LHSM	4	20933501	20934300	800
LHSM	4	20934301	20935200	900
LHSM	4	20962401	20963200	800
LHSM	4	20981101	20984300	3200
LHSM	4	21058301	21058900	600
LHSM	4	21078401	21079300	900
LHSM	4	21113301	21114000	700
LHSM	4	21117601	21125800	8200
LHSM	4	21126101	21126600	500
LHSM	4	21129301	21130400	1100
LHSM	4	21130501	21131100	600
LHSM	4	21131101	21133100	2000
LHSM	4	21133701	21135500	1800
LHSM	4	21135501	21136200	700
LHSM	4	21136201	21137000	800
LHSM	4	21137001	21138600	1600
LHSM	4	21139101	21141100	2000
LHSM	4	21141101	21141600	500
LHSM	4	21141801	21142300	500
LHSM	4	21142501	21143100	600
LHSM	4	21192101	21192600	500
LHSM	4	21673501	21674000	500
LHSM	4	21696801	21697400	600
LHSM	4	21738601	21740200	1600
LHSM	4	21799401	21799900	500
LHSM	4	21800001	21801000	1000
LHSM	4	21801301	21805700	4400
LHSM	4	21805701	21807500	1800
LHSM	4	21807901	21808900	1000
LHSM	4	21809101	21810400	1300
LHSM	4	21810501	21811100	600
LHSM	4	21811501	21813100	1600
LHSM	4	21814201	21815100	900
LHSM	4	21816401	21817100	700
LHSM	4	21860901	21861900	1000
LHSM	4	22141001	22141700	700
LHSM	4	22536101	22536800	700
LHSM	4	22537301	22537900	600
LHSM	4	22538101	22538900	800
LHSM	4	22590801	22591500	700
LHSM	4	22690801	22691800	1000
LHSM	4	22691901	22692800	900
LHSM	4	22699301	22699800	500
LHSM	4	22701901	22702400	500
LHSM	4	22766901	22768400	1500
LHSM	4	22979201	22979900	700
LHSM	4	22983301	22983800	500
LHSM	4	22985701	22986500	800
LHSM	4	22989401	22990300	900
LHSM	4	22990401	22990900	500
LHSM	4	22991001	22991700	700
LHSM	4	22992201	22992900	700
LHSM	4	22992901	22994400	1500
LHSM	4	22995901	22997100	1200
LHSM	4	23001401	23002000	600
LHSM	4	23058401	23059000	600
LHSM	4	23059001	23059600	600
LHSM	4	23059601	23060100	500
LHSM	4	23073801	23074600	800
LHSM	4	23074901	23075600	700
LHSM	4	23181901	23182500	600
LHSM	4	23428301	23429000	700
LHSM	4	23433901	23434700	800
LHSM	4	23440401	23441000	600
LHSM	4	23455901	23457000	1100
LHSM	4	23460401	23461400	1000
LHSM	4	23502001	23502600	600
LHSM	4	23506201	23506700	500
LHSM	4	23506701	23507200	500
LHSM	4	23507501	23508000	500
LHSM	4	23523601	23525100	1500
LHSM	4	23525201	23526000	800
LHSM	4	23526001	23526700	700
LHSM	4	23527101	23528200	1100
LHSM	4	23528301	23529200	900
LHSM	4	23532101	23532600	500
LHSM	4	23532901	23535700	2800
LHSM	4	23649901	23650400	500
LHSM	4	23752301	23753100	800
LHSM	4	23943401	23944800	1400
LHSM	4	23946601	23947200	600
LHSM	4	23948301	23949000	700
LHSM	4	23949001	23949900	900
LHSM	4	23991201	23992500	1300
LHSM	4	24011401	24011900	500
LHSM	4	24012501	24013300	800
LHSM	4	24016001	24016500	500
LHSM	4	24016601	24017100	500
LHSM	4	24017101	24018400	1300
LHSM	4	24018801	24019700	900
LHSM	4	24031401	24031900	500
LHSM	4	24032201	24033000	800
LHSM	4	24040101	24040800	700
LHSM	4	24500801	24501300	500
LHSM	4	24504001	24504500	500
LHSM	4	24518201	24519200	1000
LHSM	4	24519901	24520400	500
LHSM	4	24560001	24560700	700
LHSM	4	24561601	24562200	600
LHSM	4	24562201	24562800	600
LHSM	4	24567701	24568200	500
LHSM	4	24736601	24737400	800
LHSM	4	24737401	24738300	900
LHSM	4	24738301	24739200	900
LHSM	4	24739801	24743500	3700
LHSM	4	25302401	25303000	600
LHSM	4	25692801	25693400	600
LHSM	4	25850401	25850900	500
LHSM	4	25855701	25856200	500
LHSM	4	25952501	25953000	500
LHSM	4	26003301	26004900	1600
LHSM	4	26009001	26009600	600
LHSM	4	26011101	26014300	3200
LHSM	5	1901	2500	600
LHSM	5	3901	5000	1100
LHSM	5	5501	6200	700
LHSM	5	363101	364200	1100
LHSM	5	428101	428800	700
LHSM	5	691501	692000	500
LHSM	5	2026601	2027100	500
LHSM	5	2028501	2029500	1000
LHSM	5	2078201	2078700	500
LHSM	5	2089601	2090100	500
LHSM	5	2095301	2095800	500
LHSM	5	2124701	2125200	500
LHSM	5	2132301	2132900	600
LHSM	5	2133401	2133900	500
LHSM	5	2137701	2138400	700
LHSM	5	2140201	2140900	700
LHSM	5	2366701	2367200	500
LHSM	5	3543901	3544400	500
LHSM	5	3701801	3702300	500
LHSM	5	3949001	3949600	600
LHSM	5	3968301	3969000	700
LHSM	5	3983101	3983700	600
LHSM	5	4256201	4256700	500
LHSM	5	4267601	4268300	700
LHSM	5	4268401	4268900	500
LHSM	5	4276201	4276900	700
LHSM	5	4591001	4591600	600
LHSM	5	4683101	4683800	700
LHSM	5	4686501	4687100	600
LHSM	5	5042601	5043100	500
LHSM	5	5118701	5119200	500
LHSM	5	5119801	5120400	600
LHSM	5	5122001	5122500	500
LHSM	5	5363101	5363600	500
LHSM	5	5877101	5877700	600
LHSM	5	5878201	5879200	1000
LHSM	5	5879801	5880300	500
LHSM	5	5880301	5881300	1000
LHSM	5	6308501	6311400	2900
LHSM	5	6315501	6316100	600
LHSM	5	6316301	6316800	500
LHSM	5	6317001	6317900	900
LHSM	5	6319001	6319700	700
LHSM	5	6333801	6335300	1500
LHSM	5	6340301	6342200	1900
LHSM	5	6352201	6353200	1000
LHSM	5	6355601	6356200	600
LHSM	5	6356501	6357000	500
LHSM	5	6357001	6357500	500
LHSM	5	6380901	6381400	500
LHSM	5	6842601	6844200	1600
LHSM	5	7356301	7357000	700
LHSM	5	7358501	7359000	500
LHSM	5	7360901	7361600	700
LHSM	5	7362001	7362500	500
LHSM	5	7365901	7366500	600
LHSM	5	7366601	7367100	500
LHSM	5	8105801	8106400	600
LHSM	5	9684801	9685300	500
LHSM	5	9952101	9953700	1600
LHSM	5	10179001	10179600	600
LHSM	5	10356001	10358300	2300
LHSM	5	11485001	11485600	600
LHSM	5	12103701	12105000	1300
LHSM	5	12105401	12107000	1600
LHSM	5	12108801	12109300	500
LHSM	5	12110301	12111400	1100
LHSM	5	12111401	12113800	2400
LHSM	5	12114001	12114500	500
LHSM	5	13504701	13505200	500
LHSM	5	13505501	13506700	1200
LHSM	5	13724501	13725100	600
LHSM	5	13978201	13978900	700
LHSM	5	13984701	13985400	700
LHSM	5	14178501	14181800	3300
LHSM	5	14181901	14182800	900
LHSM	5	14183101	14183800	700
LHSM	5	14185001	14185700	700
LHSM	5	14185701	14186800	1100
LHSM	5	14186801	14188300	1500
LHSM	5	14188901	14189700	800
LHSM	5	14190001	14190500	500
LHSM	5	14191701	14192800	1100
LHSM	5	14193501	14194100	600
LHSM	5	14194601	14196600	2000
LHSM	5	14196701	14197600	900
LHSM	5	14198901	14199800	900
LHSM	5	14199801	14200800	1000
LHSM	5	14379701	14380200	500
LHSM	5	14783001	14783500	500
LHSM	5	14784201	14785600	1400
LHSM	5	14923901	14924400	500
LHSM	5	15605601	15606100	500
LHSM	5	15607701	15608200	500
LHSM	5	16254901	16255400	500
LHSM	5	16263701	16265500	1800
LHSM	5	16265601	16269100	3500
LHSM	5	16269701	16270600	900
LHSM	5	16271501	16272500	1000
LHSM	5	16275201	16276400	1200
LHSM	5	16276501	16278800	2300
LHSM	5	16282601	16283100	500
LHSM	5	16318801	16319600	800
LHSM	5	17397501	17398500	1000
LHSM	5	17410301	17410900	600
LHSM	5	17580401	17580900	500
LHSM	5	18574601	18577800	3200
LHSM	5	18579101	18579600	500
LHSM	5	18579601	18580200	600
LHSM	5	18580501	18581100	600
LHSM	5	18618001	18619000	1000
LHSM	5	18619101	18620000	900
LHSM	5	18620701	18621300	600
LHSM	5	18622501	18623000	500
LHSM	5	18623201	18624000	800
LHSM	6	1401	1900	500
LHSM	6	1901	3700	1800
LHSM	6	5301	5800	500
LHSM	6	643101	644300	1200
LHSM	6	986201	986700	500
LHSM	6	1026901	1027700	800
LHSM	6	1179301	1179800	500
LHSM	6	1375101	1379400	4300
LHSM	6	1486101	1487700	1600
LHSM	6	2563801	2564600	800
LHSM	6	2578701	2579300	600
LHSM	6	2585901	2588400	2500
LHSM	6	2588401	2589700	1300
LHSM	6	2590201	2590800	600
LHSM	6	3295001	3297100	2100
LHSM	6	3297801	3298300	500
LHSM	6	3298901	3299400	500
LHSM	6	3299501	3300100	600
LHSM	6	3304501	3306200	1700
LHSM	6	4537401	4537900	500
LHSM	6	4545901	4546400	500
LHSM	6	4549901	4550700	800
LHSM	6	4617101	4617900	800
LHSM	6	5435101	5435600	500
LHSM	6	5734801	5735300	500
LHSM	6	6058801	6059300	500
LHSM	6	6067101	6067600	500
LHSM	6	6067601	6070700	3100
LHSM	6	6070901	6071600	700
LHSM	6	6071701	6072500	800
LHSM	6	6072501	6073000	500
LHSM	6	6073001	6074500	1500
LHSM	6	6074501	6075600	1100
LHSM	6	6262801	6263600	800
LHSM	6	6357801	6358300	500
LHSM	6	6367601	6368300	700
LHSM	6	6782501	6783000	500
LHSM	6	6783401	6785200	1800
LHSM	6	6794801	6795600	800
LHSM	6	6798601	6799300	700
LHSM	6	6799501	6800100	600
LHSM	6	6800201	6800700	500
LHSM	6	6801701	6802200	500
LHSM	6	6803001	6804200	1200
LHSM	6	6804601	6805100	500
LHSM	6	6889301	6889800	500
LHSM	6	7633401	7633900	500
LHSM	6	8089501	8090700	1200
LHSM	6	8182101	8182700	600
LHSM	6	8187101	8188200	1100
LHSM	6	8188201	8188700	500
LHSM	6	8271001	8271900	900
LHSM	6	9037201	9037700	500
LHSM	6	9277301	9277800	500
LHSM	6	9558901	9560100	1200
LHSM	6	9565801	9567000	1200
LHSM	6	10418201	10418800	600
LHSM	6	10822201	10823100	900
LHSM	6	10830301	10831100	800
LHSM	6	10873801	10874600	800
LHSM	6	10900401	10901200	800
LHSM	6	11204701	11205200	500
LHSM	6	11206501	11207000	500
LHSM	6	11216401	11216900	500
LHSM	6	11231001	11231500	500
LHSM	6	11311601	11312100	500
LHSM	6	11312701	11313800	1100
LHSM	6	11469701	11471700	2000
LHSM	6	11690601	11691100	500
LHSM	6	11691101	11691600	500
LHSM	6	11723101	11723600	500
LHSM	6	11734001	11734500	500
LHSM	6	11734501	11735000	500
LHSM	6	11735501	11736400	900
LHSM	6	11814001	11814500	500
LHSM	6	11831301	11831800	500
LHSM	6	12545901	12547200	1300
LHSM	6	12828401	12829300	900
LHSM	6	12863101	12863900	800
LHSM	6	12870101	12870700	600
LHSM	6	12919101	12919600	500
LHSM	6	12931001	12931800	800
LHSM	6	12947201	12947900	700
LHSM	6	12989201	12990200	1000
LHSM	6	13347801	13348400	600
LHSM	6	13349201	13349800	600
LHSM	6	13349901	13350500	600
LHSM	6	13460701	13461500	800
LHSM	6	13663501	13664500	1000
LHSM	6	13892001	13893000	1000
LHSM	6	13893301	13894500	1200
LHSM	6	13894501	13895100	600
LHSM	6	13896101	13896600	500
LHSM	6	13901001	13902700	1700
LHSM	6	13902801	13903300	500
LHSM	6	13903401	13904300	900
LHSM	6	13904801	13905300	500
LHSM	6	13957901	13960600	2700
LHSM	6	13961501	13962100	600
LHSM	6	14439301	14439800	500
LHSM	6	14447601	14448100	500
LHSM	6	14468601	14469100	500
LHSM	6	14655701	14656300	600
LHSM	6	14656801	14657300	500
LHSM	6	14688401	14689800	1400
LHSM	6	14740301	14741400	1100
LHSM	6	14863501	14864000	500
LHSM	6	14872101	14872600	500
LHSM	6	14874401	14874900	500
LHSM	6	14891401	14891900	500
LHSM	6	14918901	14919400	500
LHSM	6	14921201	14921700	500
LHSM	6	14926201	14926700	500
LHSM	6	14926801	14927400	600
LHSM	6	15018301	15019800	1500
LHSM	6	15021101	15021700	600
LHSM	6	15051901	15053300	1400
LHSM	6	15085601	15086300	700
LHSM	6	15088101	15088600	500
LHSM	6	15089301	15089900	600
LHSM	6	15187501	15188600	1100
LHSM	6	15397701	15398300	600
LHSM	6	15404301	15405200	900
LHSM	6	15497701	15498300	600
LHSM	6	15504501	15505200	700
LHSM	6	15558601	15559200	600
LHSM	6	16044601	16045400	800
LHSM	6	16045501	16046000	500
LHSM	6	16046101	16046800	700
LHSM	6	16735601	16737000	1400
LHSM	6	18207601	18208100	500
LHSM	6	18208101	18209100	1000
LHSM	6	18211701	18212300	600
LHSM	6	18215501	18216100	600
LHSM	6	18217201	18217800	600
LHSM	6	18220801	18221300	500
LHSM	6	18235401	18235900	500
LHSM	6	18237201	18237700	500
LHSM	6	18237701	18238400	700
LHSM	6	18240601	18241200	600
LHSM	6	18302801	18303300	500
LHSM	6	18399701	18400300	600
LHSM	6	18400601	18401100	500
LHSM	6	18401201	18401700	500
LHSM	6	18401801	18402900	1100
LHSM	6	18404001	18405000	1000
LHSM	6	18405001	18406400	1400
LHSM	6	18563901	18564400	500
LHSM	6	18565301	18566000	700
LHSM	6	18567501	18568200	700
LHSM	6	18568901	18569400	500
LHSM	6	18569701	18570300	600
LHSM	6	18570301	18571600	1300
LHSM	6	18573301	18573800	500
LHSM	6	18574001	18574600	600
LHSM	6	18575801	18576400	600
LHSM	6	18609701	18610200	500
LHSM	6	18750601	18751100	500
LHSM	6	18853101	18853800	700
LHSM	6	18854101	18854600	500
LHSM	6	18857301	18857800	500
LHSM	6	18857801	18858300	500
LHSM	6	18876401	18878100	1700
LHSM	6	18879601	18880100	500
LHSM	6	19009101	19010600	1500
LHSM	6	19051201	19053400	2200
LHSM	6	19066201	19069800	3600
LHSM	6	19070601	19072500	1900
LHSM	6	19073801	19075200	1400
LHSM	6	19075301	19075800	500
LHSM	6	19094501	19096200	1700
LHSM	6	19417701	19418200	500
LHSM	6	19472401	19473200	800
LHSM	6	19537101	19537700	600
LHSM	6	19537801	19538300	500
LHSM	6	19538701	19539200	500
LHSM	6	19539801	19540400	600
LHSM	6	19652701	19653600	900
LHSM	6	19654101	19654600	500
LHSM	6	19667601	19668200	600
LHSM	6	19668201	19672400	4200
LHSM	6	19763601	19764500	900
LHSM	6	19805301	19806100	800
LHSM	6	19806101	19807400	1300
LHSM	6	19807501	19808000	500
LHSM	6	19808001	19808700	700
LHSM	6	19808701	19809500	800
LHSM	6	19809601	19812400	2800
LHSM	6	19812401	19813300	900
LHSM	6	19813601	19814600	1000
LHSM	6	19815201	19815900	700
LHSM	6	19817601	19818600	1000
LHSM	6	20404801	20405300	500
LHSM	6	20632701	20633200	500
LHSM	6	20692301	20692800	500
LHSM	6	20692901	20693600	700
LHSM	6	20694301	20694800	500
LHSM	6	20716301	20716800	500
LHSM	6	21094001	21094500	500
LHSM	6	21274901	21275500	600
LHSM	6	21289101	21289800	700
LHSM	6	22016601	22017300	700
LHSM	6	23131001	23131500	500
LHSM	6	23132001	23133000	1000
LHSM	6	23501901	23502400	500
LHSM	6	23541601	23542100	500
LHSM	6	24264201	24264700	500
LHSM	6	24293701	24294200	500
LHSM	6	24296001	24296500	500
LHSM	6	24316001	24316500	500
LHSM	6	24557701	24558200	500
LHSM	6	24558201	24558700	500
LHSM	6	24558701	24559500	800
LHSM	6	24561501	24562000	500
LHSM	6	24562101	24562900	800
LHSM	6	24573901	24574500	600
LHSM	6	24574501	24575300	800
LHSM	6	24575501	24576200	700
LHSM	6	24576201	24577200	1000
LHSM	6	24603701	24604200	500
LHSM	6	24606701	24607300	600
LHSM	6	24614901	24616100	1200
LHSM	6	24616101	24617100	1000
LHSM	6	24993101	24993600	500
LHSM	6	25113401	25113900	500
LHSM	6	25252401	25252900	500
LHSM	6	27554101	27554600	500
LHSM	6	27678501	27679000	500
LHSM	6	27726001	27727800	1800
LHSM	6	28181301	28181800	500
LHSM	6	29224401	29224900	500
LHSM	6	29251901	29252600	700
LHSM	6	30137701	30138400	700
LHSM	6	30138401	30138900	500
LHSM	6	30202201	30202700	500
LHSM	6	30864401	30864900	500
LHSM	6	30986001	30986500	500
LHSM	6	31367301	31367800	500
LHSM	6	31729801	31730800	1000
LHSM	6	31731601	31732600	1000
LHSM	6	31732701	31733400	700
LHSM	6	31733801	31734800	1000
LHSM	6	31736201	31737300	1100
LHSM	6	31738401	31739400	1000
LHSM	6	31744901	31746400	1500
LHSM	6	31746501	31747800	1300
LHSM	6	31748801	31750200	1400
LHSM	6	31750601	31751300	700
LHSM	6	31761101	31761700	600
LHSM	6	31812701	31813400	700
LHSM	6	31815301	31815900	600
LHSM	6	33510301	33510900	600
LHSM	6	33513201	33516200	3000
LHSM	6	34231701	34232200	500
LHSM	6	34232601	34233200	600
LHSM	7	1	1000	1000
LHSM	7	18401	18900	500
LHSM	7	38201	39000	800
LHSM	7	73901	74400	500
LHSM	7	74501	75000	500
LHSM	7	80401	82000	1600
LHSM	7	82101	83500	1400
LHSM	7	568001	569400	1400
LHSM	7	569401	570100	700
LHSM	7	1256601	1257100	500
LHSM	7	1460701	1461200	500
LHSM	7	2243301	2243900	600
LHSM	7	2533301	2533800	500
LHSM	7	2534301	2535100	800
LHSM	7	2539401	2542300	2900
LHSM	7	2542501	2545000	2500
LHSM	7	2702701	2703200	500
LHSM	7	3289801	3290300	500
LHSM	7	3290901	3291400	500
LHSM	7	3798401	3799200	800
LHSM	7	3820401	3821100	700
LHSM	7	3821201	3822300	1100
LHSM	7	3828801	3829400	600
LHSM	7	4081901	4083100	1200
LHSM	7	4190901	4191400	500
LHSM	7	4976501	4980100	3600
LHSM	7	4980101	4980700	600
LHSM	7	4980801	4981700	900
LHSM	7	4982101	4982800	700
LHSM	7	5026401	5030600	4200
LHSM	7	5032901	5033800	900
LHSM	7	5078901	5079400	500
LHSM	7	5079501	5080100	600
LHSM	7	5368801	5369400	600
LHSM	7	5468401	5469400	1000
LHSM	7	5497401	5497900	500
LHSM	7	5514601	5515200	600
LHSM	7	5635601	5636100	500
LHSM	7	5636601	5637100	500
LHSM	7	5874101	5875000	900
LHSM	7	5875101	5875900	800
LHSM	7	5876001	5877100	1100
LHSM	7	5877101	5877600	500
LHSM	7	6070001	6070500	500
LHSM	7	6070601	6071100	500
LHSM	7	6213901	6214600	700
LHSM	7	6219501	6220000	500
LHSM	7	6220001	6220700	700
LHSM	7	6220701	6221500	800
LHSM	7	6223501	6224100	600
LHSM	7	6224501	6226100	1600
LHSM	7	6226201	6226700	500
LHSM	7	7025601	7026600	1000
LHSM	7	7288501	7289000	500
LHSM	7	7319001	7319500	500
LHSM	7	7319801	7322900	3100
LHSM	7	7376301	7377000	700
LHSM	7	7377201	7377700	500
LHSM	7	7378101	7378700	600
LHSM	7	7378701	7379300	600
LHSM	7	7382001	7383300	1300
LHSM	7	7384101	7384600	500
LHSM	7	7385601	7386500	900
LHSM	7	7386501	7387200	700
[truncated: 1,223 more rows]

## Sheet: Supplementary Data 3
Supplementary Data 3 Information of LHSM-specific and Lovell-specific PAV genes
Chr	Start	End	Gene ID	Interpro annotations	Arabidopsis Homologs	Arabidopsis Homolog Anotations
263 LHSM-specific PAV genes
1	105774	108056	Pp.LH.01G00005	Leucine-rich repeat(IPR001611)|Leucine-rich repeat domain superfamily(IPR032675)	AT1G62440	LRX2 leucine-rich repeat/extensin 2
1	525993	527039	Pp.LH.01G00062	-	-	-
1	984312	986091	Pp.LH.01G00144	Leucine-rich repeat domain superfamily(IPR032675)	AT3G48880	NA RNI-like superfamily protein
1	1260055	1262596	Pp.LH.01G00195	-	AT3G21000	NA Gag-Pol-related retrotransposon family protein
1	1833236	1834249	Pp.LH.01G00292	-	AT4G12560	CPR30 F-box and associated interaction domains-containing protein
1	2164673	2168033	Pp.LH.01G00341	Sieve element occlusion, N-terminal(IPR027942)|Sieve element occlusion, C-terminal(IPR027944)	AT3G01680	NA CONTAINS InterPro DOMAIN/s: Mediator complex subunit Med28 (InterPro:IPR021640); BEST Arabidopsis thaliana protein match is: unknown protein (TAIR:AT3G01670.1); Has 122 Blast hits to 112 proteins in 13 species: Archae - 0; Bacteria - 0; Metazoa - 0; Fungi - 0; Plants - 122; Viruses - 0; Other Eukaryotes - 0 (source: NCBI BLink).
1	2235206	2235604	Pp.LH.01G00348	RNA polymerase Rpb7, N-terminal(IPR005576)|RNA polymerase Rpb7-like, N-terminal domain superfamily(IPR036898)	AT4G14660	NRPE7 RNA polymerase Rpb7-like, N-terminal domain
1	2610133	2615520	Pp.LH.01G00413	Oxoglutarate/iron-dependent dioxygenase(IPR005123)|Non-haem dioxygenase N-terminal domain(IPR026992)|Isopenicillin N synthase-like(IPR027443)	AT1G06620	NA 2-oxoglutarate (2OG) and Fe(II)-dependent oxygenase superfamily protein
1	2800055	2800991	Pp.LH.01G00442	-	-	-
1	3280555	3285676	Pp.LH.01G00518	Armadillo-like helical(IPR011989)	AT1G76390	NA ARM repeat superfamily protein
1	3736455	3738516	Pp.LH.01G00597	Virus X resistance protein-like, coiled-coil domain(IPR038005)	AT1G50180	NA NB-ARC domain-containing disease resistance protein
1	4018663	4021465	Pp.LH.01G00644	Glutathione S-transferase, N-terminal(IPR004045)|Thioredoxin-like superfamily(IPR036249)|Glutathione S-transferase, C-terminal domain superfamily(IPR036282)	AT3G09270	ATGSTU8,GSTU8 glutathione S-transferase TAU 8
1	7198633	7201319	Pp.LH.01G01077	UDP-glucuronosyl/UDP-glucosyltransferase(IPR002213)|UDP-glycosyltransferase family, conserved site(IPR035595)	AT5G17050	UGT78D2 UDP-glucosyl transferase 78D2
1	10284443	10285121	Pp.LH.01G01508	Bet v I/Major latex protein(IPR000916)|START-like domain superfamily(IPR023393)|Bet v I type allergen(IPR024949)	AT1G24020	MLP423 MLP-like protein 423
1	10284443	10285121	Pp.LH.01G01509	Bet v I/Major latex protein(IPR000916)|START-like domain superfamily(IPR023393)|Bet v I type allergen(IPR024949)	AT1G24020	MLP423 MLP-like protein 423
1	10287332	10287919	Pp.LH.01G01510	Bet v I/Major latex protein(IPR000916)|START-like domain superfamily(IPR023393)|Bet v I type allergen(IPR024949)	AT1G24020	MLP423 MLP-like protein 423
1	10287332	10287919	Pp.LH.01G01511	Bet v I/Major latex protein(IPR000916)|START-like domain superfamily(IPR023393)|Bet v I type allergen(IPR024949)	AT1G24020	MLP423 MLP-like protein 423
1	10525902	10529702	Pp.LH.01G01555	Ulp1 protease family, C-terminal catalytic domain(IPR003653)	-	-
1	13333662	13338081	Pp.LH.01G01949	-	AT3G47680	NA DNA binding
1	14412631	14413086	Pp.LH.01G02073	-	ATMG00810	ORF240B DNA/RNA polymerases superfamily protein
1	14719288	14719727	Pp.LH.01G02105	-	-	-
1	14719818	14720614	Pp.LH.01G02106	-	-	-
1	15732973	15733206	Pp.LH.01G02204	-	-	-
1	17160123	17161235	Pp.LH.01G02351	Extensin domain(IPR006706)	-	-
1	17569187	17569522	Pp.LH.01G02388	-	ATMG00810	ORF240B DNA/RNA polymerases superfamily protein
1	17570066	17570425	Pp.LH.01G02389	-	-	-
1	18231155	18231313	Pp.LH.01G02432	-	-	-
1	22105322	22106922	Pp.LH.01G02772	-	-	-
1	23062339	23073375	Pp.LH.01G02870	C2 domain(IPR000008)|GRAM domain(IPR004182)|PH-like domain superfamily(IPR011993)|VASt domain(IPR031968)|C2 domain superfamily(IPR035892)	AT3G59660	NA C2 domain-containing protein / GRAM domain-containing protein
1	28223710	28226987	Pp.LH.01G03443	Clathrin adaptor, mu subunit(IPR001392)|Longin-like domain superfamily(IPR011012)|Clathrin adaptor, mu subunit, conserved site(IPR018240)|AP complex, mu/sigma subunit(IPR022775)|Mu homology domain(IPR028565)|AP-2 complex subunit mu, C-terminal superfamily(IPR036168)	AT1G60780	HAP13 Clathrin adaptor complexes medium subunit family protein
1	44634558	44635237	Pp.LH.01G06278	-	-	-
1	45958583	45959905	Pp.LH.01G06485	-	-	-
1	47210098	47211824	Pp.LH.01G06653	Multi antimicrobial extrusion protein(IPR002528)	AT1G58340	ZF14 MATE efflux family protein
1	48575946	48590446	Pp.LH.01G06861	Protein kinase domain(IPR000719)|Bromodomain(IPR001487)|Serine/threonine-protein kinase, active site(IPR008271)|Protein kinase-like domain superfamily(IPR011009)|Leucine-rich repeat-containing N-terminal, plant-type(IPR013210)|Protein kinase, ATP binding site(IPR017441)|Bromodomain, conserved site(IPR018359)|Leucine rich repeat 4(IPR025875)|Leucine-rich repeat domain superfamily(IPR032675)|Bromod…	AT4G33430	BAK1 BRI1-associated receptor kinase
1	50696240	50699480	Pp.LH.01G07177	NAD-dependent epimerase/dehydratase(IPR001509)|NAD(P)-binding domain superfamily(IPR036291)	AT2G02400	NA NAD(P)-binding Rossmann-fold superfamily protein
2	417817	420934	Pp.LH.02G00055	Protein kinase domain(IPR000719)|Bulb-type lectin domain(IPR001480)|Serine/threonine-protein kinase, active site(IPR008271)|Protein kinase-like domain superfamily(IPR011009)|Protein kinase, ATP binding site(IPR017441)|S-receptor-like serine/threonine-protein kinase(IPR024171)|Bulb-type lectin domain superfamily(IPR036426)	AT5G60900	RLK1 receptor-like protein kinase 1
2	1452918	1454430	Pp.LH.02G00198	PGG domain(IPR026961)	AT5G04700	NA Ankyrin repeat family protein
2	1462722	1463327	Pp.LH.02G00199	Ankyrin repeat-containing domain(IPR020683)|Ankyrin repeat-containing domain superfamily(IPR036770)	AT5G35830	NA Ankyrin repeat family protein
2	1469996	1470298	Pp.LH.02G00200	-	-	-
2	1492605	1495045	Pp.LH.02G00203	Ankyrin repeat-containing domain(IPR020683)|Ankyrin repeat-containing domain superfamily(IPR036770)	AT3G54070	NA Ankyrin repeat family protein
2	1533676	1539470	Pp.LH.02G00207	Ankyrin repeat-containing domain(IPR020683)|Ankyrin repeat-containing domain superfamily(IPR036770)	AT3G54070	NA Ankyrin repeat family protein
2	1756644	1757807	Pp.LH.02G00224	Glyoxalase/Bleomycin resistance protein/Dihydroxybiphenyl dioxygenase(IPR029068)	AT2G28420	NA Lactoylglutathione lyase / glyoxalase I family protein
2	1811300	1813743	Pp.LH.02G00229	Ankyrin repeat-containing domain(IPR020683)|Ankyrin repeat-containing domain superfamily(IPR036770)	AT3G54070	NA Ankyrin repeat family protein
2	1849169	1849491	Pp.LH.02G00230	-	-	-
2	1859332	1862063	Pp.LH.02G00231	Ankyrin repeat-containing domain(IPR020683)|Ankyrin repeat-containing domain superfamily(IPR036770)	AT3G54070	NA Ankyrin repeat family protein
2	3093597	3096258	Pp.LH.02G00364	FAR1 DNA binding domain(IPR004330)	AT4G38180	FRS5 FAR1-related sequence 5
2	3124906	3126865	Pp.LH.02G00367	IQ motif, EF-hand binding site(IPR000048)	AT5G13460	IQD11 IQ-domain 11
2	4025885	4033034	Pp.LH.02G00463	C2 domain(IPR000008)|Arf GTPase activating protein(IPR001164)|C2 domain superfamily(IPR035892)|ARFGAP/RecO-like zinc finger(IPR037278)|ArfGAP domain superfamily(IPR038508)	AT3G07940	NA Calcium-dependent ARF-type GTPase activating protein family
2	4090680	4092110	Pp.LH.02G00472	Heavy metal-associated domain, HMA(IPR006121)|Heavy metal-associated domain superfamily(IPR036163)	AT5G60800	NA Heavy metal transport/detoxification superfamily protein
2	4295092	4298994	Pp.LH.02G00487	-	AT5G60800	NA Heavy metal transport/detoxification superfamily protein
2	4754959	4755480	Pp.LH.02G00538	-	AT1G34070	NA CONTAINS InterPro DOMAIN/s: Retrotransposon gag protein (InterPro:IPR005162); BEST Arabidopsis thaliana protein match is: unknown protein (TAIR:AT5G48050.1); Has 648 Blast hits to 647 proteins in 29 species: Archae - 0; Bacteria - 0; Metazoa - 16; Fungi - 25; Plants - 607; Viruses - 0; Other Eukaryotes - 0 (source: NCBI BLink).
2	5614829	5639391	Pp.LH.02G00642	DNA-directed RNA polymerase, subunit 2, hybrid-binding domain(IPR007120)|RNA polymerase, beta subunit, conserved site(IPR007121)|RNA polymerase Rpb2, domain 7(IPR007641)|RNA polymerase Rpb2, domain 2(IPR007642)|RNA polymerase, beta subunit, protrusion(IPR007644)|RNA polymerase Rpb2, domain 3(IPR007645)|RNA polymerase Rpb2, domain 4(IPR007646)|RNA polymerase Rpb2, domain 5(IPR007647)|DNA-directed …	AT5G45140	NRPC2 nuclear RNA polymerase C2
2	6088853	6097040	Pp.LH.02G00678	NB-ARC(IPR002182)|P-loop containing nucleoside triphosphate hydrolase(IPR027417)|Leucine-rich repeat domain superfamily(IPR032675)	AT3G14470	NA NB-ARC domain-containing disease resistance protein
2	6790891	6791064	Pp.LH.02G00742	-	-	-
2	6942260	6946332	Pp.LH.02G00762	Pentatricopeptide repeat(IPR002885)|Tetratricopeptide-like helical domain superfamily(IPR011990)	AT2G19280	NA Pentatricopeptide repeat (PPR) superfamily protein
2	7117031	7122276	Pp.LH.02G00781	-	-	-
2	7204154	7204471	Pp.LH.02G00789	Gnk2-homologous domain superfamily(IPR038408)	AT3G22060	NA Receptor-like protein kinase-related family protein
2	7311582	7313257	Pp.LH.02G00799	-	AT4G19510	NA Disease resistance protein (TIR-NBS-LRR class)
2	7509487	7512717	Pp.LH.02G00814	Leucine-rich repeat domain superfamily(IPR032675)	AT1G27170	NA transmembrane receptors;ATP binding
2	8056834	8057833	Pp.LH.02G00877	MATH/TRAF domain(IPR002083)|TRAF-like(IPR008974)	AT5G06600	UBP12 ubiquitin-specific protease 12
2	9569706	9569894	Pp.LH.02G01026	-	-	-
2	9579963	9581419	Pp.LH.02G01028	-	-	-
2	9670508	9670729	Pp.LH.02G01031	-	-	-
2	9671207	9672961	Pp.LH.02G01033	-	-	-
2	9678081	9678311	Pp.LH.02G01034	-	-	-
2	9687521	9687739	Pp.LH.02G01035	-	-	-
2	9808731	9810828	Pp.LH.02G01044	-	-	-
2	10293552	10297242	Pp.LH.02G01080	Ulp1 protease family, C-terminal catalytic domain(IPR003653)	-	-
2	11423193	11423795	Pp.LH.02G01173	-	-	-
2	11739661	11739885	Pp.LH.02G01201	Uncharacterised protein family Ycf68(IPR022546)	-	-
2	11742974	11743222	Pp.LH.02G01203	-	-	-
2	12018662	12018967	Pp.LH.02G01227	-	-	-
2	12261037	12263358	Pp.LH.02G01254	-	-	-
2	12349195	12349519	Pp.LH.02G01261	Histone H4(IPR001951)|Histone-fold(IPR009072)|Histone H4, conserved site(IPR019809)	-	-
2	13781466	13782744	Pp.LH.02G01372	-	-	-
2	13782812	13786061	Pp.LH.02G01373	-	-	-
2	17423459	17425751	Pp.LH.02G01646	Helitron helicase-like domain(IPR025476)	-	-
2	17425929	17427493	Pp.LH.02G01647	DNA helicase(IPR003840)|DNA helicase Pif1-like(IPR010285)|P-loop containing nucleoside triphosphate hydrolase(IPR027417)	AT5G28780	NA PIF1 helicase
2	17431736	17434648	Pp.LH.02G01648	Leucine-rich repeat-containing N-terminal, plant-type(IPR013210)|Leucine-rich repeat domain superfamily(IPR032675)	AT2G34930	NA disease resistance family protein / LRR family protein
2	17866293	17868371	Pp.LH.02G01693	Leucine-rich repeat domain superfamily(IPR032675)	AT2G25470	AtRLP21,RLP21 receptor like protein 21
2	17884335	17885345	Pp.LH.02G01694	DNA helicase(IPR003840)|DNA helicase Pif1-like(IPR010285)|P-loop containing nucleoside triphosphate hydrolase(IPR027417)	AT5G28780	NA PIF1 helicase
2	17902805	17903872	Pp.LH.02G01697	DNA helicase Pif1-like(IPR010285)|P-loop containing nucleoside triphosphate hydrolase(IPR027417)	-	-
2	17949434	17967708	Pp.LH.02G01698	Leucine-rich repeat(IPR001611)|Leucine-rich repeat-containing N-terminal, plant-type(IPR013210)|Leucine-rich repeat domain superfamily(IPR032675)	AT2G34930	NA disease resistance family protein / LRR family protein
2	17981473	17987936	Pp.LH.02G01701	DNA/RNA helicase, ATP-dependent, DEAH-box type, conserved site(IPR002464)|S1 domain(IPR003029)|DEAD/DEAH box helicase domain(IPR011545)|Nucleic acid-binding, OB-fold(IPR012340)|Helicase superfamily 1/2, ATP-binding domain(IPR014001)|RNA-binding domain, S1(IPR022967)|P-loop containing nucleoside triphosphate hydrolase(IPR027417)	AT3G26560	NA ATP-dependent RNA helicase, putative
2	18805620	18811242	Pp.LH.02G01783	PGG domain(IPR026961)	AT3G18670	NA Ankyrin repeat family protein
2	18821295	18822907	Pp.LH.02G01784	Ankyrin repeat-containing domain(IPR020683)|Ankyrin repeat-containing domain superfamily(IPR036770)	AT3G18670	NA Ankyrin repeat family protein
2	18852379	18852726	Pp.LH.02G01785	-	-	-
2	21186773	21191527	Pp.LH.02G02026	Pyruvate kinase, barrel(IPR015793)|Pyruvate kinase, C-terminal(IPR015795)|Pyruvate/Phosphoenolpyruvate kinase-like domain superfamily(IPR015813)|Pyruvate kinase, C-terminal domain superfamily(IPR036918)	AT3G52990	NA Pyruvate kinase family protein
2	22851008	22855489	Pp.LH.02G02195	Toll/interleukin-1 receptor homology (TIR) domain(IPR000157)|NB-ARC(IPR002182)|P-loop containing nucleoside triphosphate hydrolase(IPR027417)|Leucine-rich repeat domain superfamily(IPR032675)|Toll/interleukin-1 receptor homology (TIR) domain superfamily(IPR035897)	AT5G36930	NA Disease resistance protein (TIR-NBS-LRR class) family
2	23280250	23284332	Pp.LH.02G02244	Ionotropic glutamate receptor(IPR001320)|Solute-binding protein family 3/N-terminal domain of MltF(IPR001638)|Receptor, ligand binding region(IPR001828)|Ionotropic glutamate receptor, plant(IPR017103)|Periplasmic binding protein-like I(IPR028082)	AT5G48400	ATGLR1.2,GLR1.2 Glutamate receptor family protein
2	23284663	23286309	Pp.LH.02G02245	-	-	-
2	23310891	23315748	Pp.LH.02G02246	Ionotropic glutamate receptor(IPR001320)|Solute-binding protein family 3/N-terminal domain of MltF(IPR001638)|Receptor, ligand binding region(IPR001828)|Periplasmic binding protein-like I(IPR028082)	AT5G48400	ATGLR1.2,GLR1.2 Glutamate receptor family protein
2	24006279	24008260	Pp.LH.02G02327	NB-ARC(IPR002182)|P-loop containing nucleoside triphosphate hydrolase(IPR027417)|Virus X resistance protein-like, coiled-coil domain(IPR038005)	AT5G48620	NA Disease resistance protein (CC-NBS-LRR class) family
2	24366164	24368469	Pp.LH.02G02371	Protein kinase domain(IPR000719)|Leucine-rich repeat(IPR001611)|Serine/threonine-protein kinase, active site(IPR008271)|Protein kinase-like domain superfamily(IPR011009)|Tyrosine-protein kinase, catalytic domain(IPR020635)|Leucine-rich repeat domain superfamily(IPR032675)	AT3G47570	NA Leucine-rich repeat protein kinase family protein
2	24855214	24856299	Pp.LH.02G02449	MADF domain(IPR006578)	AT2G44730	NA Alcohol dehydrogenase transcription factor Myb/SANT-like family protein
2	26109732	26115635	Pp.LH.02G02625	Leucine-rich repeat(IPR001611)|Leucine-rich repeat domain superfamily(IPR032675)	AT3G11080	AtRLP35,RLP35 receptor like protein 35
2	27001408	27002850	Pp.LH.02G02721	Bifunctional inhibitor/plant lipid transfer protein/seed storage helical domain(IPR016140)|Hydrophobic seed protein(IPR027923)|Bifunctional inhibitor/plant lipid transfer protein/seed storage helical domain superfamily(IPR036312)	AT2G45180	NA Bifunctional inhibitor/lipid-transfer protein/seed storage 2S albumin superfamily protein
2	27205292	27205951	Pp.LH.02G02752	Zinc finger, RING-type(IPR001841)|Zinc finger, RING/FYVE/PHD-type(IPR013083)|Zinc finger, RING-type, conserved site(IPR017907)	AT3G58030	NA RING/U-box superfamily protein
2	27478418	27480223	Pp.LH.02G02787	Transferase(IPR003480)|Chloramphenicol acetyltransferase-like domain superfamily(IPR023213)	AT5G48930	HCT hydroxycinnamoyl-CoA shikimate/quinate hydroxycinnamoyl transferase
2	27497034	27498839	Pp.LH.02G02788	Transferase(IPR003480)|Chloramphenicol acetyltransferase-like domain superfamily(IPR023213)	AT5G48930	HCT hydroxycinnamoyl-CoA shikimate/quinate hydroxycinnamoyl transferase
2	27527599	27529120	Pp.LH.02G02790	Transferase(IPR003480)|Chloramphenicol acetyltransferase-like domain superfamily(IPR023213)	AT5G48930	HCT hydroxycinnamoyl-CoA shikimate/quinate hydroxycinnamoyl transferase
2	27529142	27529444	Pp.LH.02G02791	Transferase(IPR003480)|Chloramphenicol acetyltransferase-like domain superfamily(IPR023213)	AT5G48930	HCT hydroxycinnamoyl-CoA shikimate/quinate hydroxycinnamoyl transferase
2	27552265	27554420	Pp.LH.02G02794	-	-	-
2	28501395	28503446	Pp.LH.02G02929	Protein kinase domain(IPR000719)|Serine-threonine/tyrosine-protein kinase, catalytic domain(IPR001245)|Serine/threonine-protein kinase, active site(IPR008271)|Protein kinase-like domain superfamily(IPR011009)|Protein kinase, ATP binding site(IPR017441)	AT2G45590	NA Protein kinase superfamily protein
2	29096116	29106214	Pp.LH.02G03020	Signal recognition particle, SRP54 subunit, GTPase domain(IPR000897)|AAA+ ATPase domain(IPR003593)|Signal-recognition particle receptor FtsY(IPR004390)|Signal recognition particle, SRP54 subunit, helical bundle(IPR013822)|P-loop containing nucleoside triphosphate hydrolase(IPR027417)|SRP/SRP receptor, N-terminal(IPR036225)	AT2G45770	CPFTSY signal recognition particle receptor protein, chloroplast (FTSY)
2	29107845	29116302	Pp.LH.02G03021	-	-	-
2	29401773	29402999	Pp.LH.02G03072	F-box domain(IPR001810)|F-box associated interaction domain(IPR017451)|F-box-like domain superfamily(IPR036047)	AT3G06240	NA F-box family protein
2	29564693	29568280	Pp.LH.02G03100	Leucine-rich repeat-containing N-terminal, plant-type(IPR013210)|Leucine-rich repeat domain superfamily(IPR032675)	AT2G34930	NA disease resistance family protein / LRR family protein
2	30244269	30247868	Pp.LH.02G03214	-	AT1G07390	AtRLP1,RLP1 receptor like protein 1
2	30288839	30292755	Pp.LH.02G03223	Protein of unknown function DUF1677, Oryza sativa(IPR012871)	-	-
2	30295009	30296538	Pp.LH.02G03224	Protein of unknown function DUF1677, Oryza sativa(IPR012871)|Kelch-type beta propeller(IPR015915)	-	-
2	30787086	30787883	Pp.LH.02G03317	-	-	-
2	30794277	30795473	Pp.LH.02G03318	-	-	-
2	33650677	33651177	Pp.LH.02G03788	-	-	-
2	34622784	34624312	Pp.LH.02G03985	UDP-glucuronosyl/UDP-glucosyltransferase(IPR002213)	AT3G55700	NA UDP-Glycosyltransferase superfamily protein
2	35023494	35024977	Pp.LH.02G04070	-	-	-
2	36586330	36586556	Pp.LH.02G04410	-	-	-
2	38600313	38603996	Pp.LH.02G04843	AMP-dependent synthetase/ligase(IPR000873)|AMP-binding, conserved site(IPR020845)|AMP-binding enzyme, C-terminal domain(IPR025110)	AT1G65060	4CL3 4-coumarate:CoA ligase 3
3	4030297	4035097	Pp.LH.03G00609	Protein kinase domain(IPR000719)|Serine-threonine/tyrosine-protein kinase, catalytic domain(IPR001245)|Serine/threonine-protein kinase, active site(IPR008271)|Protein kinase-like domain superfamily(IPR011009)|Protein kinase, ATP binding site(IPR017441)|Malectin-like carbohydrate-binding domain(IPR024788)|Leucine-rich repeat domain superfamily(IPR032675)	AT1G51800	NA Leucine-rich repeat protein kinase family protein
3	5261565	5261831	Pp.LH.03G00783	-	-	-
3	5483173	5484692	Pp.LH.03G00813	-	-	-
3	5711559	5716025	Pp.LH.03G00829	-	AT4G17790	NA SNARE associated Golgi protein family
3	7969965	7971315	Pp.LH.03G01152	-	AT3G06240	NA F-box family protein
3	10508208	10509061	Pp.LH.03G01460	-	-	-
3	11347823	11348314	Pp.LH.03G01564	-	ATMG00810	ORF240B DNA/RNA polymerases superfamily protein
3	12533467	12536659	Pp.LH.03G01692	-	AT2G47230	DUF6 DOMAIN OF UNKNOWN FUNCTION 724 6
3	14618445	14636473	Pp.LH.03G01860	P-type ATPase(IPR001757)|P-type ATPase, A domain superfamily(IPR008250)|P-type ATPase, phosphorylation site(IPR018303)|HAD superfamily(IPR023214)|P-type ATPase, transmembrane domain superfamily(IPR023298)|P-type ATPase, cytoplasmic domain N(IPR023299)|P-type ATPase, C-terminal(IPR032630)|HAD-like superfamily(IPR036412)	AT5G44240	ALA2 aminophospholipid ATPase 2
3	15909042	15909251	Pp.LH.03G01984	-	-	-
3	16269376	16270725	Pp.LH.03G02016	Leucine-rich repeat(IPR001611)|Leucine-rich repeat-containing N-terminal, plant-type(IPR013210)|Leucine-rich repeat domain superfamily(IPR032675)	AT4G08850	NA Leucine-rich repeat receptor-like protein kinase family protein
3	16554360	16554941	Pp.LH.03G02041	-	-	-
3	16574991	16575197	Pp.LH.03G02044	-	ATMG00810	ORF240B DNA/RNA polymerases superfamily protein
3	17205859	17207495	Pp.LH.03G02095	Alpha/Beta hydrolase fold(IPR029058)	AT3G51000	NA alpha/beta-Hydrolases superfamily protein
3	18868398	18868655	Pp.LH.03G02280	PB1 domain(IPR000270)	AT5G09620	NA Octicosapeptide/Phox/Bem1p family protein
3	22869902	22871609	Pp.LH.03G02877	-	-	-
3	23279242	23284559	Pp.LH.03G02958	Protein kinase domain(IPR000719)|Serine/threonine-protein kinase, active site(IPR008271)|Protein kinase-like domain superfamily(IPR011009)|Protein kinase, ATP binding site(IPR017441)|LysM domain superfamily(IPR036779)	AT3G21630	CERK1,LYSMRLK1 chitin elicitor receptor kinase 1
3	23543023	23545662	Pp.LH.03G03005	Multi antimicrobial extrusion protein(IPR002528)	AT3G21690	NA MATE efflux family protein
3	25052651	25056225	Pp.LH.03G03264	-	AT1G67230	LINC1 little nuclei1
3	25739791	25740219	Pp.LH.03G03382	-	-	-
3	28930764	28944095	Pp.LH.03G04033	-	AT1G04730	CTF18 P-loop containing nucleoside triphosphate hydrolases superfamily protein
4	663099	665235	Pp.LH.04G00144	UBX domain(IPR001012)|SEP domain(IPR012989)|Ubiquitin-like domain superfamily(IPR029071)|NSFL1 cofactor p47, SEP domain superfamily(IPR036241)	AT4G04210	PUX4 plant UBX domain containing protein 4
4	1287188	1288645	Pp.LH.04G00281	Serine-threonine/tyrosine-protein kinase, catalytic domain(IPR001245)|Protein kinase-like domain superfamily(IPR011009)|Protein kinase, ATP binding site(IPR017441)	AT4G23180	CRK10,RLK4 cysteine-rich RLK (RECEPTOR-like protein kinase) 10
4	1685430	1689906	Pp.LH.04G00362	HAT (Half-A-TPR) repeat(IPR003107)|Tetratricopeptide-like helical domain superfamily(IPR011990)	AT5G28740	NA Tetratricopeptide repeat (TPR)-like superfamily protein
4	3401941	3405423	Pp.LH.04G00719	Leucine-rich repeat(IPR001611)|Leucine-rich repeat domain superfamily(IPR032675)	AT3G19020	NA Leucine-rich repeat (LRR) family protein
4	3411592	3413915	Pp.LH.04G00720	Leucine-rich repeat(IPR001611)|Leucine-rich repeat domain superfamily(IPR032675)	AT3G19020	NA Leucine-rich repeat (LRR) family protein
4	4671993	4674373	Pp.LH.04G00960	EGF-type aspartate/asparagine hydroxylation site(IPR000152)|EGF-like domain(IPR000742)|EGF-like calcium-binding domain(IPR001881)|Protein kinase-like domain superfamily(IPR011009)|EGF-like calcium-binding, conserved site(IPR018097)|Wall-associated receptor kinase, galacturonan-binding domain(IPR025287)	AT1G21270	WAK2 wall-associated kinase 2
4	4703385	4705978	Pp.LH.04G00964	EGF-type aspartate/asparagine hydroxylation site(IPR000152)|Protein kinase domain(IPR000719)|EGF-like domain(IPR000742)|EGF-like calcium-binding domain(IPR001881)|Serine/threonine-protein kinase, active site(IPR008271)|Protein kinase-like domain superfamily(IPR011009)|Wall-associated receptor kinase(IPR013695)|Protein kinase, ATP binding site(IPR017441)|EGF-like calcium-binding, conserved site(IP…	AT1G21240	WAK3 wall associated kinase 3
4	4754450	4756289	Pp.LH.04G00976	EGF-type aspartate/asparagine hydroxylation site(IPR000152)|EGF-like domain(IPR000742)|EGF-like calcium-binding domain(IPR001881)|Wall-associated receptor kinase(IPR013695)|Wall-associated receptor kinase, galacturonan-binding domain(IPR025287)	AT1G21270	WAK2 wall-associated kinase 2
4	4763728	4773993	Pp.LH.04G00979	EGF-type aspartate/asparagine hydroxylation site(IPR000152)|Protein kinase domain(IPR000719)|EGF-like domain(IPR000742)|EGF-like calcium-binding domain(IPR001881)|Serine/threonine-protein kinase, active site(IPR008271)|Protein kinase-like domain superfamily(IPR011009)|EGF-like, conserved site(IPR013032)|Protein kinase, ATP binding site(IPR017441)|EGF-like calcium-binding, conserved site(IPR018097…	AT1G21250	WAK1,PRO25 cell wall-associated kinase
4	4769582	4769854	Pp.LH.04G00980	-	-	-
4	5498022	5498970	Pp.LH.04G01103	RHD3/Sey1(IPR008803)	AT5G45160	NA Root hair defective 3 GTP-binding protein (RHD3)
4	5522126	5526222	Pp.LH.04G01105	RHD3/Sey1(IPR008803)|P-loop containing nucleoside triphosphate hydrolase(IPR027417)	AT5G45160	NA Root hair defective 3 GTP-binding protein (RHD3)
4	5650180	5651328	Pp.LH.04G01119	Galactose-binding-like domain superfamily(IPR008979)|Phloem protein 2-like(IPR025886)	AT4G19840	ATPP2-A1,ATPP2A-1,PP2-A1 phloem protein 2-A1
4	6377449	6384695	Pp.LH.04G01223	Leucine-rich repeat(IPR001611)|Leucine-rich repeat-containing N-terminal, plant-type(IPR013210)|Leucine-rich repeat domain superfamily(IPR032675)	AT2G34930	NA disease resistance family protein / LRR family protein
4	7987120	7988487	Pp.LH.04G01476	Transferase(IPR003480)|Chloramphenicol acetyltransferase-like domain superfamily(IPR023213)	AT3G26040	NA HXXXD-type acyl-transferase family protein
4	7992899	7993207	Pp.LH.04G01477	-	AT3G12960	NA unknown protein; Has 44 Blast hits to 44 proteins in 14 species: Archae - 0; Bacteria - 0; Metazoa - 0; Fungi - 0; Plants - 44; Viruses - 0; Other Eukaryotes - 0 (source: NCBI BLink).
4	7993744	7994014	Pp.LH.04G01478	-	-	-
4	7997890	7999254	Pp.LH.04G01479	Transferase(IPR003480)|Chloramphenicol acetyltransferase-like domain superfamily(IPR023213)	AT3G26040	NA HXXXD-type acyl-transferase family protein
4	9102811	9103776	Pp.LH.04G01693	PPM-type phosphatase domain(IPR001932)|PPM-type phosphatase domain superfamily(IPR036457)	AT4G16580	NA Protein phosphatase 2C family protein
4	9844737	9847431	Pp.LH.04G01816	-	-	-
4	9852664	9856007	Pp.LH.04G01818	PPM-type phosphatase domain(IPR001932)|PPM-type phosphatase domain superfamily(IPR036457)	AT4G16580	NA Protein phosphatase 2C family protein
4	11159894	11174189	Pp.LH.04G02011	Zinc/iron permease(IPR003689)|Zinc/iron permease, fungal/plant(IPR004698)|Ribonuclease H superfamily(IPR036397)	AT3G12750	ZIP1 zinc transporter 1 precursor
4	12723471	12726020	Pp.LH.04G02217	Terpene synthase, N-terminal domain(IPR001906)|Terpenoid cyclases/protein prenyltransferase alpha-alpha toroid(IPR008930)|Terpene synthase, N-terminal domain superfamily(IPR036965)	AT3G25810	NA Terpenoid cyclases/Protein prenyltransferases superfamily protein
4	14879300	14881816	Pp.LH.04G02513	Fatty acid desaturase domain(IPR005804)|Acyl-CoA desaturase(IPR015876)	AT3G15850	FAD5,FADB,JB67,ADS3 fatty acid desaturase 5
4	16816241	16818226	Pp.LH.04G02761	-	-	-
4	16826901	16830151	Pp.LH.04G02762	-	-	-
4	16841316	16843025	Pp.LH.04G02764	-	AT1G21310	ATEXT3,RSH,EXT3 extensin 3
4	18740977	18742997	Pp.LH.04G02937	Zinc finger, CCHC-type superfamily(IPR036875)	-	-
4	19065843	19067351	Pp.LH.04G02965	-	-	-
4	20045057	20045260	Pp.LH.04G03047	-	-	-
4	20080448	20088115	Pp.LH.04G03052	Ulp1 protease family, C-terminal catalytic domain(IPR003653)|RmlC-like jelly roll fold(IPR014710)|Domain of unknown function DUF1985(IPR015410)|Cyclic nucleotide-binding-like(IPR018490)	AT4G01010	ATCNGC13,CNGC13 cyclic nucleotide-gated channel 13
4	20098974	20099216	Pp.LH.04G03053	-	-	-
4	20287946	20288197	Pp.LH.04G03065	-	-	-
4	20477688	20484521	Pp.LH.04G03082	Dual specificity phosphatase, catalytic domain(IPR000340)|Peptide chain release factor(IPR005139)|Protein-tyrosine phosphatase-like(IPR029021)	AT5G19400	SMG7 Telomerase activating protein Est1
4	23988808	23991326	Pp.LH.04G03324	Ribonuclease H superfamily(IPR036397)	AT5G55960	NA unknown protein; CONTAINS InterPro DOMAIN/s: Uncharacterised protein family UPF0118 (InterPro:IPR002549); Has 30201 Blast hits to 17322 proteins in 780 species: Archae - 12; Bacteria - 1396; Metazoa - 17338; Fungi - 3422; Plants - 5037; Viruses - 0; Other Eukaryotes - 2996 (source: NCBI BLink).
4	23992317	23997739	Pp.LH.04G03325	ATP-dependent RNA helicase DEAD-box, conserved site(IPR000629)|Helicase, C-terminal(IPR001650)|DEAD/DEAH box helicase domain(IPR011545)|Helicase superfamily 1/2, ATP-binding domain(IPR014001)|P-loop containing nucleoside triphosphate hydrolase(IPR027417)	AT4G16630	NA DEA(D/H)-box RNA helicase family protein
5	2095788	2099988	Pp.LH.05G00243	Toll/interleukin-1 receptor homology (TIR) domain(IPR000157)|NB-ARC(IPR002182)|P-loop containing nucleoside triphosphate hydrolase(IPR027417)|Leucine-rich repeat domain superfamily(IPR032675)|Toll/interleukin-1 receptor homology (TIR) domain superfamily(IPR035897)	AT5G17680	NA disease resistance protein (TIR-NBS-LRR class), putative
5	2118072	2127432	Pp.LH.05G00249	Tensin phosphatase, C2 domain(IPR014020)|Formin, FH2 domain(IPR015425)|Protein-tyrosine phosphatase-like(IPR029021)	AT1G31810	AFH14 Formin Homology 14
5	3967869	3968816	Pp.LH.05G00458	-	-	-
5	5878957	5880085	Pp.LH.05G00702	Domain of unknown function DUF1605(IPR011709)	AT2G47250	NA RNA helicase family protein
5	6310273	6313343	Pp.LH.05G00747	Toll/interleukin-1 receptor homology (TIR) domain(IPR000157)|NB-ARC(IPR002182)|P-loop containing nucleoside triphosphate hydrolase(IPR027417)|Toll/interleukin-1 receptor homology (TIR) domain superfamily(IPR035897)	AT5G17680	NA disease resistance protein (TIR-NBS-LRR class), putative
5	10356262	10361281	Pp.LH.05G01259	Domain unknown function DUF295(IPR005174)	AT5G46130	NA Protein of unknown function (DUF295)
5	13977262	13979069	Pp.LH.05G01955	Uncharacterised conserved protein UCP015417, vWA(IPR011205)|Domain of unknown function DUF2828(IPR024553)	AT5G13210	NA Uncharacterised conserved protein UCP015417, vWA
5	14178045	14179721	Pp.LH.05G02002	Cytochrome P450(IPR001128)|Cytochrome P450, E-class, group I(IPR002401)|Cytochrome P450, conserved site(IPR017972)|Cytochrome P450 superfamily(IPR036396)	AT3G26300	CYP71B34 cytochrome P450, family 71, subfamily B, polypeptide 34
5	14181408	14183127	Pp.LH.05G02003	Cytochrome P450(IPR001128)|Cytochrome P450, E-class, group I(IPR002401)|Cytochrome P450, conserved site(IPR017972)|Cytochrome P450 superfamily(IPR036396)	AT3G48270	CYP71A26 cytochrome P450, family 71, subfamily A, polypeptide 26
5	14187934	14190025	Pp.LH.05G02004	Cytochrome P450(IPR001128)|Cytochrome P450, E-class, group I(IPR002401)|Cytochrome P450, conserved site(IPR017972)|Cytochrome P450 superfamily(IPR036396)	AT3G48270	CYP71A26 cytochrome P450, family 71, subfamily A, polypeptide 26
5	14191297	14192811	Pp.LH.05G02005	Cytochrome P450(IPR001128)|Cytochrome P450, E-class, group I(IPR002401)|Cytochrome P450, conserved site(IPR017972)|Cytochrome P450 superfamily(IPR036396)	AT3G48270	CYP71A26 cytochrome P450, family 71, subfamily A, polypeptide 26
5	14193991	14197978	Pp.LH.05G02006	Cytochrome P450(IPR001128)|Cytochrome P450, E-class, group I(IPR002401)|Cytochrome P450, conserved site(IPR017972)|Cytochrome P450 superfamily(IPR036396)	AT3G48270	CYP71A26 cytochrome P450, family 71, subfamily A, polypeptide 26
5	14199364	14202100	Pp.LH.05G02007	Cytochrome P450(IPR001128)|Cytochrome P450, E-class, group I(IPR002401)|Cytochrome P450, conserved site(IPR017972)|Cytochrome P450 superfamily(IPR036396)	AT3G48270	CYP71A26 cytochrome P450, family 71, subfamily A, polypeptide 26
5	14782889	14786855	Pp.LH.05G02124	Nucleic acid-binding, OB-fold(IPR012340)|Rrp40, S1 domain(IPR037319)	AT4G32175	NA PNAS-3 related
5	14923881	14927581	Pp.LH.05G02155	Peptidase S1C(IPR001940)|Peptidase S1, PA clan(IPR009003)	AT5G40200	DegP9 DegP protease 9
5	15603888	15607829	Pp.LH.05G02285	-	-	-
5	17409159	17411498	Pp.LH.05G02645	Glycoside hydrolase family 9(IPR001701)|Six-hairpin glycosidase superfamily(IPR008928)|Six-hairpin glycosidase-like superfamily(IPR012341)	AT5G49720	ATGH9A1,TSD1,DEC,KOR,RSW2,IRX2,KOR1,GH9A1 glycosyl hydrolase 9A1
6	642161	646079	Pp.LH.06G00095	K Homology domain, type 1 superfamily(IPR036612)	AT3G32940	NA RNA-binding KH domain-containing protein
6	1026346	1028569	Pp.LH.06G00161	-	AT5G12900	NA unknown protein; FUNCTIONS IN: molecular_function unknown; INVOLVED IN: biological_process unknown; LOCATED IN: chloroplast; EXPRESSED IN: 21 plant structures; EXPRESSED DURING: 13 growth stages; BEST Arabidopsis thaliana protein match is: unknown protein (TAIR:AT1G12330.1); Has 1807 Blast hits to 1807 proteins in 277 species: Archae - 0; Bacteria - 0; Metazoa - 736; Fungi - 347; Plants - 385;…
6	1175622	1182080	Pp.LH.06G00182	ENT domain(IPR005491)|Agenet domain, plant type(IPR014002)|ENT domain-like superfamily(IPR036142)	AT5G13020	NA Emsy N Terminus (ENT)/ plant Tudor-like domains-containing protein
6	3294894	3296687	Pp.LH.06G00502	Nodulin-like(IPR010658)|Major facilitator superfamily domain(IPR020846)|MFS transporter superfamily(IPR036259)	AT2G30300	NA Major facilitator superfamily protein
6	6366988	6367951	Pp.LH.06G01024	Pentatricopeptide repeat(IPR002885)|Tetratricopeptide-like helical domain superfamily(IPR011990)	AT1G62670	RPF2 rna processing factor 2
6	6782822	6783112	Pp.LH.06G01096	-	-	-
6	8271672	8272208	Pp.LH.06G01298	Syntaxin, N-terminal domain(IPR006011)|SNARE(IPR010989)	AT3G11820	SYP121,AT-SYR1,ATSYP121,SYR1,ATSYR1,PEN1 syntaxin of plants 121
6	9277703	9277906	Pp.LH.06G01424	-	-	-
6	9559500	9560015	Pp.LH.06G01460	HPT domain superfamily(IPR036641)	-	-
6	11722272	11723204	Pp.LH.06G01690	-	-	-
6	14653915	14655812	Pp.LH.06G01999	Short-chain dehydrogenase/reductase SDR(IPR002347)|NAD(P)-binding domain superfamily(IPR036291)	AT3G61220	NA NAD(P)-binding Rossmann-fold superfamily protein
6	18207594	18208649	Pp.LH.06G02336	S-locus glycoprotein domain(IPR000858)|Bulb-type lectin domain(IPR001480)|Bulb-type lectin domain superfamily(IPR036426)	AT5G60900	RLK1 receptor-like protein kinase 1
6	18208778	18210730	Pp.LH.06G02337	Serine-threonine/tyrosine-protein kinase, catalytic domain(IPR001245)|Serine/threonine-protein kinase, active site(IPR008271)|Protein kinase-like domain superfamily(IPR011009)	AT5G60900	RLK1 receptor-like protein kinase 1
6	18575425	18576860	Pp.LH.06G02355	-	-	-
6	19052230	19052925	Pp.LH.06G02382	Domain of unknown function DUF4283(IPR025558)|Zinc knuckle CX2CX4HX4C(IPR025836)	AT2G17920	NA nucleic acid binding;zinc ion binding
6	19066655	19069220	Pp.LH.06G02383	Glycoside hydrolase, family 28(IPR000743)|Pectin lyase fold/virulence factor(IPR011050)|Pectin lyase fold(IPR012334)	AT4G35670	NA Pectin lyase-like superfamily protein
6	20625491	20633918	Pp.LH.06G02482	-	AT4G39420	NA unknown protein; INVOLVED IN: biological_process unknown; LOCATED IN: cellular_component unknown; EXPRESSED IN: leaf; EXPRESSED DURING: LP.04 four leaves visible, LP.02 two leaves visible; Has 20 Blast hits to 19 proteins in 8 species: Archae - 0; Bacteria - 0; Metazoa - 0; Fungi - 0; Plants - 20; Viruses - 0; Other Eukaryotes - 0 (source: NCBI BLink).
6	21094006	21095383	Pp.LH.06G02538	-	-	-
6	24558021	24558194	Pp.LH.06G02998	-	-	-
6	25113885	25114106	Pp.LH.06G03077	-	AT5G10530	NA Concanavalin A-like lectin protein kinase family protein
6	27549874	27554154	Pp.LH.06G03460	NB-ARC(IPR002182)|P-loop containing nucleoside triphosphate hydrolase(IPR027417)|Leucine-rich repeat domain superfamily(IPR032675)|Virus X resistance protein-like, coiled-coil domain(IPR038005)	AT3G14470	NA NB-ARC domain-containing disease resistance protein
6	29220787	29225576	Pp.LH.06G03775	Protein of unknown function DUF247, plant(IPR004158)	AT3G50170	NA Plant protein of unknown function (DUF247)
6	31730527	31731786	Pp.LH.06G04253	F-box domain(IPR001810)|F-box associated interaction domain(IPR017451)|F-box-like domain superfamily(IPR036047)	AT4G12560	CPR30 F-box and associated interaction domains-containing protein
6	31737762	31740852	Pp.LH.06G04254	F-box associated interaction domain(IPR017451)	AT3G06240	NA F-box family protein
6	31746174	31748157	Pp.LH.06G04255	Ribonuclease T2-like(IPR001568)|Ribonuclease T2, His active site 1(IPR018188)|Ribonuclease T2, His active site 2(IPR033130)|Ribonuclease T2, eukaryotic(IPR033697)|Ribonuclease T2-like superfamily(IPR036430)	AT2G02990	RNS1,ATRNS1 ribonuclease 1
6	33512174	33514804	Pp.LH.06G04608	Protein kinase domain(IPR000719)|Serine/threonine-protein kinase, active site(IPR008271)|Protein kinase-like domain superfamily(IPR011009)|Protein kinase, ATP binding site(IPR017441)	AT5G38280	PR5K PR5-like receptor kinase
6	33515170	33517267	Pp.LH.06G04609	Protein kinase domain(IPR000719)|Serine/threonine-protein kinase, active site(IPR008271)|Protein kinase-like domain superfamily(IPR011009)|Protein kinase, ATP binding site(IPR017441)|Wall-associated receptor kinase, galacturonan-binding domain(IPR025287)	AT1G66910	NA Protein kinase superfamily protein
7	1460961	1462697	Pp.LH.07G00149	Domain of unknown function DUF4283(IPR025558)|Zinc knuckle CX2CX4HX4C(IPR025836)	AT2G01050	NA zinc ion binding;nucleic acid binding
7	3820335	3820685	Pp.LH.07G00379	-	-	-
7	6068660	6070372	Pp.LH.07G00553	Peptidase S10, serine carboxypeptidase(IPR001563)|Alpha/Beta hydrolase fold(IPR029058)	AT1G28110	SCPL45 serine carboxypeptidase-like 45
7	6070573	6071018	Pp.LH.07G00554	Peptidase S10, serine carboxypeptidase(IPR001563)|Alpha/Beta hydrolase fold(IPR029058)	AT1G28110	SCPL45 serine carboxypeptidase-like 45
7	7473548	7478586	Pp.LH.07G00694	NB-ARC(IPR002182)|P-loop containing nucleoside triphosphate hydrolase(IPR027417)|Leucine-rich repeat domain superfamily(IPR032675)	AT4G27190	NA NB-ARC domain-containing disease resistance protein
7	8270556	8273697	Pp.LH.07G00779	Toll/interleukin-1 receptor homology (TIR) domain(IPR000157)|Toll/interleukin-1 receptor homology (TIR) domain superfamily(IPR035897)	AT5G17680	NA disease resistance protein (TIR-NBS-LRR class), putative
7	8286385	8286624	Pp.LH.07G00781	-	-	-
7	8663836	8664213	Pp.LH.07G00811	-	-	-
7	10613160	10618534	Pp.LH.07G01014	Immunoglobulin-like fold(IPR013783)|Immunoglobulin E-set(IPR014756)|AMP-activated protein kinase, glycogen-binding domain(IPR032640)	AT5G39790	NA 5'-AMP-activated protein kinase-related
7	14597485	14601104	Pp.LH.07G01574	B3 DNA binding domain(IPR003340)|DNA-binding pseudobarrel domain superfamily(IPR015300)	AT5G06250	NA AP2/B3-like transcriptional factor family protein
7	16023240	16024510	Pp.LH.07G01796	Helix-turn-helix motif(IPR000047)|Homeobox domain(IPR001356)|Leucine zipper, homeobox-associated(IPR003106)|Homeobox-like domain superfamily(IPR009057)|Homeobox, conserved site(IPR017970)	AT5G03790	ATHB51,LMI1,HB51 homeobox 51
7	16716195	16718460	Pp.LH.07G01910	-	-	-
7	16738110	16740593	Pp.LH.07G01915	Fungal lipase-like domain(IPR002921)|Alpha/Beta hydrolase fold(IPR029058)	AT5G67050	NA alpha/beta-Hydrolases superfamily protein
7	19888483	19889842	Pp.LH.07G02527	-	-	-
7	19899530	19906276	Pp.LH.07G02529	Staphylococcal nuclease (SNase-like), OB-fold(IPR016071)|SNase-like, OB-fold superfamily(IPR035437)	AT5G07350	Tudor1,AtTudor1,TSN1 TUDOR-SN protein 1
7	21179831	21185040	Pp.LH.07G02782	-	-	-
7	23832044	23833475	Pp.LH.07G03339	GroES-like superfamily(IPR011032)|Alcohol dehydrogenase, C-terminal(IPR013149)|Polyketide synthase, enoylreductase domain(IPR020843)|NAD(P)-binding domain superfamily(IPR036291)	AT5G16990	NA Zinc-binding dehydrogenase family protein
8	32132	34175	Pp.LH.08G00001	Transferase(IPR003480)|Chloramphenicol acetyltransferase-like domain superfamily(IPR023213)	AT5G17540	NA HXXXD-type acyl-transferase family protein
8	2162895	2167011	Pp.LH.08G00276	Toll/interleukin-1 receptor homology (TIR) domain(IPR000157)|NB-ARC(IPR002182)|P-loop containing nucleoside triphosphate hydrolase(IPR027417)|Leucine-rich repeat domain superfamily(IPR032675)|Toll/interleukin-1 receptor homology (TIR) domain superfamily(IPR035897)|Winged helix DNA-binding domain superfamily(IPR036390)	AT5G17680	NA disease resistance protein (TIR-NBS-LRR class), putative
8	2516335	2516895	Pp.LH.08G00321	F-box-like domain superfamily(IPR036047)	AT3G53000	AtPP2-A15,PP2-A15 phloem protein 2-A15
8	3153598	3154757	Pp.LH.08G00404	Peptidase T2, asparaginase 2(IPR000246)|Nucleophile aminohydrolases, N-terminal(IPR029055)	AT4G00590	NA N-terminal nucleophile aminohydrolases (Ntn hydrolases) superfamily protein
8	3192352	3195439	Pp.LH.08G00409	Toll/interleukin-1 receptor homology (TIR) domain(IPR000157)|P-loop containing nucleoside triphosphate hydrolase(IPR027417)|Leucine-rich repeat domain superfamily(IPR032675)|Toll/interleukin-1 receptor homology (TIR) domain superfamily(IPR035897)|Winged helix DNA-binding domain superfamily(IPR036390)	AT5G36930	NA Disease resistance protein (TIR-NBS-LRR class) family
8	3244262	3249500	Pp.LH.08G00413	Toll/interleukin-1 receptor homology (TIR) domain(IPR000157)|NB-ARC(IPR002182)|P-loop containing nucleoside triphosphate hydrolase(IPR027417)|Leucine-rich repeat domain superfamily(IPR032675)|Toll/interleukin-1 receptor homology (TIR) domain superfamily(IPR035897)|Winged helix DNA-binding domain superfamily(IPR036390)	AT5G17680	NA disease resistance protein (TIR-NBS-LRR class), putative
8	4091812	4092018	Pp.LH.08G00501	-	-	-
8	4732401	4732709	Pp.LH.08G00576	Toll/interleukin-1 receptor homology (TIR) domain(IPR000157)|Toll/interleukin-1 receptor homology (TIR) domain superfamily(IPR035897)	AT1G72900	NA Toll-Interleukin-Resistance (TIR) domain-containing protein
8	5377054	5377392	Pp.LH.08G00658	-	AT5G53670	NA unknown protein; FUNCTIONS IN: molecular_function unknown; INVOLVED IN: biological_process unknown; LOCATED IN: endomembrane system; EXPRESSED IN: sperm cell; Has 1807 Blast hits to 1807 proteins in 277 species: Archae - 0; Bacteria - 0; Metazoa - 736; Fungi - 347; Plants - 385; Viruses - 0; Other Eukaryotes - 339 (source: NCBI BLink).
8	6808827	6811331	Pp.LH.08G00796	-	-	-
8	7082808	7091378	Pp.LH.08G00824	Leucine-rich repeat(IPR001611)|Leucine-rich repeat-containing N-terminal, plant-type(IPR013210)|Leucine-rich repeat domain superfamily(IPR032675)	AT1G34420	NA leucine-rich repeat transmembrane protein kinase family protein
8	11389187	11399155	Pp.LH.08G01133	Ulp1 protease family, C-terminal catalytic domain(IPR003653)	AT1G09730	NA Cysteine proteinases superfamily protein
8	11653670	11656389	Pp.LH.08G01166	Cysteine-rich secretory protein, allergen V5/Tpx-1-related(IPR001283)|CAP domain(IPR014044)|Allergen V5/Tpx-1-related, conserved site(IPR018244)|CAP superfamily(IPR035940)	AT4G33720	NA CAP (Cysteine-rich secretory proteins, Antigen 5, and Pathogenesis-related 1 protein) superfamily protein
8	11750754	11753358	Pp.LH.08G01174	-	-	-
8	15672605	15678071	Pp.LH.08G01702	NB-ARC(IPR002182)|AAA+ ATPase domain(IPR003593)|P-loop containing nucleoside triphosphate hydrolase(IPR027417)|Leucine-rich repeat domain superfamily(IPR032675)	AT5G17680	NA disease resistance protein (TIR-NBS-LRR class), putative
8	15680693	15681265	Pp.LH.08G01703	Toll/interleukin-1 receptor homology (TIR) domain(IPR000157)|Toll/interleukin-1 receptor homology (TIR) domain superfamily(IPR035897)	AT2G20142	NA Toll-Interleukin-Resistance (TIR) domain family protein
8	15857381	15860587	Pp.LH.08G01730	Leucine-rich repeat-containing N-terminal, plant-type(IPR013210)|Leucine-rich repeat domain superfamily(IPR032675)	AT3G19020	NA Leucine-rich repeat (LRR) family protein
8	16798655	16799104	Pp.LH.08G01885	-	-	-
8	16801086	16803668	Pp.LH.08G01886	NB-ARC(IPR002182)|P-loop containing nucleoside triphosphate hydrolase(IPR027417)|Leucine-rich repeat domain superfamily(IPR032675)|Virus X resistance protein-like, coiled-coil domain(IPR038005)	AT5G43470	RPP8,HRT,RCY1 Disease resistance protein (CC-NBS-LRR class) family
8	16969618	16974629	Pp.LH.08G01916	Peptidase S10, serine carboxypeptidase(IPR001563)|Alpha/Beta hydrolase fold(IPR029058)	AT1G33540	scpl18 serine carboxypeptidase-like 18
8	18041240	18044911	Pp.LH.08G02115	Protein kinase domain(IPR000719)|Serine-threonine/tyrosine-protein kinase, catalytic domain(IPR001245)|Protein kinase-like domain superfamily(IPR011009)|S-receptor-like serine/threonine-protein kinase(IPR024171)	AT3G57710	NA Protein kinase superfamily protein
8	18046011	18046946	Pp.LH.08G02116	Serine-threonine/tyrosine-protein kinase, catalytic domain(IPR001245)|Protein kinase-like domain superfamily(IPR011009)	AT3G57750	NA Protein kinase superfamily protein
8	18052682	18053659	Pp.LH.08G02118	Protein kinase domain(IPR000719)|Protein kinase-like domain superfamily(IPR011009)	AT3G57750	NA Protein kinase superfamily protein
8	18086337	18089779	Pp.LH.08G02125	-	AT1G17870	ATEGY3,EGY3 ethylene-dependent gravitropism-deficient and yellow-green-like 3
8	19536384	19540182	Pp.LH.08G02406	Toll/interleukin-1 receptor homology (TIR) domain(IPR000157)|NB-ARC(IPR002182)|P-loop containing nucleoside triphosphate hydrolase(IPR027417)|Toll/interleukin-1 receptor homology (TIR) domain superfamily(IPR035897)	AT4G12010	NA Disease resistance protein (TIR-NBS-LRR class) family
8	19541357	19542621	Pp.LH.08G02407	Toll/interleukin-1 receptor homology (TIR) domain(IPR000157)|Amino acid transporter, transmembrane domain(IPR013057)|Toll/interleukin-1 receptor homology (TIR) domain superfamily(IPR035897)	AT1G47670	NA Transmembrane amino acid transporter family protein
8	23430364	23432665	Pp.LH.08G03160	F-box domain(IPR001810)|F-box-like domain superfamily(IPR036047)	AT4G10695	NA CDC68-related
141 Lovell-specific PAV genes
1	2080436	2081705	Lovel0000021179.01	-	-	-
1	2084061	2087752	Lovel0000021180.01	Protein of unknown function DUF247, plant(IPR004158)	AT3G50120	NA Plant protein of unknown function (DUF247)
1	2103121	2104587	Lovel0000021181.01	Protein of unknown function DUF247, plant(IPR004158)	AT3G50160	NA Plant protein of unknown function (DUF247)
1	2151465	2151989	Lovel0000020754.01	RNA polymerase Rpb7, N-terminal(IPR005576)|Nucleic acid-binding, OB-fold(IPR012340)|RNA polymerase Rpb7-like, N-terminal domain superfamily(IPR036898)	AT4G14660	NRPE7 RNA polymerase Rpb7-like, N-terminal domain
1	3493637	3494077	Lovel0000021021.01	EF-hand domain pair(IPR011992)|EF-Hand 1, calcium-binding site(IPR018247)	AT4G13440	NA Calcium-binding EF-hand family protein
1	3868400	3870148	Lovel0000022112.01	Glutathione S-transferase, N-terminal(IPR004045)|Thioredoxin-like superfamily(IPR036249)|Glutathione S-transferase, C-terminal domain superfamily(IPR036282)	AT3G09270	ATGSTU8,GSTU8 glutathione S-transferase TAU 8
1	5308225	5308491	Lovel0000021305.01	FAR1 DNA binding domain(IPR004330)	AT3G07500	NA Far-red impaired responsive (FAR1) family protein
1	16458354	16458680	Lovel0000022989.01	-	-	-
1	16566146	16568158	Lovel0000022997.01	-	-	-
1	16562470	16573051	Lovel0000022381.01	-	-	-
1	16575930	16577145	Lovel0000022382.01	-	-	-
1	16706489	16706683	Lovel0000024913.01	-	-	-
1	17399961	17400627	Lovel0000023899.01	-	-	-
1	22966998	22967633	Lovel0000023418.01	Late embryogenesis abundant protein, LEA-14(IPR004864)	AT5G06320	NHL3 NDR1/HIN1-like 3
1	22969222	22969920	Lovel0000023427.01	-	-	-
1	28680789	28691450	Lovel0000024416.01	Alpha/beta hydrolase fold-1(IPR000073)|Epoxide hydrolase-like(IPR000639)|F-box domain(IPR001810)|F-box associated domain, type 3(IPR013187)|F-box associated interaction domain(IPR017451)|Alpha/Beta hydrolase fold(IPR029058)|F-box-like domain superfamily(IPR036047)	AT1G13820	NA alpha/beta-Hydrolases superfamily protein
1	35229542	35230858	Lovel0000027371.01	Aspartic peptidase A1 family(IPR001461)|Aspartic peptidase domain superfamily(IPR021109)|Xylanase inhibitor, C-terminal(IPR032799)|Xylanase inhibitor, N-terminal(IPR032861)|CND41-like(IPR033873)	AT5G10770	NA Eukaryotic aspartyl protease family protein
1	41752681	41753594	Lovel0000026835.01	-	-	-
1	43691224	43693627	Lovel0000027193.01	Cytochrome P450(IPR001128)|Cytochrome P450, E-class, group I(IPR002401)|Cytochrome P450, conserved site(IPR017972)|Cytochrome P450 superfamily(IPR036396)	AT2G26710	BAS1,CYP734A1,CYP72B1 Cytochrome P450 superfamily protein
2	470054	473058	Lovel0000003253.01	Protein kinase domain(IPR000719)|Bulb-type lectin domain(IPR001480)|Serine/threonine-protein kinase, active site(IPR008271)|Protein kinase-like domain superfamily(IPR011009)|Protein kinase, ATP binding site(IPR017441)|S-receptor-like serine/threonine-protein kinase(IPR024171)|Bulb-type lectin domain superfamily(IPR036426)	AT5G60900	RLK1 receptor-like protein kinase 1
2	1417206	1418290	Lovel0000003371.01	-	-	-
2	1443852	1445601	Lovel0000003373.01	Ankyrin repeat-containing domain(IPR020683)|Ankyrin repeat-containing domain superfamily(IPR036770)	AT5G35830	NA Ankyrin repeat family protein
2	1459876	1466291	Lovel0000003374.01	Ankyrin repeat-containing domain(IPR020683)|PGG domain(IPR026961)|Ankyrin repeat-containing domain superfamily(IPR036770)	AT3G54070	NA Ankyrin repeat family protein
2	1471786	1473721	Lovel0000003375.01	Ankyrin repeat-containing domain(IPR020683)|Ankyrin repeat-containing domain superfamily(IPR036770)	AT3G54070	NA Ankyrin repeat family protein
2	3034279	3034521	Lovel0000003606.01	-	-	-
2	3275551	3284931	Lovel0000003568.01	Brix domain(IPR007109)|Winged helix-like DNA-binding domain superfamily(IPR036388)|Winged helix DNA-binding domain superfamily(IPR036390)	AT1G63780	IMP4 Ribosomal RNA processing Brix domain protein
2	3747787	3748290	Lovel0000003647.01	Mitochondrial substrate/solute carrier(IPR018108)|Mitochondrial carrier domain superfamily(IPR023395)	AT5G01340	NA Mitochondrial substrate carrier family protein
2	4055629	4056973	Lovel0000003688.01	Phospholipid/glycerol acyltransferase(IPR002123)	AT3G05510	NA Phospholipid/glycerol acyltransferase family protein
2	4066472	4066672	Lovel0000003696.01	-	-	-
2	4370032	4372254	Lovel0000003761.01	Aspartic peptidase domain superfamily(IPR021109)	ATMG00860	ORF158 DNA/RNA polymerases superfamily protein
2	4665382	4665603	Lovel0000003739.01	-	-	-
2	4812797	4813185	Lovel0000003749.01	-	AT5G28950	NA unknown protein; BEST Arabidopsis thaliana protein match is: unknown protein (TAIR:AT5G41980.1); Has 448 Blast hits to 446 proteins in 74 species: Archae - 0; Bacteria - 0; Metazoa - 31; Fungi - 21; Plants - 396; Viruses - 0; Other Eukaryotes - 0 (source: NCBI BLink).
2	5289154	5290553	Lovel0000003889.01	Cystatin domain(IPR000010)|Proteinase inhibitor I25, cystatin, conserved site(IPR018073)	AT3G12490	ATCYSB,ATCYS6,CYSB cystatin B
2	5973889	5974185	Lovel0000003880.01	-	-	-
2	7663875	7664440	Lovel0000004010.01	PH-like domain superfamily(IPR011993)	AT5G05710	NA Pleckstrin homology (PH) domain superfamily protein
2	15794456	15796192	Lovel0000004789.01	-	-	-
2	15792921	15800215	Lovel0000004798.01	Protein ENHANCED DISEASE RESISTANCE 2, C-terminal(IPR009769)	AT1G06050	NA Protein of unknown function (DUF1336)
2	16993968	16994329	Lovel0000004987.01	PFTB repeat(IPR001330)|Terpenoid cyclases/protein prenyltransferase alpha-alpha toroid(IPR008930)	AT5G12210	AtRGTB1,RGTB1 RAB geranylgeranyl transferase beta subunit 1
2	16995235	16999917	Lovel0000004982.01	NB-ARC(IPR002182)|Leucine-rich repeat domain superfamily(IPR032675)	AT3G14470	NA NB-ARC domain-containing disease resistance protein
2	18880586	18883438	Lovel0000005424.01	Leucine-rich repeat(IPR001611)|Leucine-rich repeat-containing N-terminal, plant-type(IPR013210)|Leucine-rich repeat domain superfamily(IPR032675)	AT1G45616	AtRLP6,RLP6 receptor like protein 6
2	18894988	18896840	Lovel0000005425.01	Leucine-rich repeat(IPR001611)|Leucine-rich repeat domain superfamily(IPR032675)	AT2G32660	AtRLP22,RLP22 receptor like protein 22
2	19938898	19939152	Lovel0000005287.01	-	-	-
2	20045564	20048312	Lovel0000005278.01	-	-	-
2	20100990	20104040	Lovel0000005346.01	Ankyrin repeat(IPR002110)|Ankyrin repeat-containing domain(IPR020683)|Ankyrin repeat-containing domain superfamily(IPR036770)	AT3G18670	NA Ankyrin repeat family protein
2	21098110	21098637	Lovel0000005458.01	-	-	-
2	21106628	21109598	Lovel0000005502.01	Signal recognition particle, SRP54 subunit, GTPase domain(IPR000897)|AAA+ ATPase domain(IPR003593)|Signal-recognition particle receptor FtsY(IPR004390)|Signal recognition particle, SRP54 subunit, helical bundle(IPR013822)|P-loop containing nucleoside triphosphate hydrolase(IPR027417)|SRP/SRP receptor, N-terminal(IPR036225)	AT2G45770	CPFTSY signal recognition particle receptor protein, chloroplast (FTSY)
2	21111882	21112415	Lovel0000005459.01	-	-	-
2	21127572	21131141	Lovel0000005503.01	Signal recognition particle, SRP54 subunit, GTPase domain(IPR000897)|Signal-recognition particle receptor FtsY(IPR004390)|Signal recognition particle, SRP54 subunit, helical bundle(IPR013822)|P-loop containing nucleoside triphosphate hydrolase(IPR027417)|SRP/SRP receptor, N-terminal(IPR036225)	AT2G45770	CPFTSY signal recognition particle receptor protein, chloroplast (FTSY)
2	22259757	22261472	Lovel0000005694.01	WRKY domain(IPR003657)|WRKY domain superfamily(IPR036576)	AT2G46130	WRKY43,ATWRKY43 WRKY DNA-binding protein 43
2	22386312	22386584	Lovel0000005790.01	-	-	-
2	22389565	22390308	Lovel0000005778.01	-	-	-
2	22394958	22396145	Lovel0000005779.01	-	-	-
2	26596156	26599510	Lovel0000006576.01	Fatty acid desaturase domain(IPR005804)	AT5G05580	FAD8 fatty acid desaturase 8
2	26797031	26803587	Lovel0000006489.01	Protein kinase domain(IPR000719)|F-box domain(IPR001810)|Serine/threonine-protein kinase, active site(IPR008271)|Protein kinase-like domain superfamily(IPR011009)|F-box-like domain superfamily(IPR036047)	AT5G62310	IRE AGC (cAMP-dependent, cGMP-dependent and protein kinase C) kinase family protein
2	26803766	26803999	Lovel0000006490.01	-	-	-
3	3103694	3105332	Lovel0000010161.01	Glycoside hydrolase, family 28(IPR000743)|Pectin lyase fold/virulence factor(IPR011050)|Pectin lyase fold(IPR012334)	AT4G32375	NA Pectin lyase-like superfamily protein
3	4797537	4797999	Lovel0000010650.01	-	-	-
3	4804162	4807383	Lovel0000010649.01	-	-	-
3	4823788	4825346	Lovel0000010651.01	-	-	-
3	4932143	4935214	Lovel0000010412.01	Domain unknown function DUF295(IPR005174)	AT4G22165	NA F-box family protein with a domain of unknown function (DUF295)
3	9838484	9839243	Lovel0000010865.01	-	-	-
3	14396256	14397535	Lovel0000011708.01	Protein of unknown function DUF247, plant(IPR004158)	AT3G50170	NA Plant protein of unknown function (DUF247)
3	14650333	14652605	Lovel0000011646.01	-	AT5G42905	NA Polynucleotidyl transferase, ribonuclease H-like superfamily protein
3	16842291	16843049	Lovel0000011779.01	Domain of unknown function DUF4283(IPR025558)|Zinc knuckle CX2CX4HX4C(IPR025836)	AT3G31430	NA unknown protein; FUNCTIONS IN: molecular_function unknown; INVOLVED IN: biological_process unknown; LOCATED IN: endomembrane system; BEST Arabidopsis thaliana protein match is: unknown protein (TAIR:AT5G18636.1); Has 295 Blast hits to 291 proteins in 12 species: Archae - 0; Bacteria - 0; Metazoa - 0; Fungi - 0; Plants - 295; Viruses - 0; Other Eukaryotes - 0 (source: NCBI BLink).
3	16896285	16903691	Lovel0000011915.01	Ankyrin repeat-containing domain(IPR020683)|PGG domain(IPR026961)|Ankyrin repeat-containing domain superfamily(IPR036770)	AT1G03670	NA ankyrin repeat family protein
3	21315572	21316327	Lovel0000012113.01	-	-	-
3	23221126	23225974	Lovel0000013701.01	Rossmann-like alpha/beta/alpha sandwich fold(IPR014729)|Ankyrin repeat-containing domain(IPR020683)|Ankyrin repeat-containing domain superfamily(IPR036770)	AT2G44270	ROL5 repressor of lrx1
3	23453725	23460049	Lovel0000012430.01	-	AT1G67230	LINC1 little nuclei1
3	26910178	26911881	Lovel0000013352.01	Ribosomal protein L7A/L8(IPR001921)|Ribosomal protein L7Ae conserved site(IPR004037)|Ribosomal protein L7Ae/L30e/S12e/Gadd45(IPR004038)|Ribosomal protein L7Ae/L8/Nhp2 family(IPR018492)|50S ribosomal protein L30e-like(IPR029064)|Ribosomal protein L7A/L8 superfamily(IPR038524)	AT3G62870	NA Ribosomal protein L7Ae/L30e/S12e/Gadd45 family protein
3	26912711	26916425	Lovel0000013343.01	Actin family(IPR004000)	AT3G27000	ARP2,ATARP2,WRM actin related protein 2
4	2760451	2766369	Lovel0000019713.01	Protein kinase domain(IPR000719)|Leucine-rich repeat(IPR001611)|Serine/threonine-protein kinase, active site(IPR008271)|Protein kinase-like domain superfamily(IPR011009)|Leucine-rich repeat-containing N-terminal, plant-type(IPR013210)|Protein kinase, ATP binding site(IPR017441)|Leucine-rich repeat domain superfamily(IPR032675)	AT3G47570	NA Leucine-rich repeat protein kinase family protein
4	5940073	5941920	Lovel0000017921.01	F-box domain(IPR001810)|NAC domain(IPR003441)|F-box associated domain, type 3(IPR013187)|F-box-like domain superfamily(IPR036047)|NAC domain superfamily(IPR036093)	AT1G52890	ANAC019,NAC019 NAC domain containing protein 19
4	7187407	7187985	Lovel0000018242.01	Serine-threonine/tyrosine-protein kinase, catalytic domain(IPR001245)|Protein kinase-like domain superfamily(IPR011009)	AT3G47110	NA Leucine-rich repeat protein kinase family protein
4	10909076	10909405	Lovel0000018542.01	-	-	-
4	11857177	11860439	Lovel0000019684.01	Protein kinase domain(IPR000719)|S-locus glycoprotein domain(IPR000858)|Serine-threonine/tyrosine-protein kinase, catalytic domain(IPR001245)|Bulb-type lectin domain(IPR001480)|PAN/Apple domain(IPR003609)|Serine/threonine-protein kinase, active site(IPR008271)|Protein kinase-like domain superfamily(IPR011009)|S-locus receptor kinase, C-terminal(IPR021820)|S-receptor-like serine/threonine-protein …	AT4G27290	NA S-locus lectin protein kinase family protein
4	11857177	11860439	Lovel0000020618.01	Protein kinase domain(IPR000719)|S-locus glycoprotein domain(IPR000858)|Serine-threonine/tyrosine-protein kinase, catalytic domain(IPR001245)|Bulb-type lectin domain(IPR001480)|PAN/Apple domain(IPR003609)|Serine/threonine-protein kinase, active site(IPR008271)|Protein kinase-like domain superfamily(IPR011009)|S-locus receptor kinase, C-terminal(IPR021820)|S-receptor-like serine/threonine-protein …	AT4G27290	NA S-locus lectin protein kinase family protein
4	14091730	14097589	Lovel0000019108.01	Lipid-binding serum glycoprotein, C-terminal(IPR001124)|F-box domain(IPR001810)|F-box associated interaction domain(IPR017451)|Lipid-binding serum glycoprotein, N-terminal(IPR017942)|Bactericidal permeability-increasing protein, alpha/beta domain superfamily(IPR017943)|F-box-like domain superfamily(IPR036047)	AT1G04970	NA lipid-binding serum glycoprotein family protein
4	14375471	14376206	Lovel0000019312.01	-	-	-
4	15022923	15025693	Lovel0000020559.01	Leucine-rich repeat(IPR001611)|Leucine-rich repeat-containing N-terminal, plant-type(IPR013210)|Leucine-rich repeat domain superfamily(IPR032675)	AT4G13920	AtRLP50,RLP50 receptor like protein 50
4	15032928	15033188	Lovel0000019635.01	-	-	-
4	15181653	15182249	Lovel0000020583.01	Leucine-rich repeat(IPR001611)|Leucine-rich repeat domain superfamily(IPR032675)	AT5G25910	AtRLP52,RLP52 receptor like protein 52
4	16789588	16791390	Lovel0000019505.01	-	-	-
4	16791468	16791896	Lovel0000019506.01	-	-	-
4	18858991	18861207	Lovel0000020333.01	Toll/interleukin-1 receptor homology (TIR) domain(IPR000157)|Toll/interleukin-1 receptor homology (TIR) domain superfamily(IPR035897)	AT5G36930	NA Disease resistance protein (TIR-NBS-LRR class) family
4	19069492	19071684	Lovel0000019661.01	Alcohol dehydrogenase, C-terminal(IPR013149)|NAD(P)-binding domain superfamily(IPR036291)	AT3G03080	NA Zinc-binding dehydrogenase family protein
4	19081496	19088367	Lovel0000019662.01	Glycoside hydrolase, family 28(IPR000743)|GroES-like superfamily(IPR011032)|Pectin lyase fold/virulence factor(IPR011050)|Pectin lyase fold(IPR012334)|Alcohol dehydrogenase, C-terminal(IPR013149)|Polyketide synthase, enoylreductase domain(IPR020843)|NAD(P)-binding domain superfamily(IPR036291)	AT3G59850	NA Pectin lyase-like superfamily protein
4	19511842	19516798	Lovel0000019595.01	Ribosomal protein S10, conserved site(IPR018268)|Ribosomal protein S10 domain(IPR027486)|Ribosomal protein S10 domain superfamily(IPR036838)	AT5G62300	NA Ribosomal protein S10p/S20e family protein
4	19532376	19533268	Lovel0000019596.01	Alpha carbonic anhydrase(IPR001148)|Alpha carbonic anhydrase superfamily(IPR036398)	AT1G08080	ATACA7,ACA7 alpha carbonic anhydrase 7
4	19533286	19533717	Lovel0000019597.01	Alpha carbonic anhydrase(IPR001148)|Alpha carbonic anhydrase superfamily(IPR036398)	AT1G08080	ATACA7,ACA7 alpha carbonic anhydrase 7
4	19607894	19608235	Lovel0000019698.01	-	-	-
4	19620122	19620460	Lovel0000019699.01	-	-	-
4	19625643	19629080	Lovel0000019696.01	Endonuclease/exonuclease/phosphatase superfamily(IPR036691)	AT1G40390	NA DNAse I-like superfamily protein
4	19646226	19646513	Lovel0000019701.01	-	AT3G58310	NA Domain of unknown function (DUF26)
4	20758789	20761231	Lovel0000019461.01	-	AT3G51820	ATG4,G4,CHLG UbiA prenyltransferase family protein
4	21208237	21210782	Lovel0000019773.01	-	AT3G51820	ATG4,G4,CHLG UbiA prenyltransferase family protein
4	22270530	22273666	Lovel0000019812.01	-	-	-
4	22735809	22737180	Lovel0000020361.01	-	AT4G16195	NA Plant self-incompatibility protein S1 family
4	23400245	23403213	Lovel0000019891.01	-	-	-
4	23491178	23494819	Lovel0000020098.01	-	AT1G34070	NA CONTAINS InterPro DOMAIN/s: Retrotransposon gag protein (InterPro:IPR005162); BEST Arabidopsis thaliana protein match is: unknown protein (TAIR:AT5G48050.1); Has 648 Blast hits to 647 proteins in 29 species: Archae - 0; Bacteria - 0; Metazoa - 16; Fungi - 25; Plants - 607; Viruses - 0; Other Eukaryotes - 0 (source: NCBI BLink).
4	23568001	23569213	Lovel0000020099.01	MINDY deubiquitinase domain(IPR033979)	AT4G11860	NA Protein of unknown function (DUF544)
5	2213795	2215258	Lovel0000007533.01	-	ATMG00820	ORF170 Reverse transcriptase (RNA-dependent DNA polymerase)
5	4055132	4056328	Lovel0000007804.01	-	AT5G27680	RECQSIM RECQ helicase SIM
5	4870252	4873122	Lovel0000007886.01	-	-	-
5	10281774	10286345	Lovel0000008532.01	PAS domain(IPR000014)|Protein kinase domain(IPR000719)|Serine-threonine/tyrosine-protein kinase, catalytic domain(IPR001245)|Serine/threonine-protein kinase, active site(IPR008271)|Protein kinase-like domain superfamily(IPR011009)|PAS fold(IPR013767)|PAS domain superfamily(IPR035965)	AT4G23050	NA PAS domain-containing protein tyrosine kinase family protein
5	11272825	11273131	Lovel0000008667.01	-	-	-
5	12234926	12235953	Lovel0000008866.01	Cellulose synthase(IPR005150)	AT4G23990	ATCSLG3,CSLG3 cellulose synthase like G3
5	14851812	14854038	Lovel0000009395.01	K Homology domain, type 1(IPR004088)|Nucleic acid-binding, OB-fold(IPR012340)|K Homology domain, type 1 superfamily(IPR036612)|Rrp40, S1 domain(IPR037319)	AT4G32175	NA PNAS-3 related
6	5615451	5621061	Lovel0000028416.01	Toll/interleukin-1 receptor homology (TIR) domain(IPR000157)|NB-ARC(IPR002182)|P-loop containing nucleoside triphosphate hydrolase(IPR027417)|Leucine-rich repeat domain superfamily(IPR032675)|Toll/interleukin-1 receptor homology (TIR) domain superfamily(IPR035897)	AT5G36930	NA Disease resistance protein (TIR-NBS-LRR class) family
6	11427588	11434291	Lovel0000029192.01	Putative 5-3 exonuclease(IPR004859)	AT1G75660	XRN3,AtXRN3 5'-3' exoribonuclease 3
6	12110269	12112233	Lovel0000029277.01	Gnk2-homologous domain(IPR002902)|Gnk2-homologous domain superfamily(IPR038408)	AT3G22060	NA Receptor-like protein kinase-related family protein
6	19572213	19575139	Lovel0000029983.01	BTB/POZ domain(IPR000210)|SKP1/BTB/POZ domain superfamily(IPR011333)|NPH3 domain(IPR027356)	AT5G10250	DOT3 Phototropic-responsive NPH3 family protein
6	19766766	19769416	Lovel0000030426.01	UDP-glucuronosyl/UDP-glucosyltransferase(IPR002213)|UDP-glycosyltransferase family, conserved site(IPR035595)	AT1G22360	AtUGT85A2,UGT85A2 UDP-glucosyl transferase 85A2
6	24080147	24080759	Lovel0000030483.01	Major facilitator superfamily(IPR011701)|MFS transporter superfamily(IPR036259)	AT2G28120	NA Major facilitator superfamily protein
6	25895422	25901045	Lovel0000031186.01	Protein of unknown function DUF247, plant(IPR004158)	AT5G22550	NA Plant protein of unknown function (DUF247)
6	25938420	25941190	Lovel0000031903.01	-	-	-
6	27752141	27756062	Lovel0000031292.01	-	-	-
6	27758829	27762817	Lovel0000031303.01	GDSL lipase/esterase(IPR001087)|GDSL lipase/esterase-like, plant(IPR035669)|SGNH hydrolase superfamily(IPR036514)	AT1G09390	NA GDSL-like Lipase/Acylhydrolase superfamily protein
6	28281722	28282563	Lovel0000031462.01	Cyclic phosphodiesterase(IPR009097)	AT4G18930	NA RNA ligase/cyclic nucleotide phosphodiesterase family protein
6	28283858	28285084	Lovel0000031463.01	F-box associated interaction domain(IPR017451)	AT3G06240	NA F-box family protein
6	28287527	28289175	Lovel0000031453.01	F-box associated interaction domain(IPR017451)	-	-
6	28311569	28312508	Lovel0000031014.01	Ribonuclease T2-like(IPR001568)|Ribonuclease T2, His active site 2(IPR033130)|Ribonuclease T2-like superfamily(IPR036430)	AT1G14220	NA Ribonuclease T2 family protein
6	28317023	28317286	Lovel0000031009.01	-	-	-
6	29271164	29271667	Lovel0000031690.01	GNAT domain(IPR000182)|Acyl-CoA N-acyltransferase(IPR016181)	AT3G22560	NA Acyl-CoA N-acyltransferases (NAT) superfamily protein
6	29739469	29742358	Lovel0000031772.01	PFTB repeat(IPR001330)|Terpenoid cyclases/protein prenyltransferase alpha-alpha toroid(IPR008930)|Protein farnesyltransferase subunit beta(IPR026872)	AT5G40280	ERA1,ATFTB,WIG Prenyltransferase family protein
7	409280	410735	Lovel0000013982.01	-	-	-
7	634631	635023	Lovel0000013943.01	Cystatin domain(IPR000010)	AT5G47550	NA Cystatin/monellin superfamily protein
7	6092398	6096510	Lovel0000014587.01	Leucine-rich repeat(IPR001611)|Leucine-rich repeat domain superfamily(IPR032675)	AT2G34930	NA disease resistance family protein / LRR family protein
7	10693108	10693437	Lovel0000014941.01	-	-	-
7	10740550	10745137	Lovel0000014976.01	FBD domain(IPR006566)|Leucine-rich repeat domain superfamily(IPR032675)|F-box-like domain superfamily(IPR036047)	AT4G10400	NA F-box/RNI-like/FBD-like domains-containing protein
7	15692439	15694064	Lovel0000015728.01	Protein kinase domain(IPR000719)|Ribonuclease T2-like(IPR001568)|Serine/threonine-protein kinase, active site(IPR008271)|Protein kinase-like domain superfamily(IPR011009)|Ribonuclease T2-like superfamily(IPR036430)	AT3G47110	NA Leucine-rich repeat protein kinase family protein
7	21259577	21261072	Lovel0000016817.01	Actin-related protein 2/3 complex subunit 3(IPR007204)|Actin-related protein 2/3 complex subunit 3 superfamily(IPR036753)	AT1G60430	ARPC3 actin-related protein C3
8	929242	930294	Lovel0000000114.01	Isopenicillin N synthase-like(IPR027443)	AT4G10490	NA 2-oxoglutarate (2OG) and Fe(II)-dependent oxygenase superfamily protein
8	1083748	1086614	Lovel0000000163.01	Histidine biosynthesis HisG, C-terminal(IPR013115)	AT1G09795	ATATP-PRT2,HISN1B,ATP-PRT2 ATP phosphoribosyl transferase 2
8	10260168	10261936	Lovel0000001087.01	-	-	-
8	10847976	10854369	Lovel0000001180.01	Aminoacyl-tRNA synthetase, class II (G/ P/ S/T)(IPR002314)|Threonine-tRNA ligase, class IIa(IPR002320)|TGS(IPR004095)|Anticodon-binding(IPR004154)|Beta-grasp domain superfamily(IPR012675)|TGS-like(IPR012676)|Threonyl/alanyl tRNA synthetase, SAD(IPR012947)|Threonyl/alanyl tRNA synthetase, class II-like, putative editing domain superfamily(IPR018163)|Threonine-tRNA ligase catalytic core domain(IPR0…	AT5G26830	NA Threonyl-tRNA synthetase
8	14604940	14608705	Lovel0000001638.01	Toll/interleukin-1 receptor homology (TIR) domain(IPR000157)|P-loop containing nucleoside triphosphate hydrolase(IPR027417)|Leucine-rich repeat domain superfamily(IPR032675)|Toll/interleukin-1 receptor homology (TIR) domain superfamily(IPR035897)	AT5G17680	NA disease resistance protein (TIR-NBS-LRR class), putative
8	14608738	14610128	Lovel0000001639.01	-	AT4G12010	NA Disease resistance protein (TIR-NBS-LRR class) family
8	14611876	14612199	Lovel0000001646.01	DNA-binding pseudobarrel domain superfamily(IPR015300)	-	-
8	14681715	14689892	Lovel0000001753.01	Toll/interleukin-1 receptor homology (TIR) domain(IPR000157)|NB-ARC(IPR002182)|P-loop containing nucleoside triphosphate hydrolase(IPR027417)|Toll/interleukin-1 receptor homology (TIR) domain superfamily(IPR035897)	AT5G17680	NA disease resistance protein (TIR-NBS-LRR class), putative
8	16354371	16356410	Lovel0000001993.01	Serine-threonine/tyrosine-protein kinase, catalytic domain(IPR001245)|EVE domain(IPR002740)|Protein kinase-like domain superfamily(IPR011009)|PUA-like superfamily(IPR015947)|Tyrosine-protein kinase, catalytic domain(IPR020635)	AT2G14660	NA unknown protein; CONTAINS InterPro DOMAIN/s: Uncharacterised protein family UPF0310 (InterPro:IPR002740); Has 2761 Blast hits to 2761 proteins in 686 species: Archae - 5; Bacteria - 1143; Metazoa - 73; Fungi - 78; Plants - 42; Viruses - 0; Other Eukaryotes - 1420 (source: NCBI BLink).
8	19881701	19884503	Lovel0000002883.01	Protein kinase domain(IPR000719)|Leucine-rich repeat(IPR001611)|Tyrosine-protein kinase, active site(IPR008266)|Protein kinase-like domain superfamily(IPR011009)|Leucine-rich repeat-containing N-terminal, plant-type(IPR013210)|Protein kinase, ATP binding site(IPR017441)|Leucine-rich repeat domain superfamily(IPR032675)	AT4G08850	NA Leucine-rich repeat receptor-like protein kinase family protein

## Sheet: Supplementary Data 4
Supplementary Data 4 Information of InDels in syntenic regions and rearranged regions between the LHSM and Lovell v2.0 genomes
ID	Type	Chr	Start	End	Length (bp)
InDels in synetic regions
DEL0001	Deletion	1	4819	4921	102
DEL0002	Deletion	1	276326	276753	427
DEL0003	Deletion	1	362902	363029	127
DEL0004	Deletion	1	371684	371776	92
DEL0005	Deletion	1	420210	420276	66
DEL0006	Deletion	1	589422	589510	88
DEL0007	Deletion	1	957849	965273	7424
DEL0008	Deletion	1	982666	982718	52
DEL0009	Deletion	1	992295	994695	2400
DEL0010	Deletion	1	1154526	1154886	360
DEL0011	Deletion	1	1188466	1188935	469
DEL0012	Deletion	1	1212984	1228489	15503
DEL0013	Deletion	1	1227510	1227712	202
DEL0014	Deletion	1	1295145	1295229	84
DEL0015	Deletion	1	1382955	1383012	57
DEL0016	Deletion	1	1406213	1406703	490
DEL0017	Deletion	1	1472369	1472655	286
DEL0018	Deletion	1	1504659	1505057	398
DEL0019	Deletion	1	1509331	1509553	222
DEL0020	Deletion	1	1694215	1694557	342
DEL0021	Deletion	1	1721169	1721455	286
DEL0022	Deletion	1	1847284	1847856	572
DEL0023	Deletion	1	1873857	1873943	86
DEL0024	Deletion	1	1996277	1996624	347
DEL0025	Deletion	1	2121037	2121613	576
DEL0026	Deletion	1	2129551	2129622	71
DEL0027	Deletion	1	2130422	2130674	252
DEL0028	Deletion	1	2139583	2140170	587
DEL0029	Deletion	1	2447313	2447458	145
DEL0030	Deletion	1	2517269	2517368	99
DEL0031	Deletion	1	2576005	2576097	92
DEL0032	Deletion	1	2699109	2699165	56
DEL0033	Deletion	1	2722940	2723037	97
DEL0034	Deletion	1	2765391	2765480	89
DEL0035	Deletion	1	2801321	2801428	107
DEL0036	Deletion	1	2971771	2971832	61
DEL0037	Deletion	1	2973693	2973767	74
DEL0038	Deletion	1	3044137	3044786	649
DEL0039	Deletion	1	3109482	3109556	74
DEL0040	Deletion	1	3116755	3116818	63
DEL0041	Deletion	1	3130998	3131125	127
DEL0042	Deletion	1	3205179	3205401	222
DEL0043	Deletion	1	3218416	3219144	728
DEL0044	Deletion	1	3262539	3262827	288
DEL0045	Deletion	1	3312677	3312770	93
DEL0046	Deletion	1	3485313	3485874	561
DEL0047	Deletion	1	3493569	3494020	451
DEL0048	Deletion	1	3588186	3588251	65
DEL0049	Deletion	1	3670972	3671491	519
DEL0050	Deletion	1	3700177	3700267	90
DEL0051	Deletion	1	3717481	3718079	598
DEL0052	Deletion	1	3747375	3747948	573
DEL0053	Deletion	1	3748859	3749014	155
DEL0054	Deletion	1	3775015	3775206	191
DEL0055	Deletion	1	3826905	3826974	69
DEL0056	Deletion	1	3832000	3832058	58
DEL0057	Deletion	1	3849397	3849957	560
DEL0058	Deletion	1	3861921	3862358	437
DEL0059	Deletion	1	3879406	3879462	56
DEL0060	Deletion	1	3880820	3892116	11295
DEL0061	Deletion	1	3912397	3913062	665
DEL0062	Deletion	1	3932662	3932884	222
DEL0063	Deletion	1	3933770	3934058	288
DEL0064	Deletion	1	4051851	4052066	215
DEL0065	Deletion	1	4164348	4164521	173
DEL0066	Deletion	1	4178408	4178733	325
DEL0067	Deletion	1	4205969	4207394	1426
DEL0068	Deletion	1	4223362	4228413	5049
DEL0069	Deletion	1	4332018	4332078	60
DEL0070	Deletion	1	4377992	4378219	227
DEL0071	Deletion	1	4428377	4428463	86
DEL0072	Deletion	1	4442147	4442749	602
DEL0073	Deletion	1	4589508	4589984	476
DEL0074	Deletion	1	4595573	4595795	222
DEL0075	Deletion	1	4662321	4662382	61
DEL0076	Deletion	1	4674281	4674505	224
DEL0077	Deletion	1	4728128	4728238	110
DEL0078	Deletion	1	4757079	4761313	4234
DEL0079	Deletion	1	4762591	4763519	928
DEL0080	Deletion	1	4816474	4817240	766
DEL0081	Deletion	1	4973060	4973610	550
DEL0082	Deletion	1	4997699	4997750	51
DEL0083	Deletion	1	5059235	5059593	358
DEL0084	Deletion	1	5093418	5099301	5883
DEL0085	Deletion	1	5137434	5142498	5064
DEL0086	Deletion	1	5204665	5204952	287
DEL0087	Deletion	1	5212926	5213214	288
DEL0088	Deletion	1	5223476	5225385	1909
DEL0089	Deletion	1	5236963	5237174	211
DEL0090	Deletion	1	5307567	5308811	1244
DEL0091	Deletion	1	5310496	5311002	506
DEL0092	Deletion	1	5319099	5319393	294
DEL0093	Deletion	1	5323835	5323925	90
DEL0094	Deletion	1	5436327	5436399	72
DEL0095	Deletion	1	5477056	5477388	332
DEL0096	Deletion	1	5610140	5610228	88
DEL0097	Deletion	1	5618389	5618572	183
DEL0098	Deletion	1	5639570	5640104	534
DEL0099	Deletion	1	5642223	5642281	58
DEL0100	Deletion	1	5965540	5965591	51
DEL0101	Deletion	1	6195231	6197475	2244
DEL0102	Deletion	1	6302443	6302665	222
DEL0103	Deletion	1	6345516	6345580	64
DEL0104	Deletion	1	6345719	6345864	145
DEL0105	Deletion	1	6397962	6398045	83
DEL0106	Deletion	1	6500969	6501564	595
DEL0107	Deletion	1	6881831	6881884	53
DEL0108	Deletion	1	6914206	6914260	54
DEL0109	Deletion	1	6994556	6994778	222
DEL0110	Deletion	1	7150497	7150856	359
DEL0111	Deletion	1	7506619	7506776	157
DEL0112	Deletion	1	7508368	7508430	62
DEL0113	Deletion	1	7787584	7787872	288
DEL0114	Deletion	1	7806457	7806671	214
DEL0115	Deletion	1	7809935	7810020	85
DEL0116	Deletion	1	7829285	7829883	598
DEL0117	Deletion	1	7952484	7953042	558
DEL0118	Deletion	1	7995884	7995960	76
DEL0119	Deletion	1	8000877	8000964	87
DEL0120	Deletion	1	8168832	8169054	222
DEL0121	Deletion	1	8227645	8227710	65
DEL0122	Deletion	1	8369736	8369793	57
DEL0123	Deletion	1	8456642	8457015	373
DEL0124	Deletion	1	8517525	8517597	72
DEL0125	Deletion	1	8811195	8811345	150
DEL0126	Deletion	1	8905874	8906093	219
DEL0127	Deletion	1	9038937	9039033	96
DEL0128	Deletion	1	9056029	9056109	80
DEL0129	Deletion	1	9060110	9060331	221
DEL0130	Deletion	1	9432486	9432622	136
DEL0131	Deletion	1	9504578	9504669	91
DEL0132	Deletion	1	9719256	9719371	115
DEL0133	Deletion	1	9748683	9748745	62
DEL0134	Deletion	1	10051941	10052014	73
DEL0135	Deletion	1	10206313	10206609	296
DEL0136	Deletion	1	10212939	10213038	99
DEL0137	Deletion	1	10223653	10224012	359
DEL0138	Deletion	1	10229959	10230217	258
DEL0139	Deletion	1	10279490	10279544	54
DEL0140	Deletion	1	10432944	10433023	79
DEL0141	Deletion	1	10499452	10500196	744
DEL0142	Deletion	1	10509215	10510441	1226
DEL0143	Deletion	1	10540609	10543188	2579
DEL0144	Deletion	1	10545435	10545491	56
DEL0145	Deletion	1	10750622	10750674	52
DEL0146	Deletion	1	10773984	10774111	127
DEL0147	Deletion	1	10789826	10791282	1456
DEL0148	Deletion	1	10797135	10797722	587
DEL0149	Deletion	1	10864180	10864463	283
DEL0150	Deletion	1	10943358	10943454	96
DEL0151	Deletion	1	10943496	10943768	272
DEL0152	Deletion	1	10950470	10950584	114
DEL0153	Deletion	1	10952281	10952608	327
DEL0154	Deletion	1	10958771	10962863	4092
DEL0155	Deletion	1	11123671	11124030	359
DEL0156	Deletion	1	11154891	11156487	1596
DEL0157	Deletion	1	11220742	11220815	73
DEL0158	Deletion	1	11222196	11222418	222
DEL0159	Deletion	1	11432194	11432284	90
DEL0160	Deletion	1	11520153	11522489	2336
DEL0161	Deletion	1	11737232	11737332	100
DEL0162	Deletion	1	11768687	11768973	286
DEL0163	Deletion	1	11803727	11804159	432
DEL0164	Deletion	1	11820173	11820247	74
DEL0165	Deletion	1	11854288	11854339	51
DEL0166	Deletion	1	11946948	11947110	162
DEL0167	Deletion	1	11964071	11966103	2030
DEL0168	Deletion	1	11983833	11984147	314
DEL0169	Deletion	1	12049605	12050486	881
DEL0170	Deletion	1	12108783	12110631	1848
DEL0171	Deletion	1	12111594	12116245	4649
DEL0172	Deletion	1	12157617	12157962	345
DEL0173	Deletion	1	12200068	12200180	112
DEL0174	Deletion	1	12229615	12234727	5112
DEL0175	Deletion	1	12351101	12351274	173
DEL0176	Deletion	1	12372479	12372964	485
DEL0177	Deletion	1	12451122	12451279	157
DEL0178	Deletion	1	12461568	12461716	148
DEL0179	Deletion	1	12464899	12464953	54
DEL0180	Deletion	1	12485444	12485787	343
DEL0181	Deletion	1	12501226	12502077	851
DEL0182	Deletion	1	12654300	12654913	613
DEL0183	Deletion	1	12697254	12697479	225
DEL0184	Deletion	1	12709885	12710102	217
DEL0185	Deletion	1	12898575	12898860	285
DEL0186	Deletion	1	13039127	13039220	93
DEL0187	Deletion	1	13148431	13154753	6320
DEL0188	Deletion	1	13252681	13259102	6419
DEL0189	Deletion	1	13260939	13262225	1286
DEL0190	Deletion	1	13274514	13275103	589
DEL0191	Deletion	1	13280472	13281117	645
DEL0192	Deletion	1	13282406	13282487	81
DEL0193	Deletion	1	13374288	13374764	476
DEL0194	Deletion	1	13731159	13731213	54
DEL0195	Deletion	1	13736284	13736868	584
DEL0196	Deletion	1	13761900	13762147	247
DEL0197	Deletion	1	13762524	13762575	51
DEL0198	Deletion	1	13776401	13776908	507
DEL0199	Deletion	1	13782005	13782064	59
DEL0200	Deletion	1	13782005	13782064	59
DEL0201	Deletion	1	13785092	13785418	326
DEL0202	Deletion	1	13785092	13785418	326
DEL0203	Deletion	1	13790603	13790656	53
DEL0204	Deletion	1	13910716	13911274	558
DEL0205	Deletion	1	13911441	13911610	169
DEL0206	Deletion	1	13929481	13929582	101
DEL0207	Deletion	1	13933971	13944574	10602
DEL0208	Deletion	1	14252249	14252415	166
DEL0209	Deletion	1	14377070	14377134	64
DEL0210	Deletion	1	14713511	14714881	1370
DEL0211	Deletion	1	14741856	14742229	373
DEL0212	Deletion	1	14935600	14935664	64
DEL0213	Deletion	1	15935782	15936049	267
DEL0214	Deletion	1	15949592	15949647	55
DEL0215	Deletion	1	16034389	16034441	52
DEL0216	Deletion	1	16262737	16262789	52
DEL0217	Deletion	1	16292357	16292414	57
DEL0218	Deletion	1	17172530	17176209	3679
DEL0219	Deletion	1	17184343	17184639	296
DEL0220	Deletion	1	17305512	17308696	3183
DEL0221	Deletion	1	17499290	17507821	8531
DEL0222	Deletion	1	17519809	17534274	14463
DEL0223	Deletion	1	17547048	17547336	288
DEL0224	Deletion	1	17595082	17595386	304
DEL0225	Deletion	1	17894970	17895050	80
DEL0226	Deletion	1	17937583	17937635	52
DEL0227	Deletion	1	17941475	17941581	106
DEL0228	Deletion	1	18038962	18039177	215
DEL0229	Deletion	1	18157569	18158399	830
DEL0230	Deletion	1	18195351	18196455	1104
DEL0231	Deletion	1	18198804	18198897	93
DEL0232	Deletion	1	18433673	18444010	10333
DEL0233	Deletion	1	18640139	18640680	541
DEL0234	Deletion	1	18902244	18902533	289
DEL0235	Deletion	1	19064667	19064729	62
DEL0236	Deletion	1	19159533	19159584	51
DEL0237	Deletion	1	19205796	19206423	627
DEL0238	Deletion	1	19210668	19211345	677
DEL0239	Deletion	1	19212272	19212329	57
DEL0240	Deletion	1	19734476	19734576	100
DEL0241	Deletion	1	19780123	19780177	54
DEL0242	Deletion	1	19854177	19854586	409
DEL0243	Deletion	1	19874068	19877177	3109
DEL0244	Deletion	1	20046708	20046918	210
DEL0245	Deletion	1	20182090	20182215	125
DEL0246	Deletion	1	20292706	20292785	79
DEL0247	Deletion	1	20403497	20403556	59
DEL0248	Deletion	1	20489251	20489479	228
DEL0249	Deletion	1	20688814	20688885	71
DEL0250	Deletion	1	20759698	20759985	287
DEL0251	Deletion	1	21027201	21027271	70
DEL0252	Deletion	1	21063063	21063349	286
DEL0253	Deletion	1	21258667	21258738	71
DEL0254	Deletion	1	21455042	21455208	166
DEL0255	Deletion	1	21560490	21560603	113
DEL0256	Deletion	1	21802826	21803488	662
DEL0257	Deletion	1	22107364	22109034	1669
DEL0258	Deletion	1	22234598	22234700	102
DEL0259	Deletion	1	22239613	22239667	54
DEL0260	Deletion	1	22245418	22245514	96
DEL0261	Deletion	1	22368605	22368736	131
DEL0262	Deletion	1	22429505	22430103	598
DEL0263	Deletion	1	22511236	22511508	272
DEL0264	Deletion	1	22519224	22519798	574
DEL0265	Deletion	1	22533389	22533456	67
DEL0266	Deletion	1	22538683	22542974	4291
DEL0267	Deletion	1	22545984	22560371	14387
DEL0268	Deletion	1	22573549	22573626	77
DEL0269	Deletion	1	22574170	22574352	182
DEL0270	Deletion	1	22575247	22575348	101
DEL0271	Deletion	1	22648520	22649984	1464
DEL0272	Deletion	1	22706420	22706480	60
DEL0273	Deletion	1	22756938	22756997	59
DEL0274	Deletion	1	23097947	23108350	10403
DEL0275	Deletion	1	23158117	23158170	53
DEL0276	Deletion	1	23189319	23189947	628
DEL0277	Deletion	1	23403233	23403289	56
DEL0278	Deletion	1	23429463	23430526	1063
DEL0279	Deletion	1	23466713	23480151	13437
DEL0280	Deletion	1	23505374	23510539	5165
DEL0281	Deletion	1	23771065	23771173	108
DEL0282	Deletion	1	23775932	23776341	409
DEL0283	Deletion	1	23800922	23802098	1176
DEL0284	Deletion	1	23806153	23806235	82
DEL0285	Deletion	1	23806303	23806625	322
DEL0286	Deletion	1	23843756	23843811	55
DEL0287	Deletion	1	23847423	23847482	59
DEL0288	Deletion	1	23935091	23935217	126
DEL0289	Deletion	1	24097530	24097628	98
DEL0290	Deletion	1	24216046	24216452	406
DEL0291	Deletion	1	24294726	24294778	52
DEL0292	Deletion	1	24297890	24297949	59
DEL0293	Deletion	1	24329549	24330160	611
DEL0294	Deletion	1	24339390	24339549	159
DEL0295	Deletion	1	24377638	24377847	209
DEL0296	Deletion	1	24475833	24476409	576
DEL0297	Deletion	1	24542979	24543120	141
DEL0298	Deletion	1	24579620	24579747	127
DEL0299	Deletion	1	24646467	24647295	826
DEL0300	Deletion	1	24685578	24685660	82
DEL0301	Deletion	1	24691090	24691373	283
DEL0302	Deletion	1	24759755	24759967	212
DEL0303	Deletion	1	24810390	24810610	220
DEL0304	Deletion	1	24852394	24858010	5616
DEL0305	Deletion	1	25154568	25156156	1588
DEL0306	Deletion	1	25211829	25212049	220
DEL0307	Deletion	1	25255342	25255436	94
DEL0308	Deletion	1	25331993	25332123	130
DEL0309	Deletion	1	25426193	25426429	236
DEL0310	Deletion	1	25442236	25442459	223
DEL0311	Deletion	1	25484427	25486106	1679
DEL0312	Deletion	1	25582225	25582575	350
DEL0313	Deletion	1	25594717	25595076	359
DEL0314	Deletion	1	25699801	25700227	426
DEL0315	Deletion	1	25906471	25906799	328
DEL0316	Deletion	1	25912703	25912989	286
DEL0317	Deletion	1	26076769	26076825	56
DEL0318	Deletion	1	26083436	26085216	1780
DEL0319	Deletion	1	26086201	26086450	249
DEL0320	Deletion	1	26279538	26279617	79
DEL0321	Deletion	1	26356440	26359005	2565
DEL0322	Deletion	1	26497968	26498029	61
DEL0323	Deletion	1	26538091	26538236	145
DEL0324	Deletion	1	26551481	26552081	600
DEL0325	Deletion	1	26560281	26560854	573
DEL0326	Deletion	1	26612550	26612608	58
DEL0327	Deletion	1	26651075	26651715	640
DEL0328	Deletion	1	26929112	26929317	205
DEL0329	Deletion	1	26990603	26991852	1249
DEL0330	Deletion	1	27127877	27128166	289
DEL0331	Deletion	1	27195343	27198660	3317
DEL0332	Deletion	1	27352992	27357082	4090
DEL0333	Deletion	1	27570542	27574636	4094
DEL0334	Deletion	1	27765099	27766278	1179
DEL0335	Deletion	1	27961624	27961804	180
DEL0336	Deletion	1	27984008	27984065	57
DEL0337	Deletion	1	28092697	28092846	149
DEL0338	Deletion	1	28092697	28092846	149
DEL0339	Deletion	1	28121135	28121357	222
DEL0340	Deletion	1	28165670	28167272	1600
DEL0341	Deletion	1	28191477	28191672	195
DEL0342	Deletion	1	28266164	28267354	1190
DEL0343	Deletion	1	28289388	28293869	4481
DEL0344	Deletion	1	28482595	28482821	226
DEL0345	Deletion	1	28697650	28697939	289
DEL0346	Deletion	1	28771475	28774258	2783
DEL0347	Deletion	1	28988320	28988388	68
DEL0348	Deletion	1	28991605	28991763	158
DEL0349	Deletion	1	28992357	28992716	359
DEL0350	Deletion	1	29010373	29010659	286
DEL0351	Deletion	1	29120945	29122989	2044
DEL0352	Deletion	1	29170630	29170695	65
DEL0353	Deletion	1	29197969	29198685	716
DEL0354	Deletion	1	29347431	29348008	577
DEL0355	Deletion	1	29369946	29370295	349
DEL0356	Deletion	1	29418678	29418735	57
DEL0357	Deletion	1	29456500	29456676	176
DEL0358	Deletion	1	29473100	29473397	297
DEL0359	Deletion	1	29598757	29600859	2102
DEL0360	Deletion	1	29722590	29724108	1518
DEL0361	Deletion	1	29743875	29750387	6511
DEL0362	Deletion	1	29886085	29886371	286
DEL0363	Deletion	1	29920804	29920867	63
DEL0364	Deletion	1	29935028	29935438	410
DEL0365	Deletion	1	29956608	29960732	4124
DEL0366	Deletion	1	30042505	30042864	359
DEL0367	Deletion	1	30254542	30255140	598
DEL0368	Deletion	1	30258360	30258430	70
DEL0369	Deletion	1	30323611	30323665	54
DEL0370	Deletion	1	30382139	30382269	130
DEL0371	Deletion	1	30383969	30384176	207
DEL0372	Deletion	1	30559927	30559978	51
DEL0373	Deletion	1	30729071	30729129	58
DEL0374	Deletion	1	30816933	30817090	157
DEL0375	Deletion	1	30894349	30894773	424
DEL0376	Deletion	1	30942919	30942971	52
DEL0377	Deletion	1	30975140	30975325	185
DEL0378	Deletion	1	31034012	31034082	70
DEL0379	Deletion	1	31077230	31077384	154
DEL0380	Deletion	1	31145303	31145359	56
DEL0381	Deletion	1	31162344	31162634	290
DEL0382	Deletion	1	31219223	31219645	422
DEL0383	Deletion	1	31231418	31232072	654
DEL0384	Deletion	1	31253945	31254264	319
DEL0385	Deletion	1	31469531	31469884	353
DEL0386	Deletion	1	31485700	31486166	466
DEL0387	Deletion	1	31497756	31497889	133
DEL0388	Deletion	1	31521561	31521650	89
DEL0389	Deletion	1	31522231	31522295	64
DEL0390	Deletion	1	31563822	31564224	402
DEL0391	Deletion	1	31674704	31674769	65
DEL0392	Deletion	1	31816232	31816327	95
DEL0393	Deletion	1	31855460	31855682	222
DEL0394	Deletion	1	31955329	31960194	4863
DEL0395	Deletion	1	31997680	31998414	734
DEL0396	Deletion	1	32105017	32105860	843
DEL0397	Deletion	1	32106065	32106129	64
DEL0398	Deletion	1	32107047	32107204	157
DEL0399	Deletion	1	32134577	32134936	359
DEL0400	Deletion	1	32174203	32174338	135
DEL0401	Deletion	1	32201162	32201258	96
DEL0402	Deletion	1	32236338	32236397	59
DEL0403	Deletion	1	32503646	32503914	268
DEL0404	Deletion	1	32635278	32635435	157
DEL0405	Deletion	1	32670551	32670901	350
DEL0406	Deletion	1	32703685	32705146	1459
DEL0407	Deletion	1	32806822	32807156	334
DEL0408	Deletion	1	32889887	32890109	222
DEL0409	Deletion	1	33093059	33094235	1176
DEL0410	Deletion	1	33100047	33100102	55
DEL0411	Deletion	1	33122719	33123143	424
DEL0412	Deletion	1	33281795	33281872	77
DEL0413	Deletion	1	33654064	33654647	583
DEL0414	Deletion	1	33675342	33676042	700
DEL0415	Deletion	1	33676596	33676647	51
DEL0416	Deletion	1	33737722	33737791	69
DEL0417	Deletion	1	33761317	33761539	222
DEL0418	Deletion	1	33851713	33851972	259
DEL0419	Deletion	1	33899987	33911092	11105
DEL0420	Deletion	1	34287908	34294988	7078
DEL0421	Deletion	1	34402322	34402549	227
DEL0422	Deletion	1	34544347	34544427	80
DEL0423	Deletion	1	34605661	34605739	78
DEL0424	Deletion	1	34609998	34610056	58
DEL0425	Deletion	1	34636980	34637031	51
DEL0426	Deletion	1	34673488	34673752	264
DEL0427	Deletion	1	34745316	34745720	404
DEL0428	Deletion	1	34752278	34752352	74
DEL0429	Deletion	1	34759232	34761097	1865
DEL0430	Deletion	1	34768816	34769247	431
DEL0431	Deletion	1	34965684	34966281	597
DEL0432	Deletion	1	35022112	35023553	1441
DEL0433	Deletion	1	35212468	35212553	85
DEL0434	Deletion	1	35281148	35281232	84
DEL0435	Deletion	1	35298986	35299275	289
DEL0436	Deletion	1	35299335	35299439	104
DEL0437	Deletion	1	35593320	35593696	376
DEL0438	Deletion	1	35693503	35693593	90
DEL0439	Deletion	1	35785295	35785361	66
DEL0440	Deletion	1	35855766	35855923	157
DEL0441	Deletion	1	36026481	36026771	290
DEL0442	Deletion	1	36091860	36092430	570
DEL0443	Deletion	1	36112714	36112969	255
DEL0444	Deletion	1	36144263	36144691	428
DEL0445	Deletion	1	36144745	36145070	325
DEL0446	Deletion	1	36289112	36289697	585
DEL0447	Deletion	1	36334367	36334451	84
DEL0448	Deletion	1	36427497	36427569	72
DEL0449	Deletion	1	36501411	36502321	910
DEL0450	Deletion	1	36507922	36508003	81
DEL0451	Deletion	1	36633671	36634045	374
DEL0452	Deletion	1	36709091	36709149	58
DEL0453	Deletion	1	36732604	36732913	309
DEL0454	Deletion	1	36772934	36773271	337
DEL0455	Deletion	1	37055605	37060107	4502
DEL0456	Deletion	1	37063563	37063616	53
DEL0457	Deletion	1	37065998	37066078	80
DEL0458	Deletion	1	37127847	37128210	363
DEL0459	Deletion	1	37614434	37614518	84
DEL0460	Deletion	1	37902989	37903154	165
DEL0461	Deletion	1	37908444	37908502	58
DEL0462	Deletion	1	37973533	37973909	376
DEL0463	Deletion	1	37974021	37974960	939
DEL0464	Deletion	1	38062660	38062756	96
DEL0465	Deletion	1	38099337	38099610	273
DEL0466	Deletion	1	38134105	38134251	146
DEL0467	Deletion	1	38134310	38134367	57
DEL0468	Deletion	1	38228114	38228247	133
DEL0469	Deletion	1	38293164	38293224	60
DEL0470	Deletion	1	38318241	38319675	1434
DEL0471	Deletion	1	38354209	38354367	158
DEL0472	Deletion	1	38509474	38509567	93
DEL0473	Deletion	1	38527502	38527767	265
DEL0474	Deletion	1	38546712	38547007	295
DEL0475	Deletion	1	38563583	38563734	151
DEL0476	Deletion	1	38565696	38569818	4122
DEL0477	Deletion	1	38622227	38622302	75
DEL0478	Deletion	1	38646562	38646675	113
DEL0479	Deletion	1	38724799	38725021	222
DEL0480	Deletion	1	38726145	38726504	359
DEL0481	Deletion	1	38859504	38859564	60
DEL0482	Deletion	1	38891005	38892172	1167
DEL0483	Deletion	1	38914666	38914721	55
DEL0484	Deletion	1	38951644	38951701	57
DEL0485	Deletion	1	38967180	38967325	145
DEL0486	Deletion	1	39029376	39029540	164
DEL0487	Deletion	1	39068925	39075693	6768
DEL0488	Deletion	1	39304936	39305039	103
DEL0489	Deletion	1	39694611	39694688	77
DEL0490	Deletion	1	39778710	39778865	155
DEL0491	Deletion	1	39911091	39911143	52
DEL0492	Deletion	1	39916844	39916931	87
DEL0493	Deletion	1	40007258	40007420	162
DEL0494	Deletion	1	40160089	40160799	710
DEL0495	Deletion	1	40301373	40302611	1238
DEL0496	Deletion	1	40305014	40305586	572
DEL0497	Deletion	1	40337217	40339029	1812
DEL0498	Deletion	1	40407100	40407461	361
DEL0499	Deletion	1	40520715	40520787	72
DEL0500	Deletion	1	40520887	40521031	144
DEL0501	Deletion	1	40983476	40983584	108
DEL0502	Deletion	1	41179194	41179257	63
DEL0503	Deletion	1	41436760	41437147	387
DEL0504	Deletion	1	41508293	41508718	425
DEL0505	Deletion	1	41550749	41550971	222
DEL0506	Deletion	1	41552429	41553032	603
DEL0507	Deletion	1	41583511	41583658	147
DEL0508	Deletion	1	41605384	41610007	4623
DEL0509	Deletion	1	41624393	41625845	1452
DEL0510	Deletion	1	41677039	41678218	1179
DEL0511	Deletion	1	41696914	41697071	157
DEL0512	Deletion	1	41740073	41740960	887
DEL0513	Deletion	1	42442530	42442619	89
DEL0514	Deletion	1	42528344	42528942	598
DEL0515	Deletion	1	42642007	42647028	5021
DEL0516	Deletion	1	43194563	43194702	139
DEL0517	Deletion	1	43210519	43211077	558
DEL0518	Deletion	1	43376651	43376729	78
DEL0519	Deletion	1	43378702	43378756	54
DEL0520	Deletion	1	43603114	43603271	157
DEL0521	Deletion	1	43689843	43694081	4238
DEL0522	Deletion	1	43917111	43917250	139
DEL0523	Deletion	1	43950934	43951406	472
DEL0524	Deletion	1	44028019	44028095	76
DEL0525	Deletion	1	44059678	44059742	64
DEL0526	Deletion	1	44618176	44618334	158
DEL0527	Deletion	1	44903201	44903415	214
DEL0528	Deletion	1	46524399	46530563	6164
DEL0529	Deletion	1	46533432	46533527	95
DEL0530	Deletion	1	46542392	46542480	88
DEL0531	Deletion	1	46611493	46611729	236
DEL0532	Deletion	1	47740004	47740091	87
DEL0533	Deletion	1	47750452	47750668	216
DEL0534	Deletion	2	123743	125766	2023
DEL0535	Deletion	2	163196	163332	136
DEL0536	Deletion	2	167662	167940	278
DEL0537	Deletion	2	205843	206186	343
DEL0538	Deletion	2	229574	229763	189
DEL0539	Deletion	2	259959	260138	179
DEL0540	Deletion	2	262121	262848	727
DEL0541	Deletion	2	273954	274027	73
DEL0542	Deletion	2	476076	476185	109
DEL0543	Deletion	2	492860	492930	70
DEL0544	Deletion	2	989460	989511	51
DEL0545	Deletion	2	1202267	1202352	85
DEL0546	Deletion	2	1212229	1212301	72
DEL0547	Deletion	2	1255451	1255553	102
DEL0548	Deletion	2	1296101	1296154	53
DEL0549	Deletion	2	1309031	1309083	52
DEL0550	Deletion	2	1341586	1341663	77
DEL0551	Deletion	2	1487954	1488017	63
DEL0552	Deletion	2	1508638	1508987	349
DEL0553	Deletion	2	1511521	1512266	745
DEL0554	Deletion	2	1530243	1530314	71
DEL0555	Deletion	2	1553778	1553830	52
DEL0556	Deletion	2	2198124	2204462	6336
DEL0557	Deletion	2	2205272	2205471	198
DEL0558	Deletion	2	2227747	2227924	177
DEL0559	Deletion	2	2237379	2238300	921
DEL0560	Deletion	2	2273209	2273276	67
DEL0561	Deletion	2	2273378	2273482	104
DEL0562	Deletion	2	2279417	2279471	54
DEL0563	Deletion	2	2331336	2331402	66
DEL0564	Deletion	2	2342725	2342782	57
DEL0565	Deletion	2	2350204	2360557	10353
DEL0566	Deletion	2	2383150	2383260	110
DEL0567	Deletion	2	2413690	2413769	79
DEL0568	Deletion	2	2464339	2464395	56
DEL0569	Deletion	2	2531573	2531627	54
DEL0570	Deletion	2	2787210	2793154	5944
DEL0571	Deletion	2	2880822	2880897	75
DEL0572	Deletion	2	2917701	2918177	476
DEL0573	Deletion	2	2951748	2951806	58
DEL0574	Deletion	2	2954340	2954399	59
DEL0575	Deletion	2	2963559	2963612	53
DEL0576	Deletion	2	3010703	3010810	107
DEL0577	Deletion	2	3023247	3023298	51
DEL0578	Deletion	2	3119201	3119290	89
DEL0579	Deletion	2	3249564	3264889	15325
DEL0580	Deletion	2	3376305	3376364	59
DEL0581	Deletion	2	3435695	3435800	105
DEL0582	Deletion	2	3536318	3536651	333
DEL0583	Deletion	2	3652664	3652717	53
DEL0584	Deletion	2	3652664	3652717	53
DEL0585	Deletion	2	3652664	3652717	53
DEL0586	Deletion	2	3661263	3661341	78
DEL0587	Deletion	2	3674611	3674718	107
DEL0588	Deletion	2	3674611	3674718	107
DEL0589	Deletion	2	3699050	3699104	54
DEL0590	Deletion	2	3699050	3699104	54
DEL0591	Deletion	2	3700018	3700175	157
DEL0592	Deletion	2	3700018	3700175	157
DEL0593	Deletion	2	3715076	3715152	76
DEL0594	Deletion	2	3722727	3722955	228
DEL0595	Deletion	2	3764772	3764856	84
DEL0596	Deletion	2	3798910	3798998	88
DEL0597	Deletion	2	3808746	3809112	366
DEL0598	Deletion	2	3813872	3814281	409
DEL0599	Deletion	2	3814334	3814812	478
DEL0600	Deletion	2	3814980	3815391	411
DEL0601	Deletion	2	3833282	3833690	408
DEL0602	Deletion	2	3908223	3908588	365
DEL0603	Deletion	2	4040337	4046586	6248
DEL0604	Deletion	2	4126800	4126894	94
DEL0605	Deletion	2	4175411	4175777	366
DEL0606	Deletion	2	4180601	4180685	84
DEL0607	Deletion	2	4227423	4227669	246
DEL0608	Deletion	2	4230918	4246412	15492
DEL0609	Deletion	2	4262177	4262308	131
DEL0610	Deletion	2	4314705	4315248	543
DEL0611	Deletion	2	4317698	4317799	101
DEL0612	Deletion	2	4453823	4453967	144
DEL0613	Deletion	2	4468550	4468634	84
DEL0614	Deletion	2	4489459	4489570	111
DEL0615	Deletion	2	4494258	4494418	160
DEL0616	Deletion	2	4505471	4505557	86
DEL0617	Deletion	2	4710241	4710296	55
DEL0618	Deletion	2	4731020	4731078	58
DEL0619	Deletion	2	4773304	4773387	83
DEL0620	Deletion	2	4863509	4863577	68
DEL0621	Deletion	2	4911789	4911847	58
DEL0622	Deletion	2	4917540	4917841	301
DEL0623	Deletion	2	4939139	4939225	86
DEL0624	Deletion	2	4978526	4978585	59
DEL0625	Deletion	2	5007998	5008286	288
DEL0626	Deletion	2	5008618	5008803	185
DEL0627	Deletion	2	5039741	5039815	74
DEL0628	Deletion	2	5042798	5042898	100
DEL0629	Deletion	2	5101036	5101106	70
DEL0630	Deletion	2	5113606	5113905	299
DEL0631	Deletion	2	5160551	5161022	471
DEL0632	Deletion	2	5321264	5342377	21113
DEL0633	Deletion	2	5386731	5386783	52
DEL0634	Deletion	2	5478895	5479018	123
DEL0635	Deletion	2	5682410	5696387	13976
DEL0636	Deletion	2	5730969	5731202	233
DEL0637	Deletion	2	5734249	5734324	75
DEL0638	Deletion	2	5735123	5736183	1060
DEL0639	Deletion	2	5795406	5795460	54
DEL0640	Deletion	2	5798670	5798856	186
DEL0641	Deletion	2	5824905	5825118	213
DEL0642	Deletion	2	5932797	5933116	319
DEL0643	Deletion	2	5936295	5936377	82
DEL0644	Deletion	2	5950976	5951083	107
DEL0645	Deletion	2	6035822	6035918	96
DEL0646	Deletion	2	6080328	6080447	119
DEL0647	Deletion	2	6081233	6081510	277
DEL0648	Deletion	2	6147879	6148237	358
DEL0649	Deletion	2	6229445	6229508	63
DEL0650	Deletion	2	6229445	6229508	63
DEL0651	Deletion	2	6250012	6250620	608
DEL0652	Deletion	2	6250012	6250620	608
DEL0653	Deletion	2	6252518	6252572	54
DEL0654	Deletion	2	6262631	6262739	108
DEL0655	Deletion	2	6262661	6262768	107
DEL0656	Deletion	2	6307077	6307236	159
DEL0657	Deletion	2	6400236	6400309	73
DEL0658	Deletion	2	6425654	6425746	92
DEL0659	Deletion	2	6523895	6523969	74
DEL0660	Deletion	2	6599889	6599948	59
DEL0661	Deletion	2	6600582	6600668	86
DEL0662	Deletion	2	6628701	6628757	56
DEL0663	Deletion	2	6652761	6653051	290
DEL0664	Deletion	2	6698103	6698222	119
DEL0665	Deletion	2	6789979	6792093	2114
DEL0666	Deletion	2	6801576	6801852	276
DEL0667	Deletion	2	6801583	6801858	275
DEL0668	Deletion	2	6816397	6816453	56
DEL0669	Deletion	2	6842171	6842232	61
DEL0670	Deletion	2	6842171	6842232	61
DEL0671	Deletion	2	6845499	6845569	70
DEL0672	Deletion	2	6845499	6845569	70
DEL0673	Deletion	2	6851424	6851489	65
DEL0674	Deletion	2	6851466	6851530	64
DEL0675	Deletion	2	6928819	6929171	352
DEL0676	Deletion	2	6933173	6933354	181
DEL0677	Deletion	2	6937785	6937840	55
DEL0678	Deletion	2	6946986	6947069	83
DEL0679	Deletion	2	7151570	7151975	405
DEL0680	Deletion	2	7158701	7158985	284
DEL0681	Deletion	2	7184080	7184143	63
DEL0682	Deletion	2	7184540	7185213	673
DEL0683	Deletion	2	7202131	7202198	67
DEL0684	Deletion	2	7258983	7259213	230
DEL0685	Deletion	2	7379349	7379413	64
DEL0686	Deletion	2	7408887	7409028	141
DEL0687	Deletion	2	7454551	7454810	259
DEL0688	Deletion	2	7479629	7479726	97
DEL0689	Deletion	2	7548428	7548528	100
DEL0690	Deletion	2	7654227	7654409	182
DEL0691	Deletion	2	7663343	7670284	6941
DEL0692	Deletion	2	7671635	7672206	571
DEL0693	Deletion	2	7683975	7684038	63
DEL0694	Deletion	2	7920473	7920539	66
DEL0695	Deletion	2	7920680	7920732	52
DEL0696	Deletion	2	7920680	7920732	52
DEL0697	Deletion	2	8034352	8056933	22579
DEL0698	Deletion	2	8150507	8150666	159
DEL0699	Deletion	2	8188356	8211359	23002
DEL0700	Deletion	2	8233799	8233865	66
DEL0701	Deletion	2	8332939	8333443	504
DEL0702	Deletion	2	8346912	8347107	195
DEL0703	Deletion	2	8348512	8348616	104
DEL0704	Deletion	2	8360828	8361102	274
DEL0705	Deletion	2	8360828	8361102	274
DEL0706	Deletion	2	8362373	8362494	121
DEL0707	Deletion	2	8364167	8364245	78
DEL0708	Deletion	2	8364167	8364245	78
DEL0709	Deletion	2	8371061	8379656	8595
DEL0710	Deletion	2	8384455	8384524	69
DEL0711	Deletion	2	8384455	8384524	69
DEL0712	Deletion	2	8436016	8436209	193
DEL0713	Deletion	2	8451243	8451450	207
DEL0714	Deletion	2	8470117	8470195	78
DEL0715	Deletion	2	8506660	8507055	395
DEL0716	Deletion	2	8508897	8508989	92
DEL0717	Deletion	2	8754805	8754939	134
DEL0718	Deletion	2	8885753	8885857	104
DEL0719	Deletion	2	9290617	9290707	90
DEL0720	Deletion	2	9360320	9360403	83
DEL0721	Deletion	2	9503009	9503103	94
DEL0722	Deletion	2	9572777	9572842	65
DEL0723	Deletion	2	9583419	9583514	95
DEL0724	Deletion	2	9591794	9592038	244
DEL0725	Deletion	2	9704119	9704242	123
DEL0726	Deletion	2	9779128	9779196	68
DEL0727	Deletion	2	9784550	9784605	55
DEL0728	Deletion	2	9790486	9794367	3880
DEL0729	Deletion	2	9805162	9805588	426
DEL0730	Deletion	2	9840797	9855906	15109
DEL0731	Deletion	2	9860977	9861641	664
DEL0732	Deletion	2	10049391	10049457	66
DEL0733	Deletion	2	10180345	10180416	71
DEL0734	Deletion	2	10193929	10194427	498
DEL0735	Deletion	2	10204740	10205570	830
DEL0736	Deletion	2	10341503	10341593	90
DEL0737	Deletion	2	10639854	10640020	166
DEL0738	Deletion	2	10646976	10647142	166
DEL0739	Deletion	2	10693907	10694601	694
DEL0740	Deletion	2	10721623	10721679	56
DEL0741	Deletion	2	10789835	10790022	187
DEL0742	Deletion	2	10863696	10863759	63
DEL0743	Deletion	2	10879673	10879915	242
DEL0744	Deletion	2	10887982	10888119	137
DEL0745	Deletion	2	10888608	10888700	92
DEL0746	Deletion	2	10912501	10924650	12148
DEL0747	Deletion	2	11070955	11071056	101
DEL0748	Deletion	2	11073937	11073994	57
DEL0749	Deletion	2	11224205	11224309	104
DEL0750	Deletion	2	11371592	11371676	84
DEL0751	Deletion	2	11381250	11381416	166
DEL0752	Deletion	2	11435845	11436036	191
DEL0753	Deletion	2	11480346	11480510	164
DEL0754	Deletion	2	11812177	11812260	83
DEL0755	Deletion	2	11833802	11833853	51
DEL0756	Deletion	2	11919814	11919874	60
DEL0757	Deletion	2	11974137	11974613	476
DEL0758	Deletion	2	11978309	11978688	379
DEL0759	Deletion	2	11978309	11978688	379
DEL0760	Deletion	2	12067290	12067392	102
DEL0761	Deletion	2	12120289	12120561	272
DEL0762	Deletion	2	12120289	12120561	272
DEL0763	Deletion	2	12127626	12127839	213
DEL0764	Deletion	2	12129946	12130261	315
DEL0765	Deletion	2	12133553	12133641	88
DEL0766	Deletion	2	12221746	12221862	116
DEL0767	Deletion	2	12281337	12281447	110
DEL0768	Deletion	2	12374078	12384959	10878
DEL0769	Deletion	2	12409177	12409238	61
DEL0770	Deletion	2	12434695	12434791	96
DEL0771	Deletion	2	12505958	12509234	3274
DEL0772	Deletion	2	12533900	12534327	427
DEL0773	Deletion	2	12703201	12760823	57622
DEL0774	Deletion	2	12765379	12765475	96
DEL0775	Deletion	2	12831653	12831911	258
DEL0776	Deletion	2	12853877	12854237	360
DEL0777	Deletion	2	12858290	12872969	14675
DEL0778	Deletion	2	12931891	12931968	77
DEL0779	Deletion	2	12931891	12931968	77
DEL0780	Deletion	2	12959341	12959648	307
DEL0781	Deletion	2	12973355	12973631	276
DEL0782	Deletion	2	12977586	12978351	765
DEL0783	Deletion	2	12995974	12998962	2989
DEL0784	Deletion	2	13022080	13022152	72
DEL0785	Deletion	2	13036893	13037349	456
DEL0786	Deletion	2	13094858	13094918	60
DEL0787	Deletion	2	13160935	13161003	68
DEL0788	Deletion	2	13173514	13173573	59
DEL0789	Deletion	2	13278169	13278267	98
DEL0790	Deletion	2	13339393	13339859	466
DEL0791	Deletion	2	13469233	13469288	55
DEL0792	Deletion	2	13523494	13523684	190
DEL0793	Deletion	2	13617890	13620155	2261
DEL0794	Deletion	2	13764724	13764778	54
DEL0795	Deletion	2	13815191	13829046	13854
DEL0796	Deletion	2	13949061	13949117	56
DEL0797	Deletion	2	13976948	13991174	14226
DEL0798	Deletion	2	13976948	13991174	14226
DEL0799	Deletion	2	14215389	14215671	282
DEL0800	Deletion	2	14230015	14244378	14363
DEL0801	Deletion	2	14289783	14290112	329
DEL0802	Deletion	2	14548427	14548691	264
DEL0803	Deletion	2	14548800	14549085	285
DEL0804	Deletion	2	14997762	14998187	425
DEL0805	Deletion	2	15138905	15139154	249
DEL0806	Deletion	2	15254339	15254710	371
DEL0807	Deletion	2	15301529	15301963	434
DEL0808	Deletion	2	15358280	15358338	58
DEL0809	Deletion	2	15491498	15491613	115
DEL0810	Deletion	2	15649314	15649426	112
DEL0811	Deletion	2	15650125	15650245	120
DEL0812	Deletion	2	15721797	15721883	86
DEL0813	Deletion	2	15745723	15746318	595
DEL0814	Deletion	2	15807602	15808272	670
DEL0815	Deletion	2	15852024	15852307	283
DEL0816	Deletion	2	15856305	15856447	142
DEL0817	Deletion	2	16013865	16013961	96
DEL0818	Deletion	2	16076251	16078662	2410
DEL0819	Deletion	2	16117200	16122959	5757
DEL0820	Deletion	2	16129360	16129726	366
DEL0821	Deletion	2	16151388	16151850	462
DEL0822	Deletion	2	16230788	16230864	76
DEL0823	Deletion	2	16252164	16252245	81
DEL0824	Deletion	2	16297824	16297884	60
DEL0825	Deletion	2	16301614	16301800	186
DEL0826	Deletion	2	16350910	16364462	13553
DEL0827	Deletion	2	16454613	16454698	85
DEL0828	Deletion	2	16536112	16536497	385
DEL0829	Deletion	2	16544818	16547024	2206
DEL0830	Deletion	2	16581466	16584029	2561
DEL0831	Deletion	2	16730843	16730899	56
DEL0832	Deletion	2	16767377	16767455	78
DEL0833	Deletion	2	16772848	16772903	55
DEL0834	Deletion	2	16783194	16783246	52
DEL0835	Deletion	2	16814632	16814692	60
DEL0836	Deletion	2	17058163	17058222	59
DEL0837	Deletion	2	17093865	17096516	2651
DEL0838	Deletion	2	17113671	17113864	193
DEL0839	Deletion	2	17388743	17388859	116
DEL0840	Deletion	2	17480298	17480537	239
DEL0841	Deletion	2	17523823	17524205	382
DEL0842	Deletion	2	17647072	17647294	222
DEL0843	Deletion	2	17659543	17659597	54
DEL0844	Deletion	2	17664356	17664412	56
DEL0845	Deletion	2	17727680	17730800	3120
DEL0846	Deletion	2	18289511	18289602	91
DEL0847	Deletion	2	18386107	18386196	89
DEL0848	Deletion	2	18528806	18529056	250
DEL0849	Deletion	2	18632974	18633030	56
DEL0850	Deletion	2	18668261	18668679	418
DEL0851	Deletion	2	18774163	18774232	69
DEL0852	Deletion	2	18837893	18838002	109
DEL0853	Deletion	2	18997308	18997719	411
DEL0854	Deletion	2	19041496	19041723	227
DEL0855	Deletion	2	19123868	19123920	52
DEL0856	Deletion	2	19155537	19155759	222
DEL0857	Deletion	2	19156236	19156385	149
DEL0858	Deletion	2	19188269	19188352	83
DEL0859	Deletion	2	19203484	19203568	84
DEL0860	Deletion	2	19206354	19206443	89
DEL0861	Deletion	2	19230678	19230735	57
DEL0862	Deletion	2	19276472	19278642	2170
DEL0863	Deletion	2	19287880	19287932	52
DEL0864	Deletion	2	19313076	19313173	97
DEL0865	Deletion	2	19673428	19673502	74
DEL0866	Deletion	2	19724683	19724769	86
DEL0867	Deletion	2	19757769	19758061	292
DEL0868	Deletion	2	19768156	19768239	83
DEL0869	Deletion	2	19842594	19842663	69
DEL0870	Deletion	2	19872086	19872160	74
DEL0871	Deletion	2	19975022	19975356	334
DEL0872	Deletion	2	20072061	20072170	109
DEL0873	Deletion	2	20104069	20104240	171
DEL0874	Deletion	2	20964600	20964689	89
DEL0875	Deletion	2	21065542	21066365	823
DEL0876	Deletion	2	21076753	21091129	14376
DEL0877	Deletion	2	21189321	21189384	63
DEL0878	Deletion	2	21324054	21324139	85
DEL0879	Deletion	2	21515263	21515403	140
DEL0880	Deletion	2	21825091	21825177	86
DEL0881	Deletion	2	21869447	21869735	288
DEL0882	Deletion	2	21897405	21897771	366
DEL0883	Deletion	2	22080479	22080530	51
DEL0884	Deletion	2	22260588	22260947	359
DEL0885	Deletion	2	22267660	22267817	157
DEL0886	Deletion	2	22269601	22269761	160
DEL0887	Deletion	2	22321824	22321998	174
DEL0888	Deletion	2	22410268	22410446	178
DEL0889	Deletion	2	22433260	22435716	2456
DEL0890	Deletion	2	22476380	22476633	253
DEL0891	Deletion	2	22483105	22483320	215
DEL0892	Deletion	2	22847464	22847725	261
DEL0893	Deletion	2	22900806	22900963	157
DEL0894	Deletion	2	22996078	22996726	648
DEL0895	Deletion	2	23135838	23136024	186
DEL0896	Deletion	2	23136837	23138052	1215
DEL0897	Deletion	2	23297499	23297656	157
DEL0898	Deletion	2	23337973	23338199	226
DEL0899	Deletion	2	23374888	23376444	1556
DEL0900	Deletion	2	23383523	23385196	1673
DEL0901	Deletion	2	23386751	23388501	1750
DEL0902	Deletion	2	23610686	23610771	85
DEL0903	Deletion	2	23635718	23636076	358
DEL0904	Deletion	2	23840782	23840837	55
DEL0905	Deletion	2	24178235	24178392	157
DEL0906	Deletion	2	24244733	24244786	53
DEL0907	Deletion	2	24286052	24286123	71
DEL0908	Deletion	2	24304172	24305695	1523
DEL0909	Deletion	2	24307546	24309792	2246
DEL0910	Deletion	2	24385854	24386074	220
DEL0911	Deletion	2	24541405	24541476	71
DEL0912	Deletion	2	24795190	24795479	289
DEL0913	Deletion	2	25173903	25174528	625
DEL0914	Deletion	2	25255665	25256088	423
DEL0915	Deletion	2	25345728	25345794	66
DEL0916	Deletion	2	25368212	25368325	113
DEL0917	Deletion	2	25584223	25584292	69
DEL0918	Deletion	2	25688439	25688531	92
DEL0919	Deletion	2	25739169	25739230	61
DEL0920	Deletion	2	25744871	25745084	213
DEL0921	Deletion	2	25784099	25784184	85
DEL0922	Deletion	2	25788899	25789023	124
DEL0923	Deletion	2	26496775	26496934	159
DEL0924	Deletion	2	26550231	26550464	233
DEL0925	Deletion	2	26591389	26591549	160
DEL0926	Deletion	2	26598885	26599042	157
DEL0927	Deletion	2	26620015	26620238	223
DEL0928	Deletion	2	26702826	26709257	6431
DEL0929	Deletion	2	26770896	26771053	157
DEL0930	Deletion	2	27050527	27050684	157
DEL0931	Deletion	2	27053665	27053900	235
DEL0932	Deletion	2	27066683	27067594	911
DEL0933	Deletion	2	27079153	27079375	222
DEL0934	Deletion	2	27100838	27101097	259
DEL0935	Deletion	2	28074879	28079500	4621
DEL0936	Deletion	2	28095534	28095621	87
DEL0937	Deletion	2	28311659	28312664	1005
DEL0938	Deletion	2	28473538	28473731	193
DEL0939	Deletion	2	28618108	28618354	246
DEL0940	Deletion	2	28845770	28846129	359
DEL0941	Deletion	2	28931608	28931857	249
DEL0942	Deletion	2	28999163	28999291	128
DEL0943	Deletion	2	29281959	29282318	359
DEL0944	Deletion	2	29326047	29326191	144
DEL0945	Deletion	2	29359356	29359954	598
DEL0946	Deletion	2	29532550	29532637	87
DEL0947	Deletion	2	29757997	29758495	498
DEL0948	Deletion	2	29831199	29831330	131
DEL0949	Deletion	2	29912464	29912542	78
DEL0950	Deletion	2	30113826	30114019	193
DEL0951	Deletion	2	30114064	30114277	213
DEL0952	Deletion	2	30186968	30187258	290
DEL0953	Deletion	2	30210337	30210588	251
DEL0954	Deletion	2	30220946	30221064	118
DEL0955	Deletion	3	4185	4410	225
DEL0956	Deletion	3	291427	291509	82
DEL0957	Deletion	3	961453	961964	511
DEL0958	Deletion	3	1026241	1026448	207
DEL0959	Deletion	3	1135429	1135769	340
DEL0960	Deletion	3	1150640	1164564	13924
DEL0961	Deletion	3	1570902	1570979	77
DEL0962	Deletion	3	1896938	1897011	73
DEL0963	Deletion	3	1916240	1916291	51
DEL0964	Deletion	3	1947194	1947617	423
DEL0965	Deletion	3	2022763	2029050	6287
DEL0966	Deletion	3	2056921	2057145	224
DEL0967	Deletion	3	2299974	2300295	321
DEL0968	Deletion	3	2495797	2495861	64
DEL0969	Deletion	3	2878128	2878350	222
DEL0970	Deletion	3	2914787	2915150	363
DEL0971	Deletion	3	3041770	3041935	165
DEL0972	Deletion	3	3103616	3105535	1919
DEL0973	Deletion	3	3145783	3145984	201
DEL0974	Deletion	3	3152499	3152651	152
DEL0975	Deletion	3	3211963	3212059	96
DEL0976	Deletion	3	3241749	3242036	287
DEL0977	Deletion	3	3353491	3355760	2269
DEL0978	Deletion	3	3358039	3358376	337
DEL0979	Deletion	3	3367952	3368024	72
DEL0980	Deletion	3	3398709	3399012	303
DEL0981	Deletion	3	3403468	3404646	1178
DEL0982	Deletion	3	3406794	3406982	188
DEL0983	Deletion	3	3479434	3479522	88
DEL0984	Deletion	3	3529662	3529713	51
DEL0985	Deletion	3	3609835	3609935	100
DEL0986	Deletion	3	3611203	3612636	1433
DEL0987	Deletion	3	3786600	3786668	68
DEL0988	Deletion	3	3821875	3822252	377
DEL0989	Deletion	3	3839720	3842407	2687
DEL0990	Deletion	3	3912737	3912975	238
DEL0991	Deletion	3	3999091	3999146	55
DEL0992	Deletion	3	4035011	4035583	572
DEL0993	Deletion	3	4112245	4112300	55
DEL0994	Deletion	3	4134609	4135067	458
DEL0995	Deletion	3	4210545	4210597	52
DEL0996	Deletion	3	4247335	4247390	55
DEL0997	Deletion	3	4280384	4280442	58
DEL0998	Deletion	3	4324839	4324919	80
DEL0999	Deletion	3	4335685	4335827	142
DEL1000	Deletion	3	4349207	4349301	94
DEL1001	Deletion	3	4349971	4350545	574
DEL1002	Deletion	3	4458297	4458895	598
DEL1003	Deletion	3	4461253	4461397	144
DEL1004	Deletion	3	4467001	4467411	410
DEL1005	Deletion	3	4474256	4474606	350
DEL1006	Deletion	3	4490351	4490564	213
DEL1007	Deletion	3	4508286	4509530	1244
DEL1008	Deletion	3	4508293	4509536	1244
DEL1009	Deletion	3	4519948	4520400	452
DEL1010	Deletion	3	4519949	4520400	451
DEL1011	Deletion	3	4579956	4580319	363
DEL1012	Deletion	3	4579956	4580319	363
DEL1013	Deletion	3	4584895	4585151	256
DEL1014	Deletion	3	4727791	4727891	100
DEL1015	Deletion	3	4745096	4745181	85
DEL1016	Deletion	3	4750771	4750993	222
DEL1017	Deletion	3	4752923	4753145	222
DEL1018	Deletion	3	4754900	4754981	81
DEL1019	Deletion	3	4810408	4810464	56
DEL1020	Deletion	3	4902197	4902545	348
DEL1021	Deletion	3	4902198	4902545	347
DEL1022	Deletion	3	5466715	5466806	91
DEL1023	Deletion	3	5489789	5489849	60
DEL1024	Deletion	3	5550138	5550211	73
DEL1025	Deletion	3	5595734	5595971	237
DEL1026	Deletion	3	5692823	5692980	157
DEL1027	Deletion	3	5712042	5713508	1466
DEL1028	Deletion	3	5721091	5721191	100
DEL1029	Deletion	3	5729813	5729904	91
DEL1030	Deletion	3	5775517	5775574	57
DEL1031	Deletion	3	6511606	6511715	109
DEL1032	Deletion	3	6631244	6635667	4423
DEL1033	Deletion	3	6677536	6677590	54
DEL1034	Deletion	3	6684796	6684903	107
DEL1035	Deletion	3	6719103	6720587	1484
DEL1036	Deletion	3	6782760	6782842	82
DEL1037	Deletion	3	7290655	7291249	594
DEL1038	Deletion	3	7294468	7304993	10525
DEL1039	Deletion	3	7315288	7315343	55
DEL1040	Deletion	3	7316836	7316896	60
DEL1041	Deletion	3	7462056	7462276	220
DEL1042	Deletion	3	7517393	7517481	88
DEL1043	Deletion	3	7548858	7554996	6138
DEL1044	Deletion	3	7602648	7606768	4120
DEL1045	Deletion	3	7694083	7694762	679
DEL1046	Deletion	3	7703780	7703940	160
DEL1047	Deletion	3	7774073	7774794	721
DEL1048	Deletion	3	7781826	7781879	53
DEL1049	Deletion	3	7849324	7849536	212
DEL1050	Deletion	3	7902050	7902399	349
DEL1051	Deletion	3	7950072	7950163	91
DEL1052	Deletion	3	7952574	7957427	4853
DEL1053	Deletion	3	8104317	8104562	245
DEL1054	Deletion	3	8104317	8104562	245
DEL1055	Deletion	3	8107183	8107612	429
DEL1056	Deletion	3	8122252	8122418	166
DEL1057	Deletion	3	8203387	8203883	496
DEL1058	Deletion	3	8225823	8226341	518
DEL1059	Deletion	3	8227323	8227970	647
DEL1060	Deletion	3	8238918	8239078	160
DEL1061	Deletion	3	8245373	8246926	1553
DEL1062	Deletion	3	8290065	8290629	564
DEL1063	Deletion	3	8299802	8300088	286
DEL1064	Deletion	3	8317478	8318207	729
DEL1065	Deletion	3	8522298	8522516	218
DEL1066	Deletion	3	8547289	8547563	274
DEL1067	Deletion	3	8547947	8548018	71
DEL1068	Deletion	3	8551944	8552031	87
DEL1069	Deletion	3	8733408	8733697	289
DEL1070	Deletion	3	8798852	8798908	56
DEL1071	Deletion	3	8799234	8799495	261
DEL1072	Deletion	3	9131573	9131921	348
DEL1073	Deletion	3	9168368	9168860	492
DEL1074	Deletion	3	9192815	9192896	81
DEL1075	Deletion	3	9236572	9236690	118
DEL1076	Deletion	3	9285966	9286123	157
DEL1077	Deletion	3	9297429	9297981	552
DEL1078	Deletion	3	9350039	9350197	158
DEL1079	Deletion	3	9483883	9484199	316
DEL1080	Deletion	3	9847872	9847991	119
DEL1081	Deletion	3	9854410	9854582	172
DEL1082	Deletion	3	9933640	9933740	100
DEL1083	Deletion	3	9936548	9936698	150
DEL1084	Deletion	3	9957574	9957698	124
DEL1085	Deletion	3	10028788	10028929	141
DEL1086	Deletion	3	10090727	10090869	142
DEL1087	Deletion	3	10140999	10141086	87
DEL1088	Deletion	3	10245981	10257343	11360
DEL1089	Deletion	3	10773868	10773944	76
DEL1090	Deletion	3	10854729	10855206	477
DEL1091	Deletion	3	10925466	10925518	52
DEL1092	Deletion	3	11004914	11007564	2649
DEL1093	Deletion	3	11168301	11168418	117
DEL1094	Deletion	3	11336177	11337972	1795
DEL1095	Deletion	3	11341193	11341357	164
DEL1096	Deletion	3	11469480	11482952	13472
DEL1097	Deletion	3	11668344	11674777	6433
DEL1098	Deletion	3	11700968	11702094	1126
DEL1099	Deletion	3	11753377	11753462	85
DEL1100	Deletion	3	11773464	11773821	357
DEL1101	Deletion	3	12742859	12742958	99
DEL1102	Deletion	3	13302822	13302895	73
DEL1103	Deletion	3	13487075	13487126	51
DEL1104	Deletion	3	13601836	13607939	6104
DEL1105	Deletion	3	13633966	13635473	1507
DEL1106	Deletion	3	13865515	13865708	193
DEL1107	Deletion	3	13918616	13918670	54
DEL1108	Deletion	3	14174913	14175213	300
DEL1109	Deletion	3	14198707	14198955	248
DEL1110	Deletion	3	14334101	14334226	125
DEL1111	Deletion	3	14388298	14388587	289
DEL1112	Deletion	3	14396803	14396872	69
DEL1113	Deletion	3	14399546	14399617	71
DEL1114	Deletion	3	14451481	14452586	1105
DEL1115	Deletion	3	14505452	14505547	95
DEL1116	Deletion	3	14508458	14509383	925
DEL1117	Deletion	3	14618538	14618617	79
DEL1118	Deletion	3	14618689	14619287	598
DEL1119	Deletion	3	14649882	14650621	739
DEL1120	Deletion	3	14709039	14709366	327
DEL1121	Deletion	3	14730412	14740232	9816
DEL1122	Deletion	3	14760218	14761119	901
DEL1123	Deletion	3	15048410	15048502	92
DEL1124	Deletion	3	15207889	15208071	182
DEL1125	Deletion	3	15238564	15239444	880
DEL1126	Deletion	3	15306441	15306492	51
DEL1127	Deletion	3	15653843	15653931	88
DEL1128	Deletion	3	15686951	15689516	2565
DEL1129	Deletion	3	15736470	15736526	56
DEL1130	Deletion	3	15741556	15742016	460
DEL1131	Deletion	3	15811345	15812510	1165
DEL1132	Deletion	3	15812658	15812892	234
DEL1133	Deletion	3	15818095	15818380	285
DEL1134	Deletion	3	15906163	15906543	380
DEL1135	Deletion	3	15906828	15907017	189
DEL1136	Deletion	3	15910104	15910265	161
DEL1137	Deletion	3	15996854	15997031	177
DEL1138	Deletion	3	16016599	16016655	56
DEL1139	Deletion	3	16106840	16106908	68
DEL1140	Deletion	3	16108535	16112766	4230
DEL1141	Deletion	3	16165750	16165803	53
DEL1142	Deletion	3	16231006	16231228	222
DEL1143	Deletion	3	16300570	16300708	138
DEL1144	Deletion	3	16303354	16303882	528
DEL1145	Deletion	3	16326100	16326388	288
DEL1146	Deletion	3	16936985	16937056	71
DEL1147	Deletion	3	16941707	16941816	109
DEL1148	Deletion	3	16971080	16971302	222
DEL1149	Deletion	3	17023943	17024051	108
DEL1150	Deletion	3	17055463	17056760	1297
DEL1151	Deletion	3	17103084	17103177	93
DEL1152	Deletion	3	17207815	17208596	781
DEL1153	Deletion	3	17226211	17226592	381
DEL1154	Deletion	3	17286825	17289007	2182
DEL1155	Deletion	3	17322767	17322818	51
DEL1156	Deletion	3	17399429	17399627	198
DEL1157	Deletion	3	17445796	17445858	62
DEL1158	Deletion	3	17690588	17690841	253
DEL1159	Deletion	3	17741386	17741467	81
DEL1160	Deletion	3	18101207	18101412	205
DEL1161	Deletion	3	18111703	18111793	90
DEL1162	Deletion	3	18139761	18144383	4622
DEL1163	Deletion	3	18440183	18440252	69
DEL1164	Deletion	3	18478998	18479067	69
DEL1165	Deletion	3	18729496	18731095	1599
DEL1166	Deletion	3	18736863	18737436	573
DEL1167	Deletion	3	18737981	18738032	51
DEL1168	Deletion	3	19012673	19013937	1264
DEL1169	Deletion	3	19057216	19057533	317
DEL1170	Deletion	3	19071971	19072065	94
DEL1171	Deletion	3	19156283	19156335	52
DEL1172	Deletion	3	19161405	19161470	65
DEL1173	Deletion	3	19265841	19265937	96
DEL1174	Deletion	3	19276822	19277040	218
DEL1175	Deletion	3	19310208	19310285	77
DEL1176	Deletion	3	19313970	19314062	92
DEL1177	Deletion	3	19348721	19348792	71
DEL1178	Deletion	3	19364228	19364929	701
DEL1179	Deletion	3	19382658	19383874	1216
DEL1180	Deletion	3	19515462	19515540	78
DEL1181	Deletion	3	19600849	19607194	6345
DEL1182	Deletion	3	19649794	19649846	52
DEL1183	Deletion	3	19763013	19763083	70
DEL1184	Deletion	3	20089607	20089679	72
DEL1185	Deletion	3	20548516	20548582	66
DEL1186	Deletion	3	20785392	20785466	74
DEL1187	Deletion	3	20786012	20786391	379
DEL1188	Deletion	3	20790811	20791407	596
DEL1189	Deletion	3	20900820	20901872	1052
DEL1190	Deletion	3	20909380	20913881	4501
DEL1191	Deletion	3	21157775	21158275	500
DEL1192	Deletion	3	21261135	21261358	223
DEL1193	Deletion	3	21392058	21392268	210
DEL1194	Deletion	3	21427433	21427655	222
DEL1195	Deletion	3	21507213	21508133	920
DEL1196	Deletion	3	21664126	21664178	52
DEL1197	Deletion	3	21698624	21698678	54
DEL1198	Deletion	3	21737998	21738324	326
DEL1199	Deletion	3	21778331	21778747	416
DEL1200	Deletion	3	21801297	21801480	183
DEL1201	Deletion	3	22076090	22076513	423
DEL1202	Deletion	3	22190012	22190424	412
DEL1203	Deletion	3	22202278	22202407	129
DEL1204	Deletion	3	22203990	22204490	500
DEL1205	Deletion	3	22224639	22224740	101
DEL1206	Deletion	3	22225453	22225677	224
DEL1207	Deletion	3	22237240	22237339	99
DEL1208	Deletion	3	22288775	22288876	101
DEL1209	Deletion	3	22407887	22415271	7384
DEL1210	Deletion	3	22420935	22423047	2112
DEL1211	Deletion	3	22446560	22446625	65
DEL1212	Deletion	3	22449631	22450133	502
DEL1213	Deletion	3	22478899	22479090	191
DEL1214	Deletion	3	22773756	22773941	185
DEL1215	Deletion	3	23022155	23022264	109
DEL1216	Deletion	3	23045414	23046591	1177
DEL1217	Deletion	3	23076542	23076881	339
DEL1218	Deletion	3	23111470	23112328	858
DEL1219	Deletion	3	23115799	23119065	3266
DEL1220	Deletion	3	23273110	23273194	84
DEL1221	Deletion	3	23522775	23522924	149
DEL1222	Deletion	3	23547213	23560599	13386
DEL1223	Deletion	3	23582785	23582863	78
DEL1224	Deletion	3	23892179	23892340	161
DEL1225	Deletion	3	24028940	24032705	3765
DEL1226	Deletion	3	24058160	24058258	98
DEL1227	Deletion	3	24297463	24297516	53
DEL1228	Deletion	3	24634532	24634598	66
DEL1229	Deletion	3	24815463	24816364	901
DEL1230	Deletion	3	24885529	24886121	592
DEL1231	Deletion	3	24888611	24888880	269
DEL1232	Deletion	3	25022444	25022527	83
DEL1233	Deletion	3	25070785	25071008	223
DEL1234	Deletion	3	25102313	25102470	157
DEL1235	Deletion	3	25186079	25186236	157
DEL1236	Deletion	3	25389513	25394388	4875
DEL1237	Deletion	3	25408014	25408781	767
DEL1238	Deletion	3	25434669	25435249	580
DEL1239	Deletion	3	25436110	25436470	360
DEL1240	Deletion	3	25447969	25448139	170
DEL1241	Deletion	3	25523544	25523727	183
DEL1242	Deletion	3	25559821	25559917	96
DEL1243	Deletion	3	25582911	25583007	96
DEL1244	Deletion	3	25643582	25643830	248
DEL1245	Deletion	3	25685836	25693242	7406
DEL1246	Deletion	3	25771672	25771732	60
DEL1247	Deletion	3	25787642	25788362	720
DEL1248	Deletion	3	26020251	26020742	491
DEL1249	Deletion	3	26021645	26021726	81
DEL1250	Deletion	3	26091018	26091097	79
DEL1251	Deletion	3	26224202	26224423	221
DEL1252	Deletion	3	26235577	26235686	109
DEL1253	Deletion	3	26413084	26413241	157
DEL1254	Deletion	3	26646935	26647094	159
DEL1255	Deletion	3	26744152	26744248	96
DEL1256	Deletion	3	26882508	26883079	571
DEL1257	Deletion	3	27037797	27038557	760
DEL1258	Deletion	3	27051862	27052020	158
DEL1259	Deletion	3	27084152	27087345	3193
DEL1260	Deletion	3	27264381	27265246	865
DEL1261	Deletion	3	27322427	27322746	319
DEL1262	Deletion	3	27324305	27324509	204
DEL1263	Deletion	4	165407	165506	99
DEL1264	Deletion	4	323582	324411	829
DEL1265	Deletion	4	487336	487494	158
DEL1266	Deletion	4	623443	624596	1153
DEL1267	Deletion	4	800283	800386	103
DEL1268	Deletion	4	1453356	1453519	163
DEL1269	Deletion	4	1507139	1507190	51
DEL1270	Deletion	4	1988126	1988192	66
DEL1271	Deletion	4	2463445	2463602	157
DEL1272	Deletion	4	2486846	2486961	115
DEL1273	Deletion	4	2495425	2495647	222
DEL1274	Deletion	4	2504007	2504229	222
DEL1275	Deletion	4	2638023	2638123	100
DEL1276	Deletion	4	2776461	2777058	597
DEL1277	Deletion	4	2807768	2808606	838
DEL1278	Deletion	4	2916176	2918664	2488
DEL1279	Deletion	4	3128200	3128336	136
DEL1280	Deletion	4	3267542	3267861	319
DEL1281	Deletion	4	3360071	3360243	172
DEL1282	Deletion	4	3527637	3528788	1151
DEL1283	Deletion	4	3559822	3560690	868
DEL1284	Deletion	4	3751396	3751537	141
DEL1285	Deletion	4	3805415	3805674	259
DEL1286	Deletion	4	3806612	3806862	250
DEL1287	Deletion	4	3817537	3818101	564
DEL1288	Deletion	4	3912082	3913001	919
DEL1289	Deletion	4	3948601	3948850	249
DEL1290	Deletion	4	4043674	4043780	106
DEL1291	Deletion	4	4048266	4048569	303
DEL1292	Deletion	4	4080077	4080332	255
DEL1293	Deletion	4	4095045	4095202	157
DEL1294	Deletion	4	4101115	4102234	1119
DEL1295	Deletion	4	4136487	4136640	153
DEL1296	Deletion	4	4152358	4152486	128
DEL1297	Deletion	4	4243060	4243129	69
DEL1298	Deletion	4	4249316	4249506	190
DEL1299	Deletion	4	4283002	4283224	222
DEL1300	Deletion	4	4287513	4287583	70
DEL1301	Deletion	4	4413680	4413754	74
DEL1302	Deletion	4	4424522	4424938	416
DEL1303	Deletion	4	4500956	4501178	222
DEL1304	Deletion	4	4597410	4597476	66
DEL1305	Deletion	4	4607518	4607572	54
DEL1306	Deletion	4	4992665	4992825	160
DEL1307	Deletion	4	4999856	5000425	569
DEL1308	Deletion	4	5428961	5429594	633
DEL1309	Deletion	4	5441672	5442084	412
DEL1310	Deletion	4	5531652	5531732	80
DEL1311	Deletion	4	5646335	5646408	73
DEL1312	Deletion	4	5743472	5744102	630
DEL1313	Deletion	4	5761168	5772960	11792
DEL1314	Deletion	4	5801110	5801282	172
DEL1315	Deletion	4	5802016	5802084	68
DEL1316	Deletion	4	5821577	5821799	222
DEL1317	Deletion	4	5939624	5940405	781
DEL1318	Deletion	4	6019805	6019869	64
DEL1319	Deletion	4	6060929	6060997	68
DEL1320	Deletion	4	6068475	6068848	373
DEL1321	Deletion	4	6070235	6070453	218
DEL1322	Deletion	4	6132526	6132893	367
DEL1323	Deletion	4	6295107	6295329	222
DEL1324	Deletion	4	6336915	6337347	432
DEL1325	Deletion	4	6336917	6337337	420
DEL1326	Deletion	4	6431874	6438811	6937
DEL1327	Deletion	4	6527523	6527748	225
DEL1328	Deletion	4	6529495	6529870	375
DEL1329	Deletion	4	6530710	6531308	598
DEL1330	Deletion	4	6591309	6591370	61
DEL1331	Deletion	4	6596704	6596758	54
DEL1332	Deletion	4	6707515	6710500	2985
DEL1333	Deletion	4	6710594	6711002	408
DEL1334	Deletion	4	6724722	6725225	503
DEL1335	Deletion	4	6889801	6889978	177
DEL1336	Deletion	4	6989417	6989477	60
DEL1337	Deletion	4	7006183	7006407	224
DEL1338	Deletion	4	7046589	7046873	284
DEL1339	Deletion	4	7076175	7077652	1477
DEL1340	Deletion	4	7267746	7267801	55
DEL1341	Deletion	4	7572608	7573897	1289
DEL1342	Deletion	4	7586960	7587466	506
DEL1343	Deletion	4	7650781	7650836	55
DEL1344	Deletion	4	7816260	7816370	110
DEL1345	Deletion	4	7888344	7888413	69
DEL1346	Deletion	4	7888344	7888413	69
DEL1347	Deletion	4	8363180	8363402	222
DEL1348	Deletion	4	8533456	8547420	13963
DEL1349	Deletion	4	8556232	8556660	428
DEL1350	Deletion	4	8810795	8811357	562
DEL1351	Deletion	4	8845968	8847056	1088
DEL1352	Deletion	4	8994563	8994851	288
DEL1353	Deletion	4	9409028	9409098	70
DEL1354	Deletion	4	9426801	9426959	158
DEL1355	Deletion	4	9635391	9640232	4841
DEL1356	Deletion	4	9649372	9649740	368
DEL1357	Deletion	4	9898657	9898719	62
DEL1358	Deletion	4	9995897	9996150	253
DEL1359	Deletion	4	9996271	9996685	414
DEL1360	Deletion	4	10016696	10016891	195
DEL1361	Deletion	4	10253191	10253254	63
DEL1362	Deletion	4	10475774	10475828	54
DEL1363	Deletion	4	10504199	10504422	223
DEL1364	Deletion	4	10558670	10558861	191
DEL1365	Deletion	4	10613758	10613898	140
DEL1366	Deletion	4	10666901	10667420	519
DEL1367	Deletion	4	10856953	10857110	157
DEL1368	Deletion	4	11091912	11091966	54
DEL1369	Deletion	4	11111939	11112096	157
DEL1370	Deletion	4	11137862	11138020	158
DEL1371	Deletion	4	11210796	11211018	222
DEL1372	Deletion	4	11257377	11258014	637
DEL1373	Deletion	4	11355100	11355617	517
DEL1374	Deletion	4	11407582	11407701	119
DEL1375	Deletion	4	11418076	11418143	67
DEL1376	Deletion	4	11453057	11453143	86
DEL1377	Deletion	4	11590227	11590325	98
DEL1378	Deletion	4	11808981	11809165	184
DEL1379	Deletion	4	11844080	11858805	14725
DEL1380	Deletion	4	11932457	11937009	4552
DEL1381	Deletion	4	11949363	11949961	598
DEL1382	Deletion	4	11979475	11979664	189
DEL1383	Deletion	4	12070909	12071199	290
DEL1384	Deletion	4	12086162	12086486	324
DEL1385	Deletion	4	12100292	12100548	256
DEL1386	Deletion	4	12221275	12221528	253
DEL1387	Deletion	4	12240914	12242868	1954
DEL1388	Deletion	4	12356963	12357343	380
DEL1389	Deletion	4	12441825	12441905	80
DEL1390	Deletion	4	12557903	12557969	66
DEL1391	Deletion	4	12803927	12804192	265
DEL1392	Deletion	4	12804242	12804347	105
DEL1393	Deletion	4	12817655	12817755	100
DEL1394	Deletion	4	12843342	12843434	92
DEL1395	Deletion	4	13041532	13048518	6986
DEL1396	Deletion	4	13210208	13211084	876
DEL1397	Deletion	4	13219367	13219640	273
DEL1398	Deletion	4	13262872	13264048	1176
DEL1399	Deletion	4	13275797	13277426	1629
DEL1400	Deletion	4	13286333	13286445	112
DEL1401	Deletion	4	13302964	13303204	240
DEL1402	Deletion	4	13304269	13305403	1134
DEL1403	Deletion	4	13332131	13336255	4124
DEL1404	Deletion	4	13401321	13401456	135
DEL1405	Deletion	4	13414009	13415124	1115
DEL1406	Deletion	4	13422864	13423450	586
DEL1407	Deletion	4	13438146	13438303	157
DEL1408	Deletion	4	13439109	13439178	69
DEL1409	Deletion	4	13500882	13501124	242
DEL1410	Deletion	4	13503911	13504901	990
DEL1411	Deletion	4	13755667	13755727	60
DEL1412	Deletion	4	13755759	13755834	75
DEL1413	Deletion	4	13769045	13769267	222
DEL1414	Deletion	4	14001484	14001774	290
DEL1415	Deletion	4	14092382	14092979	597
DEL1416	Deletion	4	14098818	14098880	62
DEL1417	Deletion	4	14240274	14240339	65
DEL1418	Deletion	4	14258783	14258878	95
DEL1419	Deletion	4	14276873	14277362	489
DEL1420	Deletion	4	14277379	14278694	1315
DEL1421	Deletion	4	14406038	14406262	224
DEL1422	Deletion	4	14497318	14497504	186
DEL1423	Deletion	4	14548522	14548728	206
DEL1424	Deletion	4	14725552	14726224	672
DEL1425	Deletion	4	14894146	14894204	58
DEL1426	Deletion	4	14935990	14936181	191
DEL1427	Deletion	4	15120425	15121094	669
DEL1428	Deletion	4	15157981	15159154	1172
DEL1429	Deletion	4	15181572	15182192	620
DEL1430	Deletion	4	15213284	15213365	81
DEL1431	Deletion	4	15213284	15213365	81
DEL1432	Deletion	4	15448069	15448380	311
DEL1433	Deletion	4	15686901	15687011	110
DEL1434	Deletion	4	15703078	15703646	568
DEL1435	Deletion	4	15769416	15769485	69
DEL1436	Deletion	4	15987175	15987869	694
DEL1437	Deletion	4	16059680	16067489	7809
DEL1438	Deletion	4	16744914	16745936	1022
DEL1439	Deletion	4	16905162	16905224	62
DEL1440	Deletion	4	17003434	17003519	85
DEL1441	Deletion	4	17056971	17057603	632
DEL1442	Deletion	4	17221410	17221623	213
DEL1443	Deletion	4	17248617	17248742	125
DEL1444	Deletion	4	17254189	17254254	65
DEL1445	Deletion	4	17433077	17433341	264
DEL1446	Deletion	4	17525112	17525202	90
DEL1447	Deletion	4	18191527	18191684	157
DEL1448	Deletion	4	18223165	18223288	123
DEL1449	Deletion	4	18271631	18271768	137
DEL1450	Deletion	4	18279215	18279283	68
DEL1451	Deletion	4	18312446	18312732	286
DEL1452	Deletion	4	18315988	18318956	2968
DEL1453	Deletion	4	18343293	18343863	570
DEL1454	Deletion	4	18637683	18637735	52
DEL1455	Deletion	4	18774335	18774423	88
DEL1456	Deletion	4	18785981	18786059	78
DEL1457	Deletion	4	18795921	18795989	68
DEL1458	Deletion	4	18815283	18815337	54
DEL1459	Deletion	4	18908640	18908833	193
DEL1460	Deletion	4	19058056	19058146	90
DEL1461	Deletion	4	19067161	19067212	51
DEL1462	Deletion	4	19116413	19140297	23884
DEL1463	Deletion	4	19210605	19210678	73
DEL1464	Deletion	4	19375649	19376157	508
DEL1465	Deletion	4	19382503	19382562	59
DEL1466	Deletion	4	19386948	19387235	287
DEL1467	Deletion	4	19587636	19587853	217
DEL1468	Deletion	4	19674823	19674913	90
DEL1469	Deletion	4	19707599	19707682	83
DEL1470	Deletion	4	19842079	19842135	56
DEL1471	Deletion	4	19873369	19873588	219
DEL1472	Deletion	4	19873714	19873783	69
DEL1473	Deletion	4	19886081	19886278	197
DEL1474	Deletion	4	19921711	19922033	322
DEL1475	Deletion	4	19938764	19938839	75
DEL1476	Deletion	4	19939572	19940100	528
DEL1477	Deletion	4	19942185	19942287	102
DEL1478	Deletion	4	19944640	19944706	66
DEL1479	Deletion	4	19983713	19997460	13747
DEL1480	Deletion	4	20055515	20055591	76
DEL1481	Deletion	4	20056420	20056521	101
DEL1482	Deletion	4	20193486	20193538	52
DEL1483	Deletion	4	20220566	20220718	152
DEL1484	Deletion	4	20245851	20245916	65
DEL1485	Deletion	4	20940777	20940944	167
DEL1486	Deletion	4	20951737	20951965	228
DEL1487	Deletion	4	21295834	21296086	252
DEL1488	Deletion	4	21408253	21408327	74
DEL1489	Deletion	4	21521737	21521804	67
DEL1490	Deletion	4	21522991	21523057	66
DEL1491	Deletion	4	21527960	21528030	70
DEL1492	Deletion	4	21581087	21581187	100
DEL1493	Deletion	4	21609813	21609897	84
DEL1494	Deletion	4	21645819	21645886	67
DEL1495	Deletion	4	21908110	21908178	68
DEL1496	Deletion	4	22006526	22007123	597
DEL1497	Deletion	4	22119570	22119665	95
DEL1498	Deletion	4	22402299	22402364	65
DEL1499	Deletion	4	22475607	22475683	76
DEL1500	Deletion	4	22583709	22583975	266
DEL1501	Deletion	4	22585384	22585507	123
DEL1502	Deletion	4	22693377	22693440	63
DEL1503	Deletion	4	22693564	22693658	94
DEL1504	Deletion	4	22746540	22746607	67
DEL1505	Deletion	4	22816753	22817142	389
DEL1506	Deletion	4	22879405	22879629	224
DEL1507	Deletion	4	22911063	22911149	86
DEL1508	Deletion	4	22916272	22916444	172
DEL1509	Deletion	4	23017484	23017595	111
DEL1510	Deletion	4	23082594	23083504	910
DEL1511	Deletion	4	23099172	23099495	323
DEL1512	Deletion	4	23255548	23255671	123
DEL1513	Deletion	4	23266549	23266643	94
DEL1514	Deletion	4	23297553	23297744	191
DEL1515	Deletion	4	23408336	23408605	269
DEL1516	Deletion	4	23433327	23433436	109
DEL1517	Deletion	4	23438734	23438790	56
DEL1518	Deletion	4	23439017	23439596	579
DEL1519	Deletion	4	23443057	23443193	136
DEL1520	Deletion	4	23940272	23940495	223
DEL1521	Deletion	4	23959494	23959684	190
DEL1522	Deletion	4	24023686	24024097	411
DEL1523	Deletion	4	24090996	24091516	520
DEL1524	Deletion	4	24091856	24091931	75
DEL1525	Deletion	4	24189724	24189779	55
DEL1526	Deletion	4	24217556	24217624	68
DEL1527	Deletion	4	24218568	24218735	167
DEL1528	Deletion	4	24241560	24241657	97
DEL1529	Deletion	4	24383970	24384047	77
DEL1530	Deletion	4	24667080	24667245	165
DEL1531	Deletion	4	24986474	24989865	3391
DEL1532	Deletion	4	25084061	25084251	190
DEL1533	Deletion	4	25259138	25259309	171
DEL1534	Deletion	4	25301184	25305604	4420
DEL1535	Deletion	5	197842	197896	54
DEL1536	Deletion	5	247464	249600	2136
DEL1537	Deletion	5	395537	395635	98
DEL1538	Deletion	5	401844	402440	596
DEL1539	Deletion	5	431075	431247	172
DEL1540	Deletion	5	470106	470170	64
DEL1541	Deletion	5	472185	475858	3673
DEL1542	Deletion	5	1037964	1038139	175
DEL1543	Deletion	5	1072396	1072462	66
DEL1544	Deletion	5	1350512	1350573	61
DEL1545	Deletion	5	1371053	1371180	127
DEL1546	Deletion	5	1440642	1440699	57
DEL1547	Deletion	5	2029166	2039729	10561
DEL1548	Deletion	5	2120457	2121047	590
DEL1549	Deletion	5	2139820	2140126	306
DEL1550	Deletion	5	2167907	2168190	283
DEL1551	Deletion	5	2293426	2295163	1737
DEL1552	Deletion	5	2717500	2717694	194
DEL1553	Deletion	5	3286561	3286655	94
DEL1554	Deletion	5	3426524	3426624	100
DEL1555	Deletion	5	3657465	3657582	117
DEL1556	Deletion	5	3659556	3659713	157
DEL1557	Deletion	5	3660882	3660949	67
DEL1558	Deletion	5	3661931	3662219	288
DEL1559	Deletion	5	3966490	3966989	499
DEL1560	Deletion	5	4093773	4093855	82
DEL1561	Deletion	5	4183513	4183596	83
DEL1562	Deletion	5	4405131	4405256	125
DEL1563	Deletion	5	4423178	4428125	4947
DEL1564	Deletion	5	4442916	4444516	1600
DEL1565	Deletion	5	4544869	4545062	193
DEL1566	Deletion	5	4551390	4552021	631
DEL1567	Deletion	5	4587608	4587967	359
DEL1568	Deletion	5	4653606	4653660	54
DEL1569	Deletion	5	4654561	4654658	97
DEL1570	Deletion	5	4685680	4685753	73
DEL1571	Deletion	5	4772909	4772976	67
DEL1572	Deletion	5	4928515	4928573	56
DEL1573	Deletion	5	4938077	4938654	577
DEL1574	Deletion	5	4947763	4947862	99
DEL1575	Deletion	5	5230654	5231120	466
DEL1576	Deletion	5	5233925	5236348	2423
DEL1577	Deletion	5	5240139	5240191	52
DEL1578	Deletion	5	5476100	5476387	287
DEL1579	Deletion	5	5476434	5476549	115
DEL1580	Deletion	5	5481748	5482333	585
DEL1581	Deletion	5	5512420	5512507	87
DEL1582	Deletion	5	5522256	5522467	211
DEL1583	Deletion	5	5661595	5663597	2002
DEL1584	Deletion	5	5929537	5929759	222
DEL1585	Deletion	5	5992951	5993006	55
DEL1586	Deletion	5	6013928	6014288	360
DEL1587	Deletion	5	6468649	6468806	157
DEL1588	Deletion	5	6537606	6537662	56
DEL1589	Deletion	5	6651853	6651949	96
DEL1590	Deletion	5	6668633	6669756	1123
DEL1591	Deletion	5	6669921	6670070	149
DEL1592	Deletion	5	6670129	6670180	51
DEL1593	Deletion	5	6694190	6699058	4868
DEL1594	Deletion	5	6866375	6866520	145
DEL1595	Deletion	5	6983257	6983589	332
DEL1596	Deletion	5	6988025	6988191	166
DEL1597	Deletion	5	7438993	7439140	147
DEL1598	Deletion	5	7441029	7441266	237
DEL1599	Deletion	5	7630013	7630067	54
DEL1600	Deletion	5	7644617	7645114	497
DEL1601	Deletion	5	7713471	7714069	598
DEL1602	Deletion	5	7750448	7750846	398
DEL1603	Deletion	5	8158156	8158241	85
DEL1604	Deletion	5	8200600	8200830	230
DEL1605	Deletion	5	8208618	8208806	188
DEL1606	Deletion	5	8224643	8228549	3906
DEL1607	Deletion	5	8307031	8307104	73
DEL1608	Deletion	5	8958654	8958717	63
DEL1609	Deletion	5	9026621	9031996	5375
DEL1610	Deletion	5	9204920	9205095	175
DEL1611	Deletion	5	9326295	9326517	222
DEL1612	Deletion	5	9353911	9354521	610
DEL1613	Deletion	5	9512198	9512597	399
DEL1614	Deletion	5	9698925	9699823	899
DEL1615	Deletion	5	9826110	9826177	67
DEL1616	Deletion	5	9895815	9896730	915
DEL1617	Deletion	5	10043958	10044033	75
DEL1618	Deletion	5	10136197	10136260	63
DEL1619	Deletion	5	10136757	10137082	325
DEL1620	Deletion	5	10204404	10204794	390
DEL1621	Deletion	5	10366391	10378105	11714
DEL1622	Deletion	5	10378958	10379178	220
DEL1623	Deletion	5	10395947	10397278	1331
DEL1624	Deletion	5	10434346	10437541	3193
DEL1625	Deletion	5	10504872	10505094	222
DEL1626	Deletion	5	10585076	10585545	469
DEL1627	Deletion	5	10585629	10586046	417
DEL1628	Deletion	5	10591748	10591912	164
DEL1629	Deletion	5	10686328	10686528	200
DEL1630	Deletion	5	10913375	10914766	1391
DEL1631	Deletion	5	10936886	10937014	128
DEL1632	Deletion	5	11015706	11015836	130
DEL1633	Deletion	5	11029266	11029427	161
DEL1634	Deletion	5	11039863	11039947	84
DEL1635	Deletion	5	11064375	11064974	599
DEL1636	Deletion	5	11065371	11065667	296
DEL1637	Deletion	5	11081875	11081944	69
DEL1638	Deletion	5	11111316	11112150	834
DEL1639	Deletion	5	11244482	11246040	1558
DEL1640	Deletion	5	11423803	11424670	867
DEL1641	Deletion	5	11460872	11460924	52
DEL1642	Deletion	5	11549331	11549581	250
DEL1643	Deletion	5	11577707	11578470	763
DEL1644	Deletion	5	11613239	11615190	1951
DEL1645	Deletion	5	11618130	11618616	486
DEL1646	Deletion	5	11622732	11623127	395
DEL1647	Deletion	5	11637281	11637463	182
DEL1648	Deletion	5	11637708	11637800	92
DEL1649	Deletion	5	11669183	11669273	90
DEL1650	Deletion	5	11716941	11717163	222
DEL1651	Deletion	5	11833913	11834109	196
DEL1652	Deletion	5	11871196	11871287	91
DEL1653	Deletion	5	11979952	11980644	692
DEL1654	Deletion	5	12095604	12095945	341
DEL1655	Deletion	5	12096344	12096684	340
DEL1656	Deletion	5	12337475	12337549	74
DEL1657	Deletion	5	12411498	12414781	3283
DEL1658	Deletion	5	12486431	12486491	60
DEL1659	Deletion	5	12536823	12536893	70
DEL1660	Deletion	5	12678148	12679942	1794
DEL1661	Deletion	5	12686166	12686388	222
DEL1662	Deletion	5	12751083	12751332	249
DEL1663	Deletion	5	12807794	12807855	61
DEL1664	Deletion	5	13098038	13104470	6432
DEL1665	Deletion	5	13196787	13197328	541
DEL1666	Deletion	5	13225338	13225773	435
DEL1667	Deletion	5	13364862	13365961	1099
DEL1668	Deletion	5	13368019	13368175	156
DEL1669	Deletion	5	13492886	13493477	591
DEL1670	Deletion	5	13743628	13743711	83
DEL1671	Deletion	5	13760778	13760867	89
DEL1672	Deletion	5	13889410	13889468	58
DEL1673	Deletion	5	13944005	13944534	529
DEL1674	Deletion	5	13964313	13964993	680
DEL1675	Deletion	5	13986131	13986206	75
DEL1676	Deletion	5	14497879	14498036	157
DEL1677	Deletion	5	14554588	14554727	139
DEL1678	Deletion	5	14555379	14555658	279
DEL1679	Deletion	5	14885211	14885284	73
DEL1680	Deletion	5	14893985	14894060	75
DEL1681	Deletion	5	14919061	14920238	1177
DEL1682	Deletion	5	14958061	14958232	171
DEL1683	Deletion	5	15797136	15797562	426
DEL1684	Deletion	5	16248711	16249365	654
DEL1685	Deletion	5	16586590	16604108	17518
DEL1686	Deletion	5	16628560	16629160	600
DEL1687	Deletion	5	16673312	16673365	53
DEL1688	Deletion	5	16677752	16678148	396
DEL1689	Deletion	5	16687285	16687384	99
DEL1690	Deletion	5	16838050	16839282	1232
DEL1691	Deletion	5	16928617	16928880	263
DEL1692	Deletion	5	16942652	16943091	439
DEL1693	Deletion	5	17122264	17122551	287
DEL1694	Deletion	5	17193881	17194103	222
DEL1695	Deletion	5	17318052	17318420	368
DEL1696	Deletion	5	17434448	17434881	433
DEL1697	Deletion	5	17494155	17494278	123
DEL1698	Deletion	5	17494602	17494699	97
DEL1699	Deletion	5	18494294	18494396	102
DEL1700	Deletion	6	113804	113893	89
DEL1701	Deletion	6	378108	378516	408
DEL1702	Deletion	6	440083	440289	206
DEL1703	Deletion	6	508979	509134	155
DEL1704	Deletion	6	558034	558093	59
DEL1705	Deletion	6	581224	581409	185
DEL1706	Deletion	6	631528	631685	157
DEL1707	Deletion	6	655673	655746	73
DEL1708	Deletion	6	773469	783914	10443
DEL1709	Deletion	6	787100	787323	223
DEL1710	Deletion	6	875005	875292	287
DEL1711	Deletion	6	890183	890684	501
DEL1712	Deletion	6	927685	928763	1078
DEL1713	Deletion	6	947769	947919	150
DEL1714	Deletion	6	949538	949743	205
DEL1715	Deletion	6	1073129	1073557	428
DEL1716	Deletion	6	1156527	1156583	56
DEL1717	Deletion	6	1187905	1187999	94
DEL1718	Deletion	6	1402527	1402608	81
DEL1719	Deletion	6	1631412	1631812	400
DEL1720	Deletion	6	1952964	1953055	91
DEL1721	Deletion	6	1994038	1995243	1205
DEL1722	Deletion	6	2304454	2304680	226
DEL1723	Deletion	6	2598493	2604674	6180
DEL1724	Deletion	6	2617968	2618433	465
DEL1725	Deletion	6	2808572	2808931	359
DEL1726	Deletion	6	2848648	2849362	714
DEL1727	Deletion	6	2879454	2879649	195
DEL1728	Deletion	6	2958966	2959123	157
DEL1729	Deletion	6	2965368	2965654	286
DEL1730	Deletion	6	2975643	2976002	359
DEL1731	Deletion	6	3039259	3039676	417
DEL1732	Deletion	6	3138686	3143857	5171
DEL1733	Deletion	6	3190778	3190936	158
DEL1734	Deletion	6	3386625	3386680	55
DEL1735	Deletion	6	3393903	3394012	109
DEL1736	Deletion	6	3591670	3591742	72
DEL1737	Deletion	6	3618186	3618727	541
DEL1738	Deletion	6	3640942	3641230	288
DEL1739	Deletion	6	3731476	3731555	79
DEL1740	Deletion	6	3746848	3750897	4049
DEL1741	Deletion	6	3860833	3861222	389
DEL1742	Deletion	6	3871377	3871551	174
DEL1743	Deletion	6	3880753	3880811	58
DEL1744	Deletion	6	3880774	3880832	58
DEL1745	Deletion	6	3944162	3945741	1579
DEL1746	Deletion	6	3960679	3960949	270
DEL1747	Deletion	6	4050996	4051221	225
DEL1748	Deletion	6	4054928	4054983	55
DEL1749	Deletion	6	4066576	4066735	159
DEL1750	Deletion	6	4084692	4089189	4497
DEL1751	Deletion	6	4105114	4105221	107
DEL1752	Deletion	6	4137425	4138150	725
DEL1753	Deletion	6	4163575	4163709	134
DEL1754	Deletion	6	4194529	4194586	57
DEL1755	Deletion	6	4333939	4335092	1153
DEL1756	Deletion	6	4388609	4393600	4990
DEL1757	Deletion	6	4441621	4441711	90
DEL1758	Deletion	6	4465206	4466191	985
DEL1759	Deletion	6	4495640	4495694	54
DEL1760	Deletion	6	4520238	4520301	63
DEL1761	Deletion	6	4527646	4527725	79
DEL1762	Deletion	6	4593148	4593244	96
DEL1763	Deletion	6	4680484	4681838	1354
DEL1764	Deletion	6	4699050	4699127	77
DEL1765	Deletion	6	4699231	4699422	191
DEL1766	Deletion	6	5155604	5155656	52
DEL1767	Deletion	6	5173831	5175642	1811
DEL1768	Deletion	6	5558740	5559008	268
DEL1769	Deletion	6	5562836	5567086	4250
DEL1770	Deletion	6	5573586	5573649	63
DEL1771	Deletion	6	5604191	5604508	317
DEL1772	Deletion	6	5622402	5622619	217
DEL1773	Deletion	6	5837767	5837974	207
DEL1774	Deletion	6	5992462	5992569	107
DEL1775	Deletion	6	6209171	6209731	560
DEL1776	Deletion	6	6245104	6246641	1537
DEL1777	Deletion	6	6424863	6425149	286
DEL1778	Deletion	6	6427359	6427790	431
DEL1779	Deletion	6	6713262	6713485	223
DEL1780	Deletion	6	6736502	6736583	81
DEL1781	Deletion	6	6738595	6738648	53
DEL1782	Deletion	6	6743187	6743376	189
DEL1783	Deletion	6	6744417	6744729	312
DEL1784	Deletion	6	6763302	6763355	53
DEL1785	Deletion	6	6789374	6790173	799
DEL1786	Deletion	6	7014104	7014217	113
DEL1787	Deletion	6	7018506	7018912	406
DEL1788	Deletion	6	7169453	7169741	288
DEL1789	Deletion	6	7245671	7245827	156
DEL1790	Deletion	6	7302564	7302629	65
DEL1791	Deletion	6	7333226	7333805	579
DEL1792	Deletion	6	7369284	7369400	116
DEL1793	Deletion	6	7467674	7468262	588
DEL1794	Deletion	6	7509830	7509904	74
DEL1795	Deletion	6	7534556	7539278	4722
DEL1796	Deletion	6	7556994	7557053	59
DEL1797	Deletion	6	7565185	7565267	82
DEL1798	Deletion	6	7598263	7598324	61
DEL1799	Deletion	6	7645267	7645758	491
DEL1800	Deletion	6	7822819	7823530	711
DEL1801	Deletion	6	7865918	7866004	86
DEL1802	Deletion	6	7880753	7880829	76
DEL1803	Deletion	6	7906960	7907012	52
DEL1804	Deletion	6	7908142	7908458	316
DEL1805	Deletion	6	7924669	7924902	233
DEL1806	Deletion	6	7924669	7924902	233
DEL1807	Deletion	6	7957931	7958007	76
DEL1808	Deletion	6	7984459	7986956	2497
DEL1809	Deletion	6	7990561	7990621	60
DEL1810	Deletion	6	8097854	8098195	341
DEL1811	Deletion	6	8156158	8156550	392
DEL1812	Deletion	6	8316066	8316392	326
DEL1813	Deletion	6	8345058	8345178	120
DEL1814	Deletion	6	8346500	8346722	222
DEL1815	Deletion	6	8427039	8427387	348
DEL1816	Deletion	6	8476721	8476853	132
DEL1817	Deletion	6	8596255	8596629	374
DEL1818	Deletion	6	8660672	8660735	63
DEL1819	Deletion	6	8766192	8766551	359
DEL1820	Deletion	6	8769244	8769492	248
DEL1821	Deletion	6	8847180	8853940	6760
DEL1822	Deletion	6	9022431	9023375	944
DEL1823	Deletion	6	9082530	9082687	157
DEL1824	Deletion	6	9097492	9097718	226
DEL1825	Deletion	6	9108103	9108415	312
DEL1826	Deletion	6	9138255	9138690	435
DEL1827	Deletion	6	9146513	9150873	4360
DEL1828	Deletion	6	9805080	9815761	10681
DEL1829	Deletion	6	9842038	9842109	71
DEL1830	Deletion	6	10235695	10235800	105
DEL1831	Deletion	6	10357363	10357426	63
DEL1832	Deletion	6	10357427	10357491	64
DEL1833	Deletion	6	10369352	10377526	8172
DEL1834	Deletion	6	10474242	10474313	71
DEL1835	Deletion	6	10474242	10474313	71
DEL1836	Deletion	6	10663991	10664501	510
DEL1837	Deletion	6	10695634	10695707	73
DEL1838	Deletion	6	10696222	10696312	90
DEL1839	Deletion	6	10729152	10729248	96
DEL1840	Deletion	6	10729850	10729981	131
DEL1841	Deletion	6	10746891	10747125	234
DEL1842	Deletion	6	10860540	10874015	13475
DEL1843	Deletion	6	10976450	10976739	289
DEL1844	Deletion	6	10989388	10990116	728
DEL1845	Deletion	6	11075251	11075849	598
DEL1846	Deletion	6	11100019	11100091	72
DEL1847	Deletion	6	11109479	11111224	1745
DEL1848	Deletion	6	11112110	11112332	222
DEL1849	Deletion	6	11120834	11120965	131
DEL1850	Deletion	6	11174270	11174344	74
DEL1851	Deletion	6	11187933	11188128	195
DEL1852	Deletion	6	11188242	11188357	115
DEL1853	Deletion	6	11432429	11432902	473
DEL1854	Deletion	6	11565244	11578592	13345
DEL1855	Deletion	6	11582566	11582979	413
DEL1856	Deletion	6	11715345	11716216	871
DEL1857	Deletion	6	11749584	11749899	315
DEL1858	Deletion	6	11771734	11772937	1202
DEL1859	Deletion	6	11796367	11796501	134
DEL1860	Deletion	6	11864936	11865000	64
DEL1861	Deletion	6	11873520	11873879	359
DEL1862	Deletion	6	11918954	11919185	231
DEL1863	Deletion	6	11918960	11919260	300
DEL1864	Deletion	6	11919214	11919502	288
DEL1865	Deletion	6	11919287	11919502	215
DEL1866	Deletion	6	11947879	11949465	1586
DEL1867	Deletion	6	11962578	11962647	69
DEL1868	Deletion	6	11964681	11964742	61
DEL1869	Deletion	6	11975582	11975956	374
DEL1870	Deletion	6	12033569	12036400	2831
DEL1871	Deletion	6	12379547	12379623	76
DEL1872	Deletion	6	12389475	12389553	78
DEL1873	Deletion	6	12460103	12460234	131
DEL1874	Deletion	6	12574644	12574748	104
DEL1875	Deletion	6	12588345	12589488	1143
DEL1876	Deletion	6	12591968	12592171	203
DEL1877	Deletion	6	12768326	12768414	88
DEL1878	Deletion	6	12768502	12768591	89
DEL1879	Deletion	6	12845145	12845402	257
DEL1880	Deletion	6	12917209	12917298	89
DEL1881	Deletion	6	12921230	12921829	599
DEL1882	Deletion	6	12931243	12931322	79
DEL1883	Deletion	6	12938867	12939069	202
DEL1884	Deletion	6	12957316	12957832	516
DEL1885	Deletion	6	12981280	12981404	124
DEL1886	Deletion	6	13042394	13042491	97
DEL1887	Deletion	6	13119318	13119372	54
DEL1888	Deletion	6	13128055	13129163	1108
DEL1889	Deletion	6	13140194	13140397	203
DEL1890	Deletion	6	13159774	13160608	834
DEL1891	Deletion	6	13234687	13234823	136
DEL1892	Deletion	6	13246558	13246657	99
DEL1893	Deletion	6	13305903	13309130	3227
DEL1894	Deletion	6	13318896	13320075	1179
DEL1895	Deletion	6	13528480	13528573	93
DEL1896	Deletion	6	13539297	13539361	64
DEL1897	Deletion	6	13608724	13608793	69
DEL1898	Deletion	6	13614855	13614909	54
DEL1899	Deletion	6	13869331	13869979	648
DEL1900	Deletion	6	13974052	13978679	4627
DEL1901	Deletion	6	14250716	14251197	481
DEL1902	Deletion	6	14489433	14489667	234
DEL1903	Deletion	6	14490412	14490754	342
DEL1904	Deletion	6	14492323	14492423	100
DEL1905	Deletion	6	14616179	14616379	200
DEL1906	Deletion	6	14658330	14658563	233
DEL1907	Deletion	6	14675178	14675464	286
DEL1908	Deletion	6	14738906	14739005	99
DEL1909	Deletion	6	14739056	14739512	456
DEL1910	Deletion	6	14791403	14791540	137
DEL1911	Deletion	6	14825205	14825267	62
DEL1912	Deletion	6	15124165	15124218	53
DEL1913	Deletion	6	15244555	15244761	206
DEL1914	Deletion	6	15388620	15388841	221
DEL1915	Deletion	6	15403739	15403871	132
DEL1916	Deletion	6	15493644	15494136	492
DEL1917	Deletion	6	15529456	15531917	2459
DEL1918	Deletion	6	15565189	15565453	264
DEL1919	Deletion	6	15593201	15593275	74
DEL1920	Deletion	6	15768438	15768556	118
DEL1921	Deletion	6	15880028	15880419	391
DEL1922	Deletion	6	16129296	16129415	119
DEL1923	Deletion	6	16162101	16162164	63
DEL1924	Deletion	6	16453358	16453418	60
DEL1925	Deletion	6	16481467	16481550	83
DEL1926	Deletion	6	16632128	16632287	159
DEL1927	Deletion	6	17115346	17116270	924
DEL1928	Deletion	6	17162604	17162656	52
DEL1929	Deletion	6	17173545	17173604	59
DEL1930	Deletion	6	17183783	17184411	628
DEL1931	Deletion	6	17319167	17319765	598
DEL1932	Deletion	6	17319167	17319765	598
DEL1933	Deletion	6	17384733	17384854	121
DEL1934	Deletion	6	17419723	17419796	73
DEL1935	Deletion	6	17437608	17437690	82
DEL1936	Deletion	6	17562625	17562689	64
DEL1937	Deletion	6	17572170	17572458	288
DEL1938	Deletion	6	17585634	17585711	77
DEL1939	Deletion	6	17596650	17596768	118
DEL1940	Deletion	6	17660173	17660249	76
DEL1941	Deletion	6	17668044	17668509	465
DEL1942	Deletion	6	17686702	17687324	622
DEL1943	Deletion	6	17688096	17689314	1218
DEL1944	Deletion	6	17851232	17851325	93
DEL1945	Deletion	6	17927601	17927887	286
DEL1946	Deletion	6	17941534	17941730	196
DEL1947	Deletion	6	17990787	17991910	1123
DEL1948	Deletion	6	17998318	17998387	69
DEL1949	Deletion	6	17999601	18000719	1118
DEL1950	Deletion	6	18021262	18021426	164
DEL1951	Deletion	6	18986154	18986212	58
DEL1952	Deletion	6	19040257	19040855	598
DEL1953	Deletion	6	19212804	19212860	56
DEL1954	Deletion	6	19460330	19463014	2684
DEL1955	Deletion	6	19694392	19694462	70
DEL1956	Deletion	6	19722620	19722816	196
DEL1957	Deletion	6	19752187	19752887	700
DEL1958	Deletion	6	19820641	19820863	222
DEL1959	Deletion	6	19953355	19953444	89
DEL1960	Deletion	6	19983280	19983404	124
DEL1961	Deletion	6	19983916	19983971	55
DEL1962	Deletion	6	19993688	19993751	63
DEL1963	Deletion	6	20010435	20011033	598
DEL1964	Deletion	6	20101708	20101779	71
DEL1965	Deletion	6	20130293	20130877	584
DEL1966	Deletion	6	20182164	20182358	194
DEL1967	Deletion	6	20185691	20185753	62
DEL1968	Deletion	6	20316961	20317255	294
DEL1969	Deletion	6	20330741	20333138	2397
DEL1970	Deletion	6	20408014	20408237	223
DEL1971	Deletion	6	20584781	20584925	144
DEL1972	Deletion	6	20585162	20585227	65
DEL1973	Deletion	6	20631592	20631646	54
DEL1974	Deletion	6	20663839	20664245	406
DEL1975	Deletion	6	20933028	20934161	1133
DEL1976	Deletion	6	20968175	20968346	171
DEL1977	Deletion	6	21022782	21026100	3316
DEL1978	Deletion	6	21028363	21029017	654
DEL1979	Deletion	6	21134517	21134952	435
DEL1980	Deletion	6	21146496	21161049	14551
DEL1981	Deletion	6	21170255	21170509	254
DEL1982	Deletion	6	21360504	21360810	306
DEL1983	Deletion	6	21461745	21461865	120
DEL1984	Deletion	6	21578994	21579158	164
DEL1985	Deletion	6	21664071	21668614	4543
DEL1986	Deletion	6	21678680	21678959	279
DEL1987	Deletion	6	21696236	21696794	558
DEL1988	Deletion	6	21717789	21717864	75
DEL1989	Deletion	6	21744610	21744980	370
DEL1990	Deletion	6	21804578	21804942	364
DEL1991	Deletion	6	21806044	21806095	51
DEL1992	Deletion	6	21890526	21890748	222
DEL1993	Deletion	6	21983737	21983845	108
DEL1994	Deletion	6	22110991	22111211	220
DEL1995	Deletion	6	22128462	22128544	82
DEL1996	Deletion	6	22263737	22263793	56
DEL1997	Deletion	6	22270238	22281201	10963
[truncated: 4,481 more rows]

## Sheet: Supplementary Data 5
Supplementary Data 5 Information of protein-coding genes located within or overlapped with the InDels and rearranged regions
InDels and rearranged regions						Protein-coding genes (3,193)				InterPro annotations	Arabidopsis ortholog	Arabidopsis ortholog annotations	Rice ortholog	Rice ortholog annotations
ID	Type	Chr	Start	End		Lovell gene models	Chr	Start	End
DEL0004	Deletion	1	371685	371776		Lovel0000021166.01	1	370756	371768	Phloem protein 2-like(IPR025886)	AT2G02360	AtPP2-B10,PP2-B10 phloem protein 2-B10	LOC_Os02g56840	protein|OsFBX70 - F-box domain containing protein, expressed
DEL0007	Deletion	1	957850	965273		Lovel0000020743.01	1	959258	961167	Glycosyl transferase, family 35(IPR000811)|Leucine-rich repeat domain superfamily(IPR032675)	AT3G46970	ATPHS2,PHS2 alpha-glucan phosphorylase 2	LOC_Os12g41630	protein|OsFBX463 - F-box domain containing protein, expressed
DEL0007	Deletion	1	957850	965273		Lovel0000020744.01	1	965000	966047	Leucine-rich repeat domain superfamily(IPR032675)	AT3G48880	NA RNI-like superfamily protein	LOC_Os12g41630	protein|OsFBX463 - F-box domain containing protein, expressed
DEL0012	Deletion	1	1212984	1228489		Lovel0000020903.01	1	1214342	1215613	-	AT1G29150	ATS9,RPN6 non-ATPase subunit 9	LOC_Os04g36700	protein|proteasome subunit, putative, expressed
DEL0012	Deletion	1	1212984	1228489		Lovel0000022892.01	1	1214188	1214436	-	-	-	-	-
DEL0019	Deletion	1	1509332	1509553		Lovel0000021538.01	1	1509348	1509515	-	-	-	-	-
DEL0047	Deletion	1	3493570	3494020		Lovel0000021021.01	1	3493637	3494077	EF-hand domain pair(IPR011992)|EF-Hand 1, calcium-binding site(IPR018247)	AT4G13440	NA Calcium-binding EF-hand family protein	-	-
DEL0051	Deletion	1	3717482	3718079		Lovel0000021600.01	1	3714594	3722803	UDP-glucuronosyl/UDP-glucosyltransferase(IPR002213)|UDP-glycosyltransferase family, conserved site(IPR035595)	AT1G22400	UGT85A1,ATUGT85A1 UDP-Glycosyltransferase superfamily protein	LOC_Os02g51910	protein|cytokinin-O-glucosyltransferase 2, putative, expressed
DEL0060	Deletion	1	3880820	3892116		Lovel0000022105.01	1	3880268	3880927	Leucine-rich repeat-containing N-terminal, plant-type(IPR013210)|Leucine-rich repeat domain superfamily(IPR032675)	AT2G34930	NA disease resistance family protein / LRR family protein	LOC_Os06g04810	protein|leucine rich repeat protein, putative, expressed
DEL0060	Deletion	1	3880820	3892116		Lovel0000022116.01	1	3889606	3889968	-	-	-	-	-
DEL0060	Deletion	1	3880820	3892116		Lovel0000022118.01	1	3890481	3890825	-	-	-	-	-
DEL0074	Deletion	1	4595574	4595795		Lovel0000021003.01	1	4595590	4595757	-	-	-	-	-
DEL0076	Deletion	1	4674282	4674505		Lovel0000021447.01	1	4674264	4674464	-	-	-	-	-
DEL0078	Deletion	1	4757080	4761313		Lovel0000020769.01	1	4757798	4757998	-	-	-	-	-
DEL0078	Deletion	1	4757080	4761313		Lovel0000020770.01	1	4759979	4760197	-	-	-	-	-
DEL0078	Deletion	1	4757080	4761313		Lovel0000020784.01	1	4760238	4760991	-	-	-	-	-
DEL0078	Deletion	1	4757080	4761313		Lovel0000021439.01	1	4758787	4759230	-	-	-	-	-
DEL0078	Deletion	1	4757080	4761313		Lovel0000021446.01	1	4758014	4758229	-	-	-	-	-
DEL0082	Deletion	1	4997700	4997750		Lovel0000020957.01	1	4997146	4999583	-	AT1G05460	SDE3 P-loop containing nucleoside triphosphate hydrolases superfamily protein	LOC_Os03g06440	protein|RNA helicase SDE3, putative, expressed
DEL0084	Deletion	1	5093419	5099301		Lovel0000020812.01	1	5097544	5097705	-	-	-	-	-
DEL0085	Deletion	1	5137435	5142498		Lovel0000021466.01	1	5142476	5144209	-	AT4G29900	ACA10,CIF1,ATACA10 autoinhibited Ca(2+)-ATPase 10	LOC_Os04g51610	protein|calcium-transporting ATPase, plasma membrane-type, putative, expressed
DEL0089	Deletion	1	5236964	5237174		Lovel0000021419.01	1	5237003	5237170	-	-	-	-	-
DEL0090	Deletion	1	5307568	5308811		Lovel0000021305.01	1	5308225	5308491	FAR1 DNA binding domain(IPR004330)	AT3G07500	NA Far-red impaired responsive (FAR1) family protein	LOC_Os05g30310	protein|transposon protein, putative, unclassified, expressed
DEL0092	Deletion	1	5319100	5319393		Lovel0000021306.01	1	5319144	5319389	-	-	-	-	-
DEL0101	Deletion	1	6195232	6197475		Lovel0000021757.01	1	6195811	6196859	-	-	-	-	-
DEL0107	Deletion	1	6881832	6881884		Lovel0000021938.01	1	6881583	6884675	-	AT1G34070	NA CONTAINS InterPro DOMAIN/s: Retrotransposon gag protein (InterPro:IPR005162); BEST Arabidopsis thaliana protein match is: unknown protein (TAIR:AT5G48050.1); Has 648 Blast hits to 647 proteins in 29 species: Archae - 0; Bacteria - 0; Metazoa - 16; Fungi - 25; Plants - 607; Viruses - 0; Other Eukaryotes - 0 (source: NCBI BLink).	LOC_Os10g40800	protein|retrotransposon protein, putative, unclassified, expressed
DEL0109	Deletion	1	6994557	6994778		Lovel0000021515.01	1	6994573	6994740	-	-	-	-	-
DEL0127	Deletion	1	9038938	9039033		Lovel0000022211.01	1	9034593	9040274	Pectinesterase inhibitor domain(IPR006501)|Invertase/pectin methylesterase inhibitor domain superfamily(IPR035513)	AT1G47960	C/VIF1,ATC/VIF1 cell wall / vacuolar inhibitor of fructosidase 1	-	-
DEL0129	Deletion	1	9060111	9060331		Lovel0000021479.01	1	9060151	9060318	-	-	-	-	-
DEL0142	Deletion	1	10509216	10510441		Lovel0000021829.01	1	10510185	10510352	-	-	-	-	-
DEL0147	Deletion	1	10789827	10791282		Lovel0000022024.01	1	10790451	10790734	-	AT4G38730	NA Protein of unknown function (DUF803)	LOC_Os01g65310	protein|DUF803 domain containing, putative, expressed
DEL0154	Deletion	1	10958772	10962863		Lovel0000021862.01	1	10962517	10966506	-	-	-	-	-
DEL0158	Deletion	1	11222197	11222418		Lovel0000021974.01	1	11222161	11222382	-	-	-	-	-
DEL0174	Deletion	1	12229616	12234727		Lovel0000022330.01	1	12228692	12229879	Sugar/inositol transporter(IPR003663)|Major facilitator, sugar transporter-like(IPR005828)|Sugar transporter, conserved site(IPR005829)|Major facilitator superfamily domain(IPR020846)|MFS transporter superfamily(IPR036259)	AT4G21480	STP12 sugar transporter protein 12	LOC_Os07g01560	protein|transporter family protein, putative, expressed
DEL0174	Deletion	1	12229616	12234727		Lovel0000022331.01	1	12234707	12235357	Sugar/inositol transporter(IPR003663)|Major facilitator, sugar transporter-like(IPR005828)|Sugar transporter, conserved site(IPR005829)|Major facilitator superfamily domain(IPR020846)|MFS transporter superfamily(IPR036259)	AT1G11260	STP1,ATSTP1 sugar transporter 1	LOC_Os01g38670	protein|transporter family protein, putative, expressed
DEL0181	Deletion	1	12501227	12502077		Lovel0000022273.01	1	12501915	12503142	Leucine-rich repeat domain superfamily(IPR032675)	AT3G48880	NA RNI-like superfamily protein	LOC_Os12g41630	protein|OsFBX463 - F-box domain containing protein, expressed
DEL0183	Deletion	1	12697255	12697479		Lovel0000022950.01	1	12690835	12700804	NB-ARC(IPR002182)|P-loop containing nucleoside triphosphate hydrolase(IPR027417)|Leucine-rich repeat domain superfamily(IPR032675)|Virus X resistance protein-like, coiled-coil domain(IPR038005)	AT3G14470	NA NB-ARC domain-containing disease resistance protein	LOC_Os05g41290	protein|disease resistance RPP13-like protein 1, putative, expressed
DEL0185	Deletion	1	12898576	12898860		Lovel0000023674.01	1	12898556	12899503	-	-	-	-	-
DEL0187	Deletion	1	13148431	13154753		Lovel0000023884.01	1	13149426	13149620	-	-	-	-	-
DEL0188	Deletion	1	13252681	13259102		Lovel0000023880.01	1	13252906	13253626	-	-	-	-	-
DEL0221	Deletion	1	17499291	17507821		Lovel0000022529.01	1	17499464	17501942	GroEL-like apical domain superfamily(IPR027409)	AT3G23990	HSP60,HSP60-3B heat shock protein 60	LOC_Os03g04970	protein|T-complex protein, putative, expressed
DEL0222	Deletion	1	17519809	17534274		Lovel0000022531.01	1	17527275	17528123	-	-	-	-	-
DEL0232	Deletion	1	18433673	18444010		Lovel0000022735.01	1	18433439	18433834	-	-	-	-	-
DEL0244	Deletion	1	20046709	20046918		Lovel0000023770.01	1	20046744	20046911	-	-	-	-	-
DEL0267	Deletion	1	22545984	22560371		Lovel0000022933.01	1	22547684	22548013	-	-	-	-	-
DEL0267	Deletion	1	22545984	22560371		Lovel0000024594.01	1	22547925	22549020	-	-	-	-	-
DEL0274	Deletion	1	23097947	23108350		Lovel0000023394.01	1	23106895	23107143	-	-	-	-	-
DEL0274	Deletion	1	23097947	23108350		Lovel0000023397.01	1	23104815	23105732	-	-	-	-	-
DEL0278	Deletion	1	23429464	23430526		Lovel0000023661.01	1	23429377	23433826	Leucine-rich repeat-containing N-terminal, plant-type(IPR013210)|Leucine-rich repeat domain superfamily(IPR032675)	AT5G21090	NA Leucine-rich repeat (LRR) family protein	LOC_Os01g59440	protein|BRASSINOSTEROID INSENSITIVE 1-associated receptor kinase 1 precursor, putative, expressed
DEL0279	Deletion	1	23466713	23480151		Lovel0000023667.01	1	23468003	23468347	-	-	-	-	-
DEL0299	Deletion	1	24646467	24647295		Lovel0000024788.01	1	24644690	24646627	Cytochrome P450(IPR001128)|Cytochrome P450, E-class, group I(IPR002401)|Cytochrome P450, conserved site(IPR017972)|Cytochrome P450 superfamily(IPR036396)	AT2G45550	CYP76C4 cytochrome P450, family 76, subfamily C, polypeptide 4	LOC_Os03g14400	protein|cytochrome P450, putative, expressed
DEL0303	Deletion	1	24810391	24810610		Lovel0000024271.01	1	24810407	24810574	-	-	-	-	-
DEL0311	Deletion	1	25484427	25484427		Lovel0000023840.01	1	25484234	25486357	-	-	-	-	-
DEL0318	Deletion	1	26083437	26085216		Lovel0000023302.01	1	26084510	26084737	-	-	-	-	-
DEL0321	Deletion	1	26356440	26359005		Lovel0000024142.01	1	26355050	26360343	DC1(IPR004146)|Thioredoxin-like fold(IPR012336)|Thioredoxin, conserved site(IPR017937)|Thioredoxin-like superfamily(IPR036249)	AT1G60420	NA DC1 domain-containing protein	LOC_Os03g29190	protein|PDI, putative, expressed
DEL0325	Deletion	1	26560282	26560854		Lovel0000024087.01	1	26560289	26560465	-	-	-	-	-
DEL0342	Deletion	1	28266165	28267354		Lovel0000024392.01	1	28266156	28266663	DYW domain(IPR032867)	AT2G25580	NA Tetratricopeptide repeat (TPR)-like superfamily protein	LOC_Os01g53610	protein|selenium-binding protein, related, putative, expressed
DEL0343	Deletion	1	28289389	28293869		Lovel0000024333.01	1	28293856	28294757	SPX domain(IPR004331)|PHO1, SPX domain(IPR034092)	AT1G14040	NA EXS (ERD1/XPR1/SYG1) family protein	LOC_Os01g02000	protein|phosphate transporter 1, putative, expressed
DEL0344	Deletion	1	28482596	28482821		Lovel0000023720.01	1	28482619	28482786	-	-	-	-	-
DEL0346	Deletion	1	28771476	28774258		Lovel0000024419.01	1	28771971	28772868	-	AT4G02210	NA unknown protein; BEST Arabidopsis thaliana protein match is: unknown protein (TAIR:AT2G24960.2); Has 791 Blast hits to 465 proteins in 19 species: Archae - 0; Bacteria - 0; Metazoa - 0; Fungi - 17; Plants - 748; Viruses - 0; Other Eukaryotes - 26 (source: NCBI BLink).	LOC_Os03g53590	protein|expressed protein
DEL0349	Deletion	1	28992358	28992716		Lovel0000027030.01	1	28992405	28992572	-	-	-	-	-
DEL0365	Deletion	1	29956609	29960732		Lovel0000024053.01	1	29953868	29956769	BRO1 domain(IPR004328)|BRO1 domain superfamily(IPR038499)	AT1G13310	NA Endosomal targeting BRO1-like domain-containing protein	-	-
DEL0367	Deletion	1	30254543	30255140		Lovel0000024294.01	1	30254956	30255201	-	-	-	-	-
DEL0390	Deletion	1	31563823	31564224		Lovel0000024133.01	1	31561891	31563870	UDP-3-O-acyl N-acetylglucosamine deacetylase(IPR004463)|UDP-3-O-acyl N-acetylglucosamine deacetylase, C-terminal(IPR011334)|UDP-3-O-acyl N-acetylglucosamine deacetylase, N-terminal(IPR015870)|Ribosomal protein S5 domain 2-type fold(IPR020568)	AT1G25145	NA UDP-3-O-acyl N-acetylglycosamine deacetylase family protein	LOC_Os03g12320	protein|UDP-3-O- N-acetylglucosamine deacetylase, putative, expressed
DEL0394	Deletion	1	31955329	31960194		Lovel0000025534.01	1	31953673	31955654	Potassium transporter(IPR003855)	AT2G30070	ATKT1,ATKT1P,ATKUP1,KUP1,KT1 potassium transporter 1	LOC_Os09g27580	protein|potassium transporter, putative, expressed
DEL0417	Deletion	1	33761318	33761539		Lovel0000025018.01	1	33761365	33761532	-	-	-	-	-
DEL0419	Deletion	1	33899988	33911092		Lovel0000024659.01	1	33904932	33905093	-	-	-	-	-
DEL0420	Deletion	1	34287908	34294988		Lovel0000024689.01	1	34294988	34295326	-	-	-	-	-
DEL0424	Deletion	1	34609999	34610056		Lovel0000026137.01	1	34609851	34610018	-	-	-	-	-
DEL0427	Deletion	1	34745317	34745720		Lovel0000025074.01	1	34741256	34745961	Cytochrome P450(IPR001128)|Cytochrome P450 superfamily(IPR036396)	AT5G25900	GA3,CYP701A3,ATKO1 GA requiring 3	LOC_Os06g37300	protein|cytochrome P450, putative, expressed
DEL0429	Deletion	1	34759233	34761097		Lovel0000025075.01	1	34759720	34760016	-	-	-	-	-
DEL0446	Deletion	1	36289113	36289697		Lovel0000025564.01	1	36289483	36289728	-	-	-	-	-
DEL0448	Deletion	1	36427498	36427569		Lovel0000025559.01	1	36426505	36427880	-	-	-	-	-
[truncated: 3,120 more rows]

## Sheet: Supplementary  Data  6
Supplmentary Data 6 Summary statistics of sequencing data for each accession analyzed in this study
Species	Type	Name	Region	Total Reads	Total Bases	Proportion of Q20	Proportion of Q30	Proportion of GC	Mapping Reads	Mapping Bases	Mapping rate (%)	Mapping depth (×)	Source	NCBI SRA accessions
P. kansuensis	-	PD118d1	NorthWest China	64036704	9605505600	0.95	0.89	0.38	62876192	9431428800	98.1877	36.6677	ref. 127	PRJNA663114
[truncated: 566 more rows]

## Sheet: Supplementary Data  7
Supplmentary Data 7 Distribution of SNPs in different genomic regions for each accession
[truncated: 566 more rows]

## Sheet: Supplementary Data  8
Supplmentary Data 8 Distribution of InDels in different genomic regions for each accession
[truncated: 566 more rows]

[truncated: 13 more sheets: Supplementary Data  9, Supplementary Data 10, Supplementary Data 11, Supplementary Data 12, Supplementary Data 13, Supplementary Data 14, Supplementary Data 15 , Supplementary Data 16 , Supplementary Data  17, Supplementary Data  18, Supplementary Data 19, Supplementary Data 20, Supplementary Data 21]
