# Supplementary material for: Population-scale peach genome analyses unravel selection patterns and biochemical basis underlying fruit flavor
Source: Nat Commun. 2021 Jun 14;12:3604. doi: 10.1038/s41467-021-23879-2 (PMC8203738; doi:10.1038/s41467-021-23879-2)
Supplement: Supplementary file 6 — Source data file [file 41467_2021_23879_MOESM6_ESM.xlsx]

## Sheet: Figure 2f
	PL		IL		EC		WC				Sample	θπ
Distance	r2	std	r2	std	r2	std	r2	std			PL	0.00179738
0	0.59472	0.0145291	0.689843	0.0257047	0.620409	0.0226481	0.610655	0.0194854			IL	0.00130771
500	0.548017	0.0161547	0.64926	0.0287067	0.576964	0.0247872	0.572122	0.0222266			EC	0.00146633
1000	0.529693	0.0164217	0.633659	0.0296174	0.561602	0.0251982	0.55955	0.0229808			WC	0.00137458
1500	0.515095	0.0166373	0.621361	0.0304492	0.548735	0.0255557	0.548239	0.0238057
2000	0.503267	0.0168254	0.6096	0.0309573	0.537833	0.0259253	0.539989	0.024477
2500	0.493683	0.0169714	0.599953	0.0313138	0.529063	0.0259168	0.532974	0.0252108
3000	0.485536	0.0171179	0.592086	0.0315197	0.521319	0.0260602	0.526333	0.0258727
3500	0.478139	0.0172532	0.585452	0.0317762	0.515404	0.0263239	0.521308	0.0263079
4000	0.47067	0.0174843	0.578702	0.0319461	0.509202	0.0266035	0.515995	0.0266727
4500	0.464407	0.0174801	0.573292	0.0325312	0.504065	0.0267378	0.511814	0.0272238
5000	0.458579	0.0174363	0.567642	0.032558	0.498814	0.0269071	0.507404	0.0276667
5500	0.451946	0.0173169	0.562056	0.0325575	0.493785	0.0270804	0.502964	0.0284329
6000	0.447387	0.0174389	0.558437	0.0327152	0.489909	0.0273593	0.499617	0.028659
6500	0.44385	0.0173989	0.555504	0.032806	0.487159	0.0275035	0.497241	0.0291149
7000	0.439392	0.0173385	0.552063	0.0329786	0.483922	0.0277993	0.494267	0.0295107
7500	0.43504	0.0173848	0.548139	0.0333043	0.480077	0.02795	0.4916	0.0301633
8000	0.430898	0.0175424	0.543265	0.0330258	0.475659	0.0278892	0.487653	0.0307422
8500	0.427543	0.0176797	0.538287	0.0327211	0.472139	0.0277257	0.485432	0.0311517
9000	0.423897	0.0176836	0.535888	0.0333484	0.469063	0.0279648	0.48286	0.0313986
9500	0.420396	0.0177271	0.533575	0.0339062	0.466738	0.028011	0.480412	0.03157
10000	0.416933	0.0177725	0.529538	0.0337339	0.463547	0.0280922	0.478189	0.032037
10500	0.412841	0.017692	0.526944	0.0340733	0.460942	0.0283482	0.47584	0.0323972
11000	0.410034	0.0177198	0.524151	0.0343775	0.458412	0.0284766	0.47358	0.0328707
11500	0.405677	0.0174715	0.519125	0.0343414	0.454531	0.028451	0.470756	0.0333131
12000	0.403807	0.017621	0.517389	0.0344914	0.453155	0.0285775	0.468888	0.0335265
12500	0.400856	0.0174713	0.515073	0.0347325	0.450835	0.0287393	0.466973	0.0335845
13000	0.397467	0.017522	0.511413	0.0346209	0.447838	0.0287453	0.46397	0.0340118
13500	0.394888	0.0175773	0.510071	0.0349806	0.446137	0.0288372	0.461752	0.0344059
14000	0.392164	0.0174954	0.507287	0.0347187	0.443524	0.0288924	0.459774	0.0346059
14500	0.38977	0.0175113	0.50537	0.0347666	0.441191	0.0289873	0.458469	0.0350828
15000	0.387157	0.0173886	0.503041	0.0346717	0.439186	0.0290221	0.456567	0.0352623
15500	0.385775	0.0174563	0.501657	0.0348621	0.438093	0.0290593	0.456232	0.0353756
16000	0.382839	0.017346	0.498392	0.0347557	0.435033	0.0290351	0.453376	0.0360518
16500	0.38001	0.0172497	0.496715	0.0349833	0.432961	0.0291017	0.450733	0.0364727
17000	0.379378	0.0172787	0.495623	0.0348864	0.433284	0.0291572	0.450893	0.0366606
17500	0.377576	0.0173468	0.493686	0.0347312	0.431377	0.0291457	0.448848	0.0368852
18000	0.376413	0.0172916	0.493212	0.0344312	0.430065	0.0289606	0.447563	0.036999
18500	0.374532	0.0173972	0.491567	0.0345963	0.427928	0.0288449	0.445682	0.0374009
19000	0.373458	0.0174518	0.490167	0.0347462	0.427011	0.029048	0.444679	0.0378421
19500	0.37138	0.0175358	0.486632	0.0343076	0.424602	0.0288295	0.442658	0.0381503
20000	0.370074	0.0174235	0.485683	0.0340673	0.423123	0.0287516	0.44153	0.0382094
20500	0.368335	0.0172448	0.484655	0.0343899	0.421362	0.0288488	0.44078	0.038372
21000	0.367209	0.0171878	0.483472	0.0341896	0.420858	0.0289182	0.440357	0.0385156
21500	0.366504	0.0170735	0.48327	0.0343771	0.420706	0.0290557	0.440177	0.0385309
22000	0.364495	0.0169516	0.481335	0.0344895	0.4193	0.0290525	0.438846	0.0386071
22500	0.36321	0.0170745	0.479899	0.0340289	0.417588	0.0289106	0.437958	0.0388576
23000	0.361417	0.0170372	0.47785	0.0341719	0.416002	0.0289757	0.436534	0.0389693
23500	0.360576	0.0172623	0.47775	0.0342699	0.415469	0.0290872	0.436297	0.0391056
24000	0.358101	0.017153	0.476105	0.0343656	0.413994	0.0291482	0.435206	0.0392564
24500	0.356952	0.0170689	0.474345	0.0342059	0.412133	0.0290384	0.433487	0.0393758
25000	0.355559	0.0171222	0.473923	0.0340648	0.411288	0.0292741	0.433284	0.0397048
25500	0.35328	0.0169235	0.47292	0.0341041	0.410105	0.0292176	0.431898	0.0396945
26000	0.351904	0.0168416	0.471941	0.0343258	0.408792	0.0293718	0.430569	0.0399783
26500	0.350488	0.0168086	0.470035	0.0343208	0.406918	0.0292537	0.429118	0.0402207
27000	0.3498	0.0168271	0.470063	0.0341012	0.406611	0.0293694	0.428794	0.0404147
27500	0.346915	0.0167303	0.468186	0.0341886	0.404453	0.029382	0.426633	0.0406398
28000	0.345909	0.0169002	0.467199	0.0343844	0.403607	0.0294212	0.424924	0.0408858
28500	0.344814	0.0167976	0.467199	0.0344998	0.402359	0.029605	0.424269	0.0410252
29000	0.34466	0.0167409	0.467311	0.0343061	0.402279	0.0296327	0.424178	0.0409294
29500	0.343417	0.0166795	0.466387	0.0345989	0.401599	0.0295256	0.423711	0.041164
30000	0.343766	0.016968	0.465947	0.0341028	0.401148	0.029569	0.422863	0.0412843
30500	0.342159	0.0166721	0.463987	0.0340229	0.40012	0.0295009	0.422213	0.041269
31000	0.342748	0.0168209	0.463833	0.0338845	0.399993	0.0294587	0.421999	0.0414408
31500	0.342281	0.016847	0.463758	0.0338822	0.400044	0.0296705	0.421615	0.0416373
32000	0.340795	0.0168117	0.463268	0.0339919	0.399422	0.029845	0.420489	0.0416388
32500	0.340074	0.0166932	0.461433	0.0337784	0.397965	0.0295916	0.419305	0.0418426
33000	0.338757	0.0166379	0.460584	0.0340324	0.397174	0.0296521	0.418557	0.0421637
33500	0.337351	0.016655	0.45852	0.0337625	0.395548	0.0295246	0.41735	0.0422255
34000	0.336164	0.0166209	0.458013	0.0340274	0.394797	0.0295582	0.417369	0.0423906
34500	0.335952	0.0167804	0.456017	0.0336227	0.393467	0.0293373	0.416364	0.0422343
35000	0.334991	0.0168495	0.455318	0.0336925	0.392818	0.0294618	0.415559	0.0423321
35500	0.334087	0.0167835	0.454074	0.0336809	0.392175	0.0294576	0.415408	0.0424313
36000	0.332857	0.0165376	0.454389	0.0341684	0.392281	0.0298063	0.415206	0.0423558
36500	0.33112	0.0165044	0.453312	0.0341879	0.390934	0.0297271	0.413704	0.0425264
37000	0.330618	0.0164446	0.452775	0.0343919	0.390522	0.0297475	0.412781	0.0426236
37500	0.330079	0.0164968	0.452739	0.0347303	0.390313	0.0298527	0.413141	0.042672
38000	0.328559	0.0164296	0.451725	0.0346585	0.38842	0.0297672	0.410943	0.0429555
38500	0.327129	0.0163295	0.449841	0.0343964	0.386965	0.0296084	0.410136	0.0430454
39000	0.325984	0.016214	0.44924	0.0341786	0.386597	0.0295586	0.41014	0.043068
39500	0.324642	0.0161011	0.447923	0.0341268	0.385346	0.0295703	0.409676	0.0429998
40000	0.323969	0.0161405	0.445906	0.0340224	0.383829	0.0295769	0.408257	0.0431265
40500	0.323317	0.0162688	0.444931	0.034104	0.382855	0.0295157	0.408323	0.0430807
41000	0.322897	0.0164893	0.443479	0.0339481	0.381722	0.029543	0.406959	0.0433296
41500	0.32225	0.0163187	0.442569	0.0339603	0.381306	0.0296151	0.406727	0.0433897
42000	0.322534	0.0165037	0.442597	0.0338911	0.381046	0.0295085	0.406278	0.0433416
42500	0.320964	0.0164286	0.441537	0.034117	0.380287	0.0294871	0.405362	0.0437404
43000	0.319618	0.0164453	0.440455	0.0341677	0.379064	0.029577	0.404031	0.0439428
43500	0.31873	0.0164881	0.439556	0.0343315	0.378354	0.0296628	0.403456	0.0440556
44000	0.317952	0.0165495	0.439388	0.0345614	0.377677	0.0296595	0.402992	0.0440785
44500	0.317141	0.0165823	0.439097	0.0343746	0.377424	0.0295596	0.40291	0.0442555
45000	0.315516	0.0164087	0.437525	0.0346838	0.375586	0.0294886	0.401139	0.0444362
45500	0.314401	0.0162877	0.436825	0.0349505	0.375004	0.0295731	0.400733	0.0446484
46000	0.313416	0.0163036	0.436784	0.0350623	0.374854	0.0296255	0.400851	0.0446914
46500	0.312211	0.016162	0.434586	0.0349523	0.372956	0.0296544	0.399425	0.0449633
47000	0.312126	0.0162464	0.433626	0.0349066	0.372569	0.0296547	0.39912	0.0448571
47500	0.3106	0.0162277	0.432521	0.0349515	0.371258	0.0295438	0.397377	0.0450542
48000	0.309287	0.0160844	0.43052	0.0347284	0.370254	0.029536	0.396856	0.0450954
48500	0.308995	0.0159133	0.430086	0.0344209	0.369661	0.0293501	0.39586	0.0449614
49000	0.308086	0.0158869	0.430057	0.0345649	0.369078	0.0292913	0.395404	0.0453118
49500	0.307488	0.0159449	0.429671	0.0348407	0.368049	0.0293721	0.394002	0.0454985
50000	0.307744	0.0160363	0.430362	0.0347649	0.368333	0.0294383	0.393757	0.0456074
50500	0.307846	0.016056	0.430176	0.0348349	0.367599	0.0293298	0.392971	0.0456473
51000	0.307903	0.0160845	0.430356	0.0347575	0.368534	0.0293126	0.39363	0.045558
51500	0.307646	0.0160957	0.430017	0.0346695	0.368291	0.0292143	0.393525	0.0454474
52000	0.307598	0.0161767	0.428775	0.0346243	0.367597	0.0291792	0.394113	0.045394
52500	0.307175	0.0161286	0.427895	0.034384	0.366811	0.0291724	0.393618	0.0456392
53000	0.306272	0.0162231	0.427022	0.0339796	0.366247	0.0290722	0.393101	0.04583
53500	0.305604	0.0162238	0.426861	0.0343243	0.365249	0.0289684	0.392178	0.0460653
54000	0.305155	0.0162116	0.42598	0.0344709	0.364972	0.0291971	0.391741	0.0460303
54500	0.3041	0.016139	0.425451	0.0342468	0.364631	0.0292062	0.392066	0.0460605
55000	0.303265	0.0160953	0.425331	0.0346792	0.364498	0.0292117	0.391455	0.0460113
55500	0.303081	0.0161913	0.423636	0.0342412	0.364237	0.0292283	0.391804	0.0461134
56000	0.30304	0.0163612	0.423901	0.0344494	0.364243	0.0293839	0.391761	0.0461314
56500	0.301987	0.0162218	0.423185	0.0342255	0.363452	0.0292873	0.390178	0.0463919
57000	0.301547	0.0162185	0.42382	0.0342764	0.363515	0.0293519	0.390029	0.0464397
57500	0.300356	0.0161807	0.422897	0.034472	0.363053	0.0294044	0.389431	0.0466193
58000	0.300491	0.0162819	0.421673	0.0343663	0.362176	0.0293544	0.388829	0.0468204
58500	0.300038	0.0162157	0.422183	0.034579	0.36288	0.0294895	0.389441	0.0469717
59000	0.29962	0.0162084	0.420722	0.0343869	0.361715	0.0294859	0.389148	0.0470934
59500	0.298617	0.0161308	0.419013	0.0341412	0.360653	0.0294007	0.38857	0.047244
60000	0.297954	0.0160951	0.419012	0.0342774	0.359633	0.0293775	0.38721	0.0473508
60500	0.298236	0.0161896	0.418403	0.0340708	0.35938	0.0293083	0.387494	0.047491
61000	0.296665	0.0160186	0.417006	0.0337867	0.35848	0.0292809	0.386856	0.0475337
61500	0.296121	0.0162313	0.416767	0.0341297	0.358033	0.0293799	0.386072	0.0480027
62000	0.295527	0.0160715	0.417072	0.0342955	0.358201	0.0294591	0.386035	0.0477316
62500	0.295097	0.0161201	0.415853	0.0340716	0.357641	0.0293728	0.385702	0.0478243
63000	0.294477	0.0160317	0.415884	0.0340992	0.357479	0.0292936	0.385674	0.0478989
63500	0.293959	0.0160387	0.416051	0.0343839	0.35684	0.0293067	0.384653	0.0476796
64000	0.292349	0.0159818	0.416709	0.0346405	0.356863	0.0295422	0.384391	0.0477888
64500	0.291824	0.0159746	0.41701	0.0345086	0.356707	0.0297436	0.383989	0.0479195
65000	0.29203	0.0160957	0.416707	0.0342977	0.356513	0.0296803	0.384056	0.047832
65500	0.291077	0.0160978	0.416177	0.0343578	0.356364	0.029724	0.383964	0.0478108
66000	0.290883	0.0160842	0.414602	0.0340614	0.354896	0.0295737	0.382583	0.047945
66500	0.29101	0.01616	0.414768	0.0343238	0.35538	0.0295785	0.383009	0.0479999
67000	0.290642	0.01613	0.413925	0.0342334	0.354438	0.0293612	0.382099	0.0480041
67500	0.290239	0.0159879	0.413426	0.0342098	0.353614	0.0293878	0.381333	0.0482508
68000	0.289827	0.0159466	0.412997	0.0343185	0.353376	0.0293367	0.381196	0.0482878
68500	0.289662	0.0159313	0.413346	0.0346701	0.353239	0.0293275	0.38157	0.0481701
69000	0.290432	0.016034	0.413877	0.0343662	0.353816	0.0292708	0.382038	0.0477651
69500	0.289296	0.0160654	0.413214	0.0343088	0.35347	0.029305	0.381428	0.0478041
70000	0.28935	0.0160466	0.412915	0.0344458	0.353177	0.0290456	0.38147	0.0478892
70500	0.289155	0.0158195	0.413438	0.0345203	0.353146	0.0291329	0.381184	0.0479642
71000	0.288708	0.0158215	0.412725	0.0343809	0.352966	0.029086	0.381323	0.047967
71500	0.287761	0.0159145	0.41209	0.0347023	0.352456	0.0289896	0.380436	0.0479007
72000	0.287216	0.0158187	0.411974	0.0345305	0.351679	0.0291056	0.379869	0.0480217
72500	0.286229	0.0157397	0.411822	0.0347322	0.350765	0.0293009	0.379102	0.0481705
73000	0.286552	0.0158011	0.413086	0.0347116	0.351601	0.0294854	0.38006	0.0484258
73500	0.286631	0.0156942	0.413826	0.0348341	0.352069	0.029508	0.380156	0.0485228
74000	0.286027	0.0157275	0.413395	0.0347701	0.351581	0.029605	0.378887	0.0485671
74500	0.285469	0.0158126	0.413975	0.0346818	0.351399	0.0296593	0.379103	0.0486304
75000	0.285401	0.0157482	0.413398	0.0345642	0.351292	0.0296546	0.379062	0.0487402
75500	0.285047	0.0157363	0.412705	0.0347869	0.35158	0.0297143	0.379518	0.0484705
76000	0.284579	0.0159449	0.411989	0.0345013	0.350945	0.0295946	0.378925	0.0485144
76500	0.28429	0.0158814	0.411042	0.0344397	0.350624	0.0296064	0.378359	0.0484565
77000	0.283519	0.01586	0.410948	0.0347334	0.350625	0.0294677	0.378764	0.048504
77500	0.282794	0.0156686	0.410531	0.0348439	0.350428	0.0295576	0.378899	0.0485296
78000	0.282648	0.0157157	0.410708	0.0349825	0.350096	0.0296055	0.378298	0.0487804
78500	0.282195	0.0156807	0.409982	0.0349007	0.349848	0.0295261	0.377423	0.0489121
79000	0.282137	0.0156605	0.4095	0.0347909	0.34911	0.0294617	0.377169	0.0489181
79500	0.281433	0.015709	0.409393	0.034934	0.349241	0.0297001	0.376622	0.0488772
80000	0.281269	0.0157269	0.409879	0.0350296	0.349539	0.029598	0.376567	0.048949
80500	0.280692	0.0157464	0.409952	0.0351566	0.349961	0.0298426	0.376466	0.0486106
81000	0.280587	0.0156422	0.409498	0.0354433	0.349766	0.0299509	0.376584	0.0486448
81500	0.27996	0.0156146	0.408196	0.0354192	0.348558	0.0300002	0.375613	0.0489962
82000	0.279425	0.0154936	0.409646	0.0354175	0.349556	0.0301226	0.376114	0.0488221
82500	0.278069	0.0154616	0.408886	0.0355206	0.348794	0.0300991	0.37503	0.0487622
83000	0.278015	0.0155133	0.408788	0.0355214	0.348577	0.0299786	0.375175	0.0488284
83500	0.277408	0.0153758	0.40905	0.0357641	0.348766	0.0302139	0.375162	0.0488909
84000	0.276043	0.0152871	0.40844	0.0357324	0.347571	0.0302483	0.373579	0.048785
84500	0.275747	0.0152971	0.408034	0.0355605	0.346908	0.030046	0.372971	0.0489882
85000	0.276481	0.0153607	0.408445	0.0357601	0.347205	0.0300047	0.373549	0.0487843
85500	0.276713	0.0153507	0.408619	0.0356826	0.347045	0.03007	0.374231	0.0488509
86000	0.275961	0.0153439	0.407341	0.035666	0.34594	0.0300338	0.373425	0.0489799
86500	0.275028	0.0152606	0.407242	0.0355976	0.345675	0.0299505	0.373436	0.0489735
87000	0.274254	0.0153087	0.406532	0.0354374	0.344567	0.0298702	0.372223	0.0489412
87500	0.274007	0.0153113	0.405678	0.0356012	0.343988	0.0299532	0.371966	0.0490165
88000	0.27278	0.0153888	0.405058	0.0356658	0.343394	0.0300751	0.371176	0.0489674
88500	0.272487	0.0153172	0.405308	0.0355694	0.343596	0.0302728	0.371441	0.048937
89000	0.272454	0.0153727	0.406564	0.0358795	0.343928	0.0303725	0.371224	0.0489949
89500	0.272406	0.0154928	0.406252	0.03582	0.344333	0.0304268	0.371334	0.0488336
90000	0.272066	0.0153815	0.405335	0.0354249	0.343686	0.0303924	0.370715	0.0489721
90500	0.272502	0.0154822	0.405943	0.0354784	0.343644	0.0304827	0.370842	0.0491794
91000	0.271988	0.0153868	0.405931	0.0356358	0.343124	0.0303167	0.370282	0.0493378
91500	0.27144	0.0153258	0.40577	0.0354921	0.343698	0.030294	0.370475	0.0493061
92000	0.271337	0.0154068	0.406076	0.0351854	0.344399	0.0304354	0.371017	0.0492514
92500	0.270693	0.0154129	0.405277	0.0353552	0.343347	0.0303426	0.371099	0.0493043
93000	0.270565	0.0152666	0.405642	0.0353278	0.343838	0.0304345	0.371137	0.0493026
93500	0.269992	0.0152343	0.406127	0.0355397	0.343892	0.030485	0.370661	0.0493152
94000	0.270264	0.0153124	0.405892	0.0351945	0.343728	0.0304688	0.370259	0.0493405
94500	0.268686	0.0151979	0.40295	0.0350129	0.342359	0.0302938	0.369059	0.0495585
95000	0.268346	0.015224	0.403429	0.0349501	0.34202	0.0303652	0.368507	0.0496521
95500	0.268454	0.0153088	0.40345	0.0350479	0.342045	0.030383	0.368402	0.0497975
96000	0.267883	0.0152223	0.403322	0.0350962	0.342152	0.0303579	0.368644	0.0498692
96500	0.267466	0.0153629	0.403881	0.0349651	0.342322	0.0304401	0.36827	0.0498562
97000	0.267056	0.0152175	0.40375	0.035205	0.341886	0.0304071	0.368144	0.049935
97500	0.267213	0.0152594	0.404075	0.0350109	0.342419	0.0304452	0.368975	0.0499677
98000	0.266452	0.0152283	0.403479	0.0350587	0.341159	0.0303853	0.367811	0.050194
98500	0.266298	0.0151935	0.401901	0.0347076	0.339489	0.0301229	0.366201	0.0504929
99000	0.266287	0.0152354	0.401826	0.0346074	0.339417	0.0300669	0.366795	0.0505156
99500	0.265653	0.0151763	0.401498	0.0346643	0.339023	0.0301031	0.366895	0.0507138
100000	0.265686	0.0152669	0.400159	0.0345372	0.338189	0.0300332	0.366183	0.0510383
100500	0.266265	0.0152718	0.400966	0.0345393	0.338916	0.0300834	0.366607	0.0510374
101000	0.266009	0.0153921	0.400889	0.0345439	0.338041	0.029967	0.366608	0.0509633
101500	0.265936	0.0153443	0.401505	0.0346512	0.338362	0.0301565	0.367022	0.0510563
102000	0.26579	0.0152492	0.401571	0.0347271	0.338809	0.0303671	0.367274	0.0509861
102500	0.265805	0.0151085	0.401946	0.0345201	0.338818	0.0302968	0.36729	0.0508271
103000	0.26556	0.0151468	0.401788	0.0347413	0.338593	0.0304399	0.367153	0.0507622
103500	0.265185	0.015069	0.402202	0.0349318	0.338398	0.0305342	0.366094	0.0510861
104000	0.265149	0.0150948	0.401644	0.0348859	0.338241	0.0305061	0.36574	0.0509116
104500	0.265016	0.0151733	0.401894	0.0347009	0.339212	0.0306178	0.366136	0.0508707
105000	0.264624	0.0151722	0.402597	0.0347211	0.338827	0.0306598	0.364997	0.0510707
105500	0.264008	0.0150553	0.401711	0.0346177	0.338646	0.0305805	0.36477	0.0511718
106000	0.262751	0.0148852	0.398861	0.0344939	0.337226	0.0304609	0.363971	0.051355
106500	0.26264	0.0150223	0.397996	0.0343651	0.33663	0.030323	0.363433	0.0515436
107000	0.262301	0.0150977	0.397354	0.0345443	0.336148	0.0304019	0.364118	0.051649
107500	0.26159	0.0149076	0.396715	0.0345449	0.335542	0.030422	0.363544	0.0518126
108000	0.261046	0.0148018	0.396241	0.0346977	0.335143	0.0304478	0.36336	0.0522053
108500	0.261198	0.0148062	0.396828	0.0349337	0.336021	0.0305758	0.36412	0.0521903
109000	0.260468	0.014853	0.395659	0.0348327	0.334865	0.0305156	0.363004	0.0524883
109500	0.260392	0.0147234	0.396769	0.0349409	0.335028	0.0305248	0.363678	0.0523915
110000	0.260364	0.0147878	0.397408	0.0351614	0.335877	0.0306934	0.364235	0.0523038
110500	0.260104	0.0147332	0.396545	0.0350183	0.335696	0.0305816	0.363975	0.0525668
111000	0.25973	0.0148086	0.396016	0.0350933	0.334991	0.0304314	0.362891	0.0527109
111500	0.25934	0.0147458	0.396199	0.0351736	0.335254	0.0305511	0.363321	0.0527573
112000	0.25912	0.014831	0.39539	0.0350218	0.334533	0.0305288	0.363386	0.0529569
112500	0.259092	0.0148828	0.394804	0.0352109	0.334497	0.0304832	0.363274	0.0527682
113000	0.259213	0.014872	0.394538	0.0351466	0.334469	0.0304132	0.362892	0.0527214
113500	0.259241	0.0149483	0.393613	0.035099	0.33365	0.0302806	0.362862	0.0529895
114000	0.258828	0.0149066	0.392551	0.0350267	0.332926	0.0302057	0.362067	0.0529452
114500	0.258603	0.0149789	0.392043	0.0351366	0.332388	0.030231	0.361735	0.0530369
115000	0.258613	0.0150324	0.391918	0.0349265	0.331739	0.0301009	0.36071	0.0528253
115500	0.25818	0.0150568	0.390538	0.0347845	0.331002	0.030094	0.360287	0.0528801
116000	0.258074	0.015017	0.391554	0.0350066	0.331086	0.0302728	0.359851	0.0529266
116500	0.257268	0.0149999	0.392216	0.0349677	0.331823	0.0304358	0.360038	0.0529327
117000	0.256907	0.01494	0.39272	0.0350492	0.332046	0.0304591	0.360916	0.052801
117500	0.256612	0.0149757	0.391946	0.034981	0.331419	0.0302592	0.360782	0.0526466
118000	0.256126	0.0150804	0.391882	0.0347918	0.331578	0.0301087	0.360179	0.0524503
118500	0.255576	0.0149298	0.391143	0.0348991	0.331441	0.0301599	0.359686	0.0525639
119000	0.255398	0.014848	0.39148	0.0350095	0.331186	0.0302788	0.358468	0.0524701
119500	0.254741	0.0147877	0.391792	0.0353228	0.330787	0.0303283	0.357854	0.0529045
120000	0.254912	0.0147956	0.392345	0.0351175	0.332164	0.0302663	0.359461	0.0526639
120500	0.254513	0.0147634	0.392171	0.0351385	0.33237	0.030213	0.359565	0.052494
121000	0.25447	0.0147031	0.392224	0.0351258	0.332235	0.0300983	0.359471	0.0525283
121500	0.254018	0.0146477	0.392156	0.0350181	0.331599	0.0301359	0.359964	0.052875
122000	0.25397	0.0145721	0.392996	0.0349809	0.331728	0.030215	0.359783	0.0526052
122500	0.25424	0.0146058	0.393182	0.0350034	0.331943	0.030441	0.360341	0.052421
123000	0.253955	0.0146638	0.391987	0.03492	0.331085	0.0303185	0.359132	0.0526919
123500	0.254279	0.0147545	0.391907	0.0346742	0.330876	0.0302236	0.358801	0.0527014
124000	0.254204	0.0147609	0.391087	0.0341612	0.329997	0.0301121	0.358011	0.052767
124500	0.253641	0.014719	0.391673	0.034406	0.330614	0.0301166	0.358281	0.0525021
125000	0.25373	0.0147452	0.391758	0.0345268	0.331186	0.0300514	0.358517	0.0526833
125500	0.253506	0.0146332	0.390745	0.0347994	0.330781	0.030186	0.358791	0.0527875
126000	0.253158	0.0146152	0.390603	0.0349198	0.329791	0.0301205	0.357502	0.0527168
126500	0.253101	0.0145171	0.39163	0.0345492	0.330016	0.0299822	0.358268	0.0526173
127000	0.252535	0.0145089	0.390551	0.0346397	0.329675	0.0300924	0.358113	0.0527461
127500	0.252384	0.0145508	0.390065	0.034895	0.329542	0.0300938	0.35805	0.0527876
128000	0.252096	0.0145752	0.390489	0.0348857	0.329392	0.0302369	0.357989	0.0530341
128500	0.251638	0.0145661	0.389148	0.0350057	0.328719	0.0302956	0.358166	0.0532524
129000	0.251465	0.0144416	0.388202	0.0350366	0.327788	0.0300633	0.357939	0.0531121
129500	0.251235	0.0144986	0.388233	0.0350235	0.327594	0.0301153	0.357395	0.0533667
130000	0.250972	0.0144786	0.386948	0.0347292	0.326275	0.0298831	0.356683	0.0535231
130500	0.250328	0.014449	0.387366	0.0350962	0.326242	0.0300834	0.35583	0.0534344
131000	0.250289	0.0142645	0.388614	0.0350863	0.327149	0.0302849	0.356564	0.0533563
131500	0.250832	0.0142815	0.388874	0.0352089	0.327694	0.0304414	0.357094	0.0533808
132000	0.250331	0.0142758	0.38916	0.0352056	0.327536	0.0304961	0.356909	0.0535206
132500	0.249835	0.0142682	0.388666	0.0355343	0.327241	0.030584	0.356719	0.0533924
133000	0.249294	0.0143019	0.388345	0.0353873	0.32694	0.0305716	0.356747	0.0536653
133500	0.24847	0.0142705	0.386659	0.0352613	0.325801	0.0304067	0.355961	0.0538076
134000	0.248897	0.0143192	0.386598	0.0349889	0.325313	0.0303141	0.354973	0.0537491
134500	0.247603	0.0140567	0.385373	0.0350028	0.323981	0.0300727	0.354018	0.0539997
135000	0.247194	0.0139674	0.38506	0.0350422	0.323945	0.0302298	0.354471	0.0539318
135500	0.246506	0.0139273	0.386246	0.0350647	0.324382	0.0303452	0.35453	0.0537301
136000	0.24631	0.0138994	0.385695	0.0349659	0.32398	0.030208	0.354272	0.0538074
136500	0.246142	0.01391	0.385579	0.0350245	0.323814	0.0301871	0.35382	0.0539327
137000	0.246256	0.0139028	0.384208	0.0347906	0.323395	0.0300667	0.354102	0.0539888
137500	0.246448	0.0138712	0.38372	0.0347016	0.322708	0.029954	0.353812	0.0539779
138000	0.246267	0.0139693	0.384178	0.0345296	0.322201	0.0298957	0.353149	0.0541656
138500	0.245311	0.013894	0.384149	0.0346839	0.32206	0.0298514	0.352612	0.0542063
139000	0.244487	0.0137582	0.383472	0.0345468	0.321823	0.0298643	0.352302	0.05401
139500	0.244914	0.013745	0.385051	0.0347175	0.323073	0.0301734	0.352881	0.0538881
140000	0.24483	0.0138153	0.38524	0.034803	0.323577	0.0301396	0.353617	0.0539272
140500	0.244662	0.0137223	0.384166	0.0346264	0.322623	0.0300481	0.352948	0.0540263
141000	0.244874	0.0136977	0.384599	0.0346859	0.322708	0.0302181	0.352855	0.0540546
141500	0.244874	0.0138219	0.384665	0.0348429	0.322246	0.0302565	0.352035	0.0540798
142000	0.244205	0.0138532	0.383985	0.0350314	0.321904	0.0303443	0.351082	0.0541149
142500	0.243666	0.0137591	0.3839	0.0352106	0.321761	0.0304876	0.35091	0.053906
143000	0.243466	0.013771	0.383967	0.0353985	0.321819	0.0304805	0.350351	0.0539371
143500	0.243422	0.0138031	0.384476	0.0355791	0.322077	0.0305595	0.350358	0.0540525
144000	0.242551	0.0136227	0.384531	0.035497	0.321876	0.0307269	0.349807	0.0539159
144500	0.242757	0.0135345	0.384566	0.0356015	0.322084	0.0307264	0.350585	0.0537176
145000	0.242689	0.0135918	0.38447	0.035734	0.32118	0.0307844	0.349831	0.054114
145500	0.243493	0.0136115	0.385118	0.0359534	0.322062	0.0309611	0.35107	0.0538372
146000	0.242795	0.0136032	0.383253	0.0358524	0.320868	0.0308999	0.350272	0.0540005
146500	0.242739	0.0135361	0.383422	0.0358056	0.320999	0.0307947	0.350801	0.0539871
147000	0.243198	0.0135781	0.384082	0.035495	0.321292	0.0307227	0.350944	0.0540539
147500	0.242803	0.0136813	0.38381	0.0356644	0.320918	0.0306739	0.349912	0.0541506
148000	0.242817	0.0137007	0.383529	0.0353817	0.320868	0.030548	0.349996	0.0543317
148500	0.242897	0.0136273	0.38313	0.0351805	0.320539	0.030447	0.349956	0.0540579
149000	0.242514	0.0137501	0.381877	0.0352017	0.319335	0.0301782	0.349328	0.0540323
149500	0.243406	0.0138101	0.382089	0.034981	0.320368	0.0302446	0.350283	0.0541467
150000	0.243082	0.0137426	0.382106	0.0349167	0.320327	0.0302297	0.350956	0.054051
150500	0.242131	0.0137008	0.382235	0.0349851	0.319897	0.0301447	0.3501	0.0544542
151000	0.242322	0.0137498	0.381918	0.0350064	0.319645	0.0300557	0.350015	0.0545369
151500	0.241524	0.0136573	0.381636	0.0352536	0.319282	0.030135	0.349592	0.0545715
152000	0.240863	0.0136337	0.381493	0.0352947	0.319122	0.0303513	0.349656	0.054631
152500	0.240616	0.0134067	0.380784	0.0352589	0.318843	0.0303211	0.349922	0.0545076
153000	0.240312	0.0134012	0.380731	0.0351436	0.318954	0.03044	0.350447	0.054515
153500	0.240418	0.0133599	0.380526	0.0353207	0.319251	0.0304981	0.349926	0.0546478
154000	0.239596	0.0133333	0.379644	0.0351496	0.317932	0.0303617	0.349041	0.0550931
154500	0.23934	0.0133929	0.379519	0.0350442	0.317718	0.030345	0.349164	0.0550407
155000	0.238978	0.0133946	0.378052	0.0345836	0.316419	0.0300729	0.348502	0.0548171
155500	0.239437	0.0134248	0.377334	0.034793	0.316229	0.0300752	0.347725	0.0547929
156000	0.239528	0.0134879	0.376626	0.0350075	0.315591	0.0300798	0.347608	0.0548757
156500	0.239581	0.0135766	0.377369	0.0349714	0.315583	0.0302773	0.347212	0.0550677
157000	0.238838	0.0135023	0.376942	0.035155	0.315228	0.0304319	0.346441	0.0550576
157500	0.238045	0.0135946	0.3767	0.0351005	0.315105	0.0305443	0.345949	0.0550996
158000	0.237294	0.0135077	0.375168	0.0351597	0.314024	0.0302988	0.34554	0.0549696
158500	0.237209	0.0134304	0.375416	0.0351183	0.313877	0.030382	0.345448	0.05501
159000	0.237036	0.0133912	0.374447	0.0351969	0.313159	0.0305115	0.344804	0.0552098
159500	0.236888	0.0134244	0.375178	0.0355802	0.313231	0.0306019	0.344994	0.0552974
160000	0.23649	0.0134055	0.374855	0.0356664	0.312626	0.0307297	0.345024	0.0553125
160500	0.236053	0.013442	0.373314	0.0355063	0.311991	0.0306397	0.344814	0.0553812
161000	0.235973	0.0135417	0.371924	0.0352845	0.310595	0.030426	0.343355	0.055574
161500	0.235324	0.0134802	0.371253	0.0352755	0.309832	0.0303402	0.342199	0.0554349
162000	0.235686	0.0135595	0.372718	0.0357801	0.309815	0.0305697	0.342346	0.0555412
162500	0.235951	0.0135361	0.373852	0.0358614	0.310682	0.0307108	0.342349	0.0558191
163000	0.236427	0.0136341	0.375229	0.0361144	0.311331	0.0308332	0.342036	0.0559603
163500	0.236336	0.013661	0.374775	0.0362347	0.311683	0.0310139	0.342817	0.0558814
164000	0.235843	0.0135492	0.374142	0.0360236	0.311313	0.0308072	0.341918	0.0561067
164500	0.236192	0.0135854	0.372563	0.0357746	0.310567	0.0305631	0.341306	0.0562079
165000	0.236284	0.0136995	0.37158	0.0354608	0.310607	0.0305721	0.341792	0.0561368
165500	0.235775	0.0136391	0.371391	0.035339	0.310269	0.030357	0.34154	0.0561722
166000	0.235325	0.0134764	0.371681	0.0352352	0.310392	0.030289	0.340932	0.0562555
166500	0.235395	0.0135337	0.370663	0.0352261	0.310092	0.0302881	0.340144	0.0564623
167000	0.236055	0.013597	0.371596	0.0353502	0.310879	0.0302545	0.340577	0.0563448
167500	0.235978	0.0135956	0.372017	0.0356286	0.311155	0.0303034	0.340738	0.0565134
168000	0.235618	0.0136161	0.372395	0.0358867	0.311537	0.0304868	0.34106	0.0565301
168500	0.235476	0.0135212	0.373222	0.0359407	0.311772	0.0304068	0.341213	0.0562829
169000	0.234974	0.0134479	0.372991	0.0358898	0.31136	0.0304259	0.341366	0.0564873
169500	0.234811	0.013496	0.372043	0.0356738	0.310623	0.030235	0.34098	0.0566171
170000	0.234224	0.0132763	0.37223	0.0357124	0.310502	0.0304304	0.340772	0.0566852
170500	0.234647	0.0132554	0.372842	0.0357239	0.310525	0.0304848	0.340596	0.0565381
171000	0.234445	0.0133032	0.372684	0.0359449	0.310284	0.0304483	0.340443	0.0564922
171500	0.234672	0.0132311	0.3731	0.0359085	0.310703	0.0304543	0.340763	0.0561302
172000	0.235563	0.0133329	0.373516	0.0357868	0.310848	0.0305785	0.341839	0.056134
172500	0.235265	0.0133089	0.374681	0.0360249	0.311049	0.0305736	0.34192	0.0560711
173000	0.234664	0.013299	0.373918	0.0361202	0.310766	0.030657	0.341976	0.0561058
173500	0.234907	0.0133205	0.373152	0.0360278	0.310882	0.0305649	0.3416	0.0558968
174000	0.235032	0.0133418	0.373792	0.0361151	0.311677	0.0306634	0.341446	0.0558428
174500	0.234845	0.0133057	0.373545	0.0361673	0.311685	0.0307433	0.341542	0.0557452
175000	0.234598	0.013261	0.372633	0.0357676	0.31046	0.0305775	0.340637	0.0560072
175500	0.234837	0.0132602	0.373487	0.0357268	0.311318	0.0307904	0.34126	0.0557025
176000	0.234815	0.0131596	0.374824	0.0357836	0.312097	0.0308193	0.341686	0.0555573
176500	0.234904	0.0131965	0.375245	0.0358288	0.312448	0.030775	0.341799	0.0555853
177000	0.234687	0.0131944	0.375619	0.0357798	0.313161	0.0308113	0.342566	0.0552229
177500	0.234394	0.013308	0.376299	0.0358574	0.313115	0.0307285	0.342291	0.0554468
178000	0.23465	0.0133059	0.376642	0.0357004	0.313579	0.0308697	0.342931	0.0553249
178500	0.234424	0.013252	0.377034	0.0358393	0.313312	0.030739	0.342017	0.0554286
179000	0.234234	0.0131769	0.376543	0.0356559	0.312952	0.0305847	0.342281	0.055365
179500	0.234592	0.0132754	0.377328	0.0357224	0.313888	0.030688	0.343033	0.0556164
180000	0.234026	0.0131293	0.376358	0.0355923	0.312945	0.0304105	0.341801	0.0555126
180500	0.233393	0.0130869	0.375311	0.0356124	0.31244	0.0303083	0.341739	0.0556059
181000	0.232737	0.0130922	0.37395	0.0352428	0.311158	0.0302843	0.340951	0.0556871
181500	0.23266	0.0131002	0.373635	0.0352988	0.310975	0.030332	0.341009	0.0555536
182000	0.231367	0.0129657	0.372929	0.035486	0.310533	0.0305005	0.34053	0.0556997
182500	0.231195	0.0128395	0.372865	0.0355238	0.310449	0.0304314	0.340894	0.0558894
183000	0.231199	0.0130098	0.372322	0.0355801	0.309956	0.0304075	0.339979	0.0560032
183500	0.230978	0.0131109	0.371826	0.0352548	0.309191	0.0303782	0.339173	0.056191
184000	0.231338	0.0131039	0.374332	0.0358234	0.310343	0.030645	0.339353	0.056125
184500	0.230939	0.013041	0.375047	0.0361582	0.311322	0.0308606	0.339775	0.0562722
185000	0.230526	0.0129913	0.374418	0.036189	0.310734	0.0308271	0.339393	0.0564535
185500	0.230218	0.012909	0.373947	0.0360339	0.310077	0.0308898	0.339286	0.0566534
186000	0.230176	0.0129476	0.373216	0.0358875	0.310077	0.0307644	0.338993	0.0564745
186500	0.229873	0.0128589	0.372931	0.0361873	0.309968	0.0307866	0.33906	0.0563564
187000	0.230073	0.012842	0.373727	0.0365868	0.310226	0.0309368	0.33912	0.0562189
187500	0.230107	0.0128267	0.374117	0.0365942	0.310075	0.0309367	0.338992	0.0564415
188000	0.230509	0.012837	0.374067	0.0366088	0.309496	0.0309974	0.338657	0.0565415
188500	0.230269	0.0127514	0.375072	0.0369637	0.310249	0.0312371	0.339285	0.056487
189000	0.229917	0.0126995	0.375128	0.0368672	0.310545	0.0312692	0.339183	0.056366
189500	0.230401	0.0126961	0.374838	0.03664	0.310179	0.0310477	0.33891	0.0564281
190000	0.230263	0.0126408	0.375333	0.036715	0.310124	0.0311214	0.338794	0.0563063
190500	0.229588	0.0126596	0.374756	0.036676	0.309217	0.0310663	0.338306	0.0565435
191000	0.229484	0.0127947	0.374326	0.0366675	0.309333	0.0311955	0.338415	0.0565697
191500	0.229266	0.012831	0.372645	0.0365225	0.308265	0.0309919	0.337249	0.0566496
192000	0.228698	0.0128309	0.372105	0.0362771	0.307973	0.0309953	0.337161	0.0569831
192500	0.228734	0.0129605	0.371336	0.036213	0.307155	0.0308855	0.336691	0.0570352
193000	0.228651	0.0129872	0.371034	0.0363761	0.307113	0.0308625	0.337595	0.0573632
193500	0.227825	0.0129836	0.37004	0.0362053	0.30669	0.0309059	0.336567	0.0573072
194000	0.227641	0.0129658	0.369588	0.0360351	0.306473	0.0308462	0.336678	0.0574146
194500	0.227579	0.012998	0.369435	0.0360541	0.306606	0.0308525	0.336926	0.0574262
195000	0.226998	0.012843	0.370348	0.0363353	0.306559	0.0308392	0.336289	0.0574184
195500	0.227163	0.0129094	0.370532	0.035842	0.307071	0.030827	0.33632	0.0573039
196000	0.227009	0.012897	0.36971	0.0358852	0.306653	0.0307751	0.335948	0.0572571
196500	0.226512	0.0127748	0.369328	0.0359403	0.306736	0.0308409	0.336678	0.0573755
197000	0.226577	0.0127451	0.370038	0.036087	0.306987	0.0310318	0.336591	0.0573076
197500	0.226346	0.0126224	0.369812	0.0358776	0.307162	0.03101	0.336837	0.0573876
198000	0.226686	0.0126576	0.371472	0.0361524	0.308329	0.0310847	0.337554	0.0572133
198500	0.226723	0.0126906	0.371449	0.0360465	0.308196	0.0310585	0.337875	0.0572445
199000	0.226097	0.0126255	0.371414	0.0360883	0.308024	0.0309529	0.337662	0.0571328
199500	0.225895	0.0126892	0.371516	0.0359168	0.308029	0.0309657	0.33734	0.0572953
200000	0.226027	0.0126822	0.371696	0.0360433	0.307619	0.0309376	0.336619	0.0573674
200500	0.226177	0.012756	0.371475	0.0358796	0.307676	0.0309022	0.33691	0.0573638
201000	0.225837	0.0127058	0.371641	0.0357752	0.307841	0.0308883	0.337159	0.057213
201500	0.225076	0.0126025	0.371629	0.0360626	0.30786	0.031025	0.336892	0.0571416
202000	0.224991	0.012566	0.371902	0.035923	0.307535	0.0309503	0.336087	0.0571537
202500	0.225525	0.012624	0.372735	0.0361074	0.308711	0.0309787	0.336965	0.057057
203000	0.225716	0.0125405	0.372392	0.0358853	0.308919	0.0310409	0.337406	0.0569815
203500	0.225975	0.012637	0.372578	0.0360749	0.308846	0.0311479	0.337701	0.0569981
204000	0.22566	0.0126024	0.372343	0.0363204	0.308015	0.0310978	0.337165	0.0571723
204500	0.225186	0.0125545	0.371338	0.0364152	0.30701	0.0309763	0.335898	0.0575768
205000	0.225068	0.0127234	0.370741	0.0364277	0.307597	0.0311152	0.336571	0.0577835
205500	0.225135	0.0126929	0.371546	0.0367702	0.308478	0.0312598	0.33773	0.0578837
206000	0.22489	0.012649	0.371239	0.0369619	0.307663	0.0313679	0.337342	0.0578846
206500	0.224913	0.0127264	0.37258	0.0370444	0.308095	0.0313838	0.336961	0.0578879
207000	0.224075	0.0127137	0.370969	0.036725	0.306753	0.0310636	0.335736	0.0578724
207500	0.224408	0.0126961	0.370235	0.0366977	0.30582	0.0309672	0.335117	0.0577393
208000	0.224212	0.0127327	0.369876	0.036712	0.305849	0.0310532	0.335265	0.0578317
208500	0.223563	0.0125798	0.369505	0.0364369	0.305398	0.0310015	0.335049	0.0576963
209000	0.223264	0.0125435	0.368246	0.0362347	0.304416	0.0308333	0.33413	0.0581291
209500	0.222979	0.0125285	0.367934	0.0363672	0.30402	0.0308978	0.333567	0.0579248
210000	0.222332	0.012425	0.36822	0.036238	0.304413	0.0308498	0.334009	0.057939
210500	0.22253	0.0124404	0.36844	0.0361632	0.30473	0.0308503	0.33405	0.0579493
211000	0.222024	0.0124071	0.368077	0.0363869	0.30508	0.0308448	0.333582	0.0578869
211500	0.222663	0.012477	0.368057	0.0365572	0.305086	0.0308579	0.333743	0.0581395
212000	0.222961	0.0125091	0.368697	0.0366941	0.305403	0.0309143	0.333698	0.058142
212500	0.223198	0.0124527	0.368759	0.0361714	0.30561	0.0306932	0.33411	0.0578158
213000	0.223089	0.0124828	0.369349	0.0362896	0.305741	0.0306452	0.335488	0.0577622
213500	0.222911	0.0124052	0.369262	0.0360695	0.305548	0.0306515	0.334876	0.057882
214000	0.222996	0.0122874	0.369075	0.0361341	0.305406	0.0306877	0.334879	0.0579179
214500	0.222702	0.0122177	0.368367	0.0360471	0.304754	0.030771	0.334145	0.0580992
215000	0.222403	0.0121673	0.368458	0.0362501	0.304823	0.030742	0.333691	0.0579739
215500	0.222465	0.0123634	0.368157	0.0364013	0.304368	0.0307888	0.333092	0.0579311
216000	0.222256	0.0122949	0.367282	0.0365192	0.304054	0.0306794	0.333699	0.0579918
216500	0.221537	0.0122165	0.366788	0.036657	0.304129	0.030758	0.333861	0.0579626
217000	0.221426	0.0123744	0.366558	0.0367186	0.304182	0.0308508	0.333435	0.0579514
217500	0.221958	0.0124271	0.367032	0.036667	0.305045	0.0309886	0.334285	0.0580291
218000	0.221419	0.0124032	0.366068	0.0366123	0.305059	0.030976	0.334434	0.0579137
218500	0.221412	0.0124092	0.365986	0.0367547	0.304986	0.0310963	0.334405	0.0579919
219000	0.221234	0.012507	0.365628	0.0365932	0.304689	0.0309436	0.334192	0.0579533
219500	0.221311	0.0124857	0.365413	0.0364836	0.305265	0.0311551	0.334745	0.0576076
220000	0.221657	0.0125246	0.364654	0.0362255	0.305017	0.0308395	0.3348	0.0576645
220500	0.221497	0.0123393	0.364744	0.0360285	0.304732	0.0307157	0.3344	0.0578452
221000	0.220357	0.0123311	0.363466	0.0355248	0.304046	0.0306637	0.333903	0.057871
221500	0.220388	0.0124051	0.362486	0.0357689	0.303431	0.0306574	0.332996	0.0580357
222000	0.220408	0.0123762	0.362769	0.0358472	0.303178	0.0307422	0.332049	0.0581633
222500	0.220182	0.0123357	0.362546	0.0358874	0.302854	0.0306614	0.33176	0.0581693
223000	0.220358	0.0124055	0.363677	0.0360116	0.30356	0.0307976	0.332208	0.058074
223500	0.22019	0.0124346	0.363403	0.0357814	0.30293	0.0307741	0.331368	0.0578146
224000	0.219972	0.0124464	0.362198	0.03591	0.301938	0.0306849	0.330999	0.057987
224500	0.218702	0.0122927	0.361748	0.0358188	0.301553	0.0306476	0.330951	0.0579509
225000	0.218374	0.0123837	0.362271	0.036095	0.302485	0.0307346	0.33159	0.0576913
225500	0.217889	0.0121937	0.361241	0.0359435	0.301567	0.0306649	0.331094	0.0579185
226000	0.217494	0.0120901	0.360954	0.0357495	0.301551	0.030643	0.33041	0.0578604
226500	0.217801	0.0121913	0.360813	0.0356537	0.301603	0.0306675	0.330354	0.0579217
227000	0.217954	0.0122935	0.361305	0.0355291	0.301977	0.0306043	0.330132	0.0579128
227500	0.217791	0.0121936	0.361581	0.0357932	0.302246	0.0307437	0.330551	0.0577578
228000	0.218436	0.0122949	0.36144	0.0359314	0.302472	0.0309055	0.330751	0.057824
228500	0.218188	0.0123173	0.361409	0.0359604	0.302325	0.030955	0.330599	0.0578168
229000	0.218012	0.0123626	0.361966	0.0360423	0.302808	0.0308224	0.331499	0.0577075
229500	0.218006	0.0124157	0.362022	0.0362507	0.303089	0.0309759	0.331351	0.0576652
230000	0.218896	0.0124259	0.363151	0.0363349	0.303604	0.0311236	0.33191	0.0574598
230500	0.218147	0.012421	0.362724	0.0361812	0.303367	0.0309304	0.331454	0.0575654
231000	0.21817	0.012442	0.362956	0.0363268	0.303693	0.0310086	0.332342	0.0574362
231500	0.217949	0.0123822	0.363359	0.0362403	0.303523	0.0308378	0.332448	0.0572906
232000	0.218068	0.0123633	0.363382	0.0363306	0.303465	0.0309659	0.332435	0.0574888
232500	0.217691	0.0121683	0.36289	0.0362522	0.302672	0.0309648	0.331579	0.057817
233000	0.217388	0.0123344	0.363358	0.0363461	0.303501	0.0312372	0.331528	0.0581347
233500	0.216574	0.0122409	0.362017	0.0361749	0.302465	0.0312283	0.330487	0.057898
234000	0.21583	0.0121922	0.362366	0.0362566	0.302339	0.0313663	0.329456	0.0578444
234500	0.215839	0.0122889	0.361753	0.0363881	0.301692	0.0312143	0.329294	0.0577903
235000	0.216047	0.012315	0.362898	0.0365514	0.302253	0.0313167	0.329639	0.0576153
235500	0.216461	0.0123289	0.362721	0.0364863	0.301952	0.031286	0.330692	0.057634
236000	0.216517	0.0124149	0.362561	0.0363957	0.302026	0.0312158	0.330575	0.0577161
236500	0.215786	0.0124134	0.362431	0.0361333	0.30123	0.0311046	0.329723	0.0578244
237000	0.215538	0.0124205	0.362378	0.0358362	0.301396	0.0311568	0.329456	0.0578126
237500	0.215428	0.012496	0.362886	0.0356725	0.301834	0.0312629	0.329751	0.0577783
238000	0.216182	0.0124475	0.363233	0.0357179	0.301818	0.0311339	0.330054	0.0578747
238500	0.216637	0.0125326	0.364629	0.0359294	0.303247	0.0311922	0.3315	0.0575863
239000	0.21656	0.0125767	0.364517	0.0359377	0.302661	0.0311951	0.33068	0.0578248
239500	0.216467	0.0125156	0.363364	0.0356338	0.302345	0.0312034	0.330589	0.0580179
240000	0.215354	0.0123475	0.361566	0.0355734	0.300479	0.0308913	0.32931	0.058454
240500	0.215239	0.0123758	0.359951	0.0354513	0.299492	0.0306802	0.329359	0.0583341
241000	0.214706	0.0123352	0.359869	0.035489	0.299204	0.0308246	0.328607	0.0583184
241500	0.215292	0.012523	0.360124	0.0354416	0.299513	0.0308686	0.32955	0.0582833
242000	0.214576	0.0124068	0.359345	0.0353515	0.2981	0.030856	0.327981	0.0583115
242500	0.214776	0.0124236	0.359982	0.0356863	0.298001	0.0311003	0.327841	0.0582131
243000	0.215423	0.0125306	0.358617	0.0355717	0.297314	0.0309069	0.327384	0.0588356
243500	0.215055	0.012486	0.359089	0.0356454	0.297636	0.0310338	0.327636	0.0588389
244000	0.214863	0.0124832	0.358917	0.0354152	0.297051	0.0308933	0.327188	0.0587747
244500	0.215008	0.0125316	0.359348	0.0357298	0.297308	0.0308794	0.327631	0.0589311
245000	0.214657	0.0124172	0.359216	0.0354507	0.296784	0.0307489	0.327369	0.0589894
245500	0.214558	0.0123754	0.358954	0.0355066	0.296253	0.0306941	0.326749	0.0590298
246000	0.21476	0.012492	0.358093	0.0352295	0.295969	0.0306283	0.326331	0.0591576
246500	0.214557	0.0123429	0.35826	0.0352381	0.29637	0.0307046	0.326899	0.0594263
247000	0.214238	0.0123023	0.358442	0.0352615	0.296431	0.0307761	0.326615	0.0597073
247500	0.214498	0.012341	0.359673	0.035495	0.297458	0.0308481	0.327374	0.0598177
248000	0.214568	0.0123683	0.359298	0.0355876	0.297457	0.0308613	0.327031	0.0597463
248500	0.214228	0.0123664	0.359981	0.0358547	0.297785	0.0309829	0.327041	0.059378
249000	0.214265	0.012392	0.359035	0.0356636	0.297007	0.030874	0.326978	0.0594647
249500	0.214039	0.0124836	0.358068	0.0356899	0.296559	0.0308483	0.326337	0.0594926
250000	0.213921	0.0125302	0.358574	0.0359411	0.296835	0.0308735	0.326327	0.0595486
250500	0.213392	0.0124442	0.357867	0.0357932	0.296614	0.0309587	0.326067	0.0595814
251000	0.213239	0.0124038	0.3576	0.0359115	0.296582	0.0311672	0.325695	0.05944
251500	0.213247	0.0123846	0.358033	0.0360547	0.29685	0.0312123	0.325818	0.0594405
252000	0.21308	0.0123599	0.357836	0.0359113	0.296285	0.0310825	0.325746	0.0593371
252500	0.212972	0.0123856	0.357272	0.0360245	0.296004	0.0309527	0.325999	0.0592411
253000	0.212097	0.0123661	0.356319	0.0358063	0.295137	0.0308776	0.325465	0.0595413
253500	0.211767	0.0123285	0.356988	0.0357174	0.29576	0.0310148	0.325618	0.0594442
254000	0.21178	0.0123151	0.356919	0.0357924	0.296328	0.0310829	0.325672	0.0593576
254500	0.211764	0.0122809	0.357066	0.035744	0.296382	0.0311474	0.325976	0.0590474
255000	0.21018	0.0121354	0.355972	0.0353763	0.295898	0.0312002	0.325463	0.0592608
255500	0.210121	0.0121977	0.356034	0.0356151	0.296149	0.0312622	0.3252	0.0591577
256000	0.209222	0.0120796	0.355635	0.0353473	0.295827	0.0312627	0.324773	0.0593047
256500	0.209003	0.0120318	0.354616	0.0353413	0.294974	0.0311036	0.325016	0.0593397
257000	0.208865	0.0120334	0.355574	0.0355396	0.294622	0.0311217	0.324256	0.0594144
257500	0.208692	0.0120276	0.355659	0.0356583	0.294154	0.0312777	0.324287	0.0593549
258000	0.208091	0.0120481	0.35431	0.0354486	0.293299	0.0312387	0.32356	0.0595789
258500	0.208038	0.0120573	0.354814	0.0360668	0.293697	0.0314374	0.32435	0.0592326
259000	0.207158	0.0119184	0.353655	0.0360044	0.292514	0.0310842	0.323801	0.059368
259500	0.207291	0.0119011	0.352636	0.0358808	0.29152	0.0309194	0.323401	0.0594995
260000	0.207385	0.0119589	0.353185	0.0357552	0.292104	0.0309731	0.323681	0.0592221
260500	0.207207	0.0119484	0.352822	0.0355125	0.291814	0.0307633	0.323198	0.0593054
261000	0.207531	0.0119151	0.352786	0.0354931	0.292329	0.030921	0.323447	0.0595353
261500	0.207471	0.0118223	0.352908	0.0356945	0.292739	0.0310025	0.324209	0.0592757
262000	0.20778	0.011908	0.352433	0.0356997	0.292561	0.0309028	0.324329	0.0591471
262500	0.207923	0.012027	0.352569	0.0357245	0.292811	0.0310028	0.324412	0.0593425
263000	0.208308	0.0121224	0.352769	0.0356885	0.292625	0.0307815	0.324121	0.0589717
263500	0.208499	0.0120707	0.351609	0.0355755	0.29214	0.0308559	0.324042	0.059045
264000	0.207956	0.0119916	0.351022	0.0352287	0.290841	0.0305518	0.323156	0.0593691
264500	0.207577	0.011904	0.351624	0.035638	0.291491	0.0308102	0.323727	0.0595791
265000	0.207471	0.0119532	0.351794	0.03563	0.291369	0.0307796	0.323304	0.0594555
265500	0.207396	0.0119834	0.349994	0.0352893	0.290222	0.0306289	0.322943	0.0596285
266000	0.20738	0.0120204	0.350905	0.0352673	0.290917	0.0307343	0.32308	0.0597114
266500	0.207818	0.0120459	0.350481	0.0354585	0.290739	0.0307428	0.323887	0.059886
267000	0.208381	0.0121332	0.350719	0.0353123	0.290666	0.0305263	0.3241	0.0596496
267500	0.208394	0.0122185	0.351637	0.0356866	0.29085	0.0306294	0.323706	0.0597599
268000	0.208476	0.0122045	0.353114	0.0357598	0.292353	0.0307961	0.325085	0.0595565
268500	0.208251	0.0121112	0.353991	0.0361949	0.292584	0.0309339	0.324804	0.0595077
269000	0.207812	0.0121714	0.352692	0.0358344	0.292044	0.0306643	0.324209	0.0597089
269500	0.207209	0.0121403	0.351667	0.0358621	0.290904	0.030515	0.323443	0.0597336
270000	0.207609	0.0121599	0.352937	0.0363392	0.292553	0.0308941	0.325257	0.0594662
270500	0.207777	0.012228	0.352296	0.0363383	0.291866	0.0309703	0.324617	0.0595258
271000	0.206487	0.0121357	0.350446	0.0363055	0.290607	0.030802	0.323806	0.0598023
271500	0.205653	0.0120423	0.349232	0.0362847	0.289829	0.03072	0.322821	0.0597504
272000	0.205266	0.0120239	0.349756	0.0366278	0.289923	0.0308471	0.322792	0.0599152
272500	0.204838	0.0119258	0.349274	0.036494	0.28998	0.0308908	0.322471	0.0598358
273000	0.205134	0.0118864	0.349784	0.0368873	0.29024	0.0309457	0.322608	0.059879
273500	0.205089	0.0118758	0.349955	0.0366667	0.290915	0.0309846	0.322849	0.059777
274000	0.204512	0.0117707	0.349726	0.0365514	0.290839	0.0310722	0.323011	0.0600178
274500	0.205192	0.0117973	0.350864	0.0366554	0.29185	0.031137	0.323687	0.0600764
275000	0.204969	0.011859	0.351123	0.0366131	0.291901	0.0313161	0.323971	0.060188
275500	0.205042	0.0117771	0.35175	0.0365927	0.292385	0.0313605	0.324405	0.0602624
276000	0.20505	0.0117712	0.35088	0.0366696	0.292131	0.0311993	0.324521	0.0602919
276500	0.204551	0.0117056	0.350455	0.0367236	0.291421	0.0311336	0.324382	0.0602903
277000	0.204273	0.0116383	0.34958	0.0367479	0.291166	0.0309559	0.324292	0.0602442
277500	0.203746	0.0116145	0.349171	0.0364756	0.290819	0.0309458	0.324183	0.0604333
278000	0.203041	0.0115523	0.348712	0.0361621	0.290656	0.0308489	0.323589	0.0607536
278500	0.202755	0.0114952	0.349209	0.0362954	0.290913	0.0309272	0.323531	0.0607322
279000	0.203184	0.0115005	0.348761	0.0362283	0.290876	0.0309731	0.323868	0.0606332
279500	0.203008	0.0114789	0.34867	0.0359495	0.290808	0.0307752	0.323729	0.0605319
280000	0.202969	0.0114698	0.34835	0.0361842	0.289838	0.0307151	0.323602	0.0604919
280500	0.202623	0.0114524	0.349478	0.0363498	0.289595	0.0308283	0.323544	0.0604619
281000	0.202218	0.0113635	0.349565	0.036224	0.28875	0.0307596	0.32239	0.0606068
281500	0.202942	0.0114499	0.350154	0.0363295	0.289191	0.030868	0.32272	0.0608642
282000	0.203027	0.0114302	0.350426	0.0362652	0.289471	0.0309049	0.322696	0.0607828
282500	0.202696	0.0114442	0.351376	0.0365537	0.28963	0.0310578	0.322665	0.0606761
283000	0.202413	0.0114141	0.35116	0.0360673	0.289914	0.0311112	0.322422	0.0609062
283500	0.202446	0.0114189	0.350787	0.0360715	0.289557	0.0308496	0.321849	0.0610704
284000	0.202363	0.0113709	0.349916	0.035823	0.289117	0.0308817	0.321197	0.0613767
284500	0.201811	0.0113564	0.349592	0.0360677	0.28865	0.0309095	0.320493	0.0613659
285000	0.201067	0.0113208	0.348508	0.0355524	0.288298	0.0308101	0.319551	0.0611951
285500	0.200402	0.0113325	0.348792	0.0353833	0.288745	0.0308687	0.319597	0.0611641
286000	0.200314	0.0113666	0.348475	0.0355284	0.288309	0.0307403	0.318984	0.0611217
286500	0.199712	0.0112512	0.347146	0.035652	0.287722	0.030866	0.319107	0.0611228
287000	0.199521	0.0111794	0.347177	0.0354364	0.287079	0.0308322	0.318297	0.0608191
287500	0.199339	0.0111983	0.346767	0.0351911	0.287014	0.0306781	0.317843	0.0609496
288000	0.199231	0.0111508	0.347542	0.0351662	0.28738	0.0307292	0.318155	0.0608863
288500	0.198805	0.0110431	0.347578	0.0351125	0.287912	0.0308839	0.319415	0.0607418
289000	0.19834	0.0109481	0.347112	0.0347424	0.28698	0.0308874	0.318362	0.0609297
289500	0.198523	0.011075	0.348578	0.0350732	0.287898	0.0311539	0.31883	0.06112
290000	0.197898	0.0110144	0.347162	0.0348242	0.286538	0.0309252	0.318359	0.0611597
290500	0.197433	0.0109961	0.347292	0.0349659	0.286375	0.0309689	0.318067	0.0613846
291000	0.197569	0.0110524	0.346108	0.0347814	0.285806	0.030953	0.317955	0.0616209
291500	0.197428	0.0110545	0.346016	0.0350012	0.285702	0.0308767	0.317142	0.0616912
292000	0.196989	0.0110658	0.344078	0.0346751	0.284904	0.0306931	0.31689	0.0616012
292500	0.196665	0.011051	0.343336	0.0344229	0.28461	0.0306387	0.316306	0.0615637
293000	0.196724	0.011088	0.343599	0.0344243	0.284442	0.0305096	0.315409	0.0615897
293500	0.196001	0.0110447	0.343584	0.0345546	0.284032	0.0306788	0.315538	0.0618854
294000	0.195795	0.0110041	0.342571	0.0344052	0.283216	0.0305726	0.314864	0.0621126
294500	0.196212	0.0110983	0.342383	0.0344685	0.283326	0.0306819	0.315232	0.0619603
295000	0.196508	0.011175	0.343566	0.0345042	0.284813	0.0307302	0.315987	0.0615361
295500	0.196352	0.0112002	0.343369	0.0345571	0.284736	0.0306773	0.31568	0.0615748
296000	0.196124	0.0111473	0.343347	0.0347754	0.284508	0.030566	0.315243	0.0614646
296500	0.195585	0.0111369	0.34243	0.0345327	0.283394	0.030334	0.314176	0.0612911
297000	0.195942	0.0112153	0.342922	0.0343055	0.284121	0.0303154	0.315003	0.060956
297500	0.195843	0.0111895	0.343662	0.0346838	0.283968	0.0304887	0.314331	0.0611178
298000	0.195124	0.0110417	0.342608	0.0343996	0.282816	0.0303329	0.313574	0.0614256
298500	0.195041	0.0110233	0.342551	0.0344604	0.283238	0.0303406	0.314465	0.0614635
299000	0.19592	0.0110108	0.343716	0.0345321	0.283901	0.0303993	0.31511	0.0613113
299500	0.196421	0.0110426	0.344096	0.0348773	0.283804	0.0303895	0.315264	0.0612803
300000	0.195788	0.0110674	0.342576	0.0349762	0.283322	0.0302993	0.315351	0.0613638
300500	0.195654	0.011	0.343675	0.0352444	0.283981	0.0304507	0.316054	0.0614511
301000	0.195833	0.0109458	0.343183	0.0354016	0.284164	0.0305095	0.31644	0.0616296
301500	0.196134	0.0109646	0.342545	0.0353874	0.284075	0.0303171	0.316093	0.0618081
302000	0.195649	0.0109663	0.342057	0.035407	0.28421	0.0303764	0.316233	0.0613827
302500	0.195747	0.0110172	0.343621	0.0355094	0.28531	0.0306556	0.316445	0.0616133
303000	0.195623	0.0110299	0.344374	0.0357462	0.285933	0.0307757	0.31672	0.0613454
303500	0.19575	0.0111331	0.344622	0.03575	0.285779	0.0307124	0.31685	0.0613289
304000	0.195829	0.0110113	0.345432	0.0355572	0.285781	0.030701	0.316713	0.0615865
304500	0.196098	0.0110234	0.345898	0.0358986	0.285586	0.0308174	0.316538	0.0617279
305000	0.195565	0.0109722	0.346218	0.0359783	0.286168	0.0309333	0.316741	0.0616063
305500	0.195825	0.0109761	0.346462	0.0359645	0.286006	0.0308874	0.3162	0.061586
306000	0.19608	0.0110067	0.346358	0.0358492	0.286288	0.0310293	0.316858	0.0615904
306500	0.196706	0.0110859	0.34627	0.0360006	0.286211	0.0308246	0.31686	0.0613183
307000	0.196575	0.0111632	0.346925	0.0358596	0.286173	0.0308239	0.316549	0.0614999
307500	0.196763	0.0111389	0.347525	0.0358383	0.286909	0.031034	0.316893	0.0614799
308000	0.195972	0.0110814	0.346915	0.0358957	0.286126	0.0311643	0.31662	0.0616773
308500	0.196249	0.0110752	0.34765	0.0362535	0.286828	0.0313362	0.316829	0.0616504
309000	0.195591	0.0110213	0.346866	0.035893	0.285928	0.031224	0.315959	0.0617719
309500	0.195145	0.010937	0.346884	0.0359382	0.285968	0.0312116	0.316348	0.0617395
310000	0.195418	0.0109955	0.346591	0.0359326	0.285455	0.0311875	0.315958	0.0616015
310500	0.195154	0.010934	0.34466	0.0358233	0.283968	0.0310284	0.315558	0.0617433
311000	0.195393	0.0109671	0.344186	0.035986	0.284317	0.0310757	0.315794	0.0619163
311500	0.19511	0.0109756	0.343283	0.0353348	0.2838	0.0310744	0.315622	0.0618688
312000	0.194627	0.0109477	0.343607	0.0358157	0.284337	0.0311503	0.316012	0.0615179
312500	0.194028	0.0109924	0.343311	0.0359889	0.284293	0.0313589	0.316076	0.0614088
313000	0.194278	0.0109178	0.343581	0.0360121	0.284903	0.0313859	0.317035	0.0610614
313500	0.194007	0.01093	0.342699	0.0360726	0.284667	0.0314146	0.316486	0.0608779
314000	0.193946	0.0109211	0.342769	0.0360332	0.284986	0.0313995	0.316583	0.0609931
314500	0.193842	0.0109494	0.342253	0.036	0.284557	0.0314443	0.316493	0.0614593
315000	0.193397	0.0109828	0.342087	0.0361385	0.283939	0.0313623	0.315145	0.0616292
315500	0.193512	0.0109572	0.341669	0.0360416	0.283779	0.0313607	0.314055	0.0615312
316000	0.194157	0.0109295	0.342612	0.0363411	0.284532	0.0316134	0.314637	0.0614668
316500	0.193799	0.0109565	0.342754	0.0366101	0.284252	0.0316965	0.314067	0.0614408
317000	0.193668	0.0109871	0.343326	0.0367132	0.284912	0.0317515	0.314794	0.0612341
317500	0.193545	0.0109954	0.343442	0.0368164	0.28495	0.0317633	0.315276	0.0616995
318000	0.193233	0.0109705	0.342994	0.0363251	0.284487	0.0315263	0.314678	0.0618957
318500	0.192896	0.0109368	0.342642	0.0362867	0.284242	0.0314494	0.314659	0.0619479
319000	0.19246	0.0108241	0.342667	0.0362629	0.284312	0.0314656	0.31478	0.0621238
319500	0.192	0.0108476	0.342157	0.0361707	0.283554	0.031239	0.313813	0.0622445
320000	0.191253	0.0107694	0.342126	0.0364381	0.283381	0.03136	0.313231	0.0625707
320500	0.191163	0.0107871	0.342034	0.0365048	0.283518	0.0313953	0.314025	0.0623071
321000	0.19117	0.010703	0.342236	0.0368126	0.283256	0.0313788	0.313759	0.0622533
321500	0.190742	0.0107306	0.341702	0.0368685	0.28268	0.0313715	0.312618	0.0623148
322000	0.191048	0.0107776	0.342335	0.0367181	0.282414	0.0315315	0.312338	0.0624582
322500	0.190825	0.0106529	0.342546	0.0367835	0.282443	0.0315755	0.312529	0.0625154
323000	0.19105	0.010645	0.341469	0.0365896	0.28203	0.031543	0.313296	0.0624737
323500	0.19042	0.010588	0.341203	0.0365484	0.282059	0.0313478	0.31297	0.062373
324000	0.190223	0.0105615	0.341499	0.0365776	0.282318	0.0314213	0.312402	0.0622434
324500	0.189472	0.0104298	0.340691	0.0362225	0.281612	0.0314437	0.31232	0.062324
325000	0.189305	0.0103752	0.340832	0.0366146	0.281786	0.0315876	0.312509	0.0622186
325500	0.189151	0.0103685	0.340945	0.0365653	0.282294	0.0315939	0.313343	0.0622284
326000	0.188827	0.0103526	0.340686	0.0367592	0.281825	0.0316619	0.313542	0.0621944
326500	0.188372	0.0103222	0.338929	0.0365558	0.280506	0.0314647	0.313078	0.0627272
327000	0.18864	0.0103886	0.338832	0.0364553	0.280727	0.0314516	0.313162	0.0625921
327500	0.188976	0.0104377	0.338243	0.0364206	0.280169	0.0312801	0.312743	0.0625101
328000	0.188674	0.0103849	0.337669	0.0365014	0.279896	0.0312657	0.312458	0.0623281
328500	0.188963	0.0104522	0.336755	0.0363125	0.279335	0.0311172	0.312163	0.0621401
329000	0.189267	0.0106008	0.338347	0.0363745	0.279751	0.0312567	0.31261	0.0622094
329500	0.189517	0.0105835	0.33924	0.0367166	0.279648	0.0312079	0.312376	0.0621577
330000	0.189289	0.0105251	0.338757	0.0362391	0.279497	0.0310793	0.312801	0.062445
330500	0.189467	0.0104918	0.338049	0.0357922	0.279609	0.0309477	0.313	0.0623178
331000	0.189686	0.0106101	0.338596	0.0355407	0.280624	0.031168	0.314101	0.0619323
331500	0.189319	0.0105439	0.338526	0.0355238	0.280252	0.0309667	0.314074	0.06202
332000	0.189688	0.0106054	0.338527	0.0354587	0.280117	0.0308232	0.314625	0.0621944
332500	0.189383	0.0106618	0.338996	0.0354786	0.280137	0.0310264	0.314363	0.0622267
333000	0.188806	0.0106103	0.338355	0.0354138	0.279333	0.0309604	0.313569	0.0618162
333500	0.189185	0.0106195	0.338956	0.0354408	0.280119	0.0310595	0.314145	0.0617283
334000	0.189172	0.0106538	0.338605	0.035128	0.280234	0.0309906	0.314375	0.0616947
334500	0.189084	0.0106025	0.339216	0.0355248	0.280442	0.031071	0.314749	0.0616802
335000	0.189188	0.0106306	0.338597	0.0353862	0.280158	0.0310574	0.314914	0.0615078
335500	0.189028	0.0105679	0.338188	0.0351481	0.279868	0.031116	0.314545	0.0617054
336000	0.188936	0.010538	0.337699	0.0349997	0.279793	0.0311248	0.314431	0.0618753
336500	0.188822	0.010472	0.336809	0.0348394	0.279254	0.030946	0.3134	0.0619197
337000	0.188623	0.0105146	0.336785	0.0349353	0.27843	0.0309586	0.312511	0.0620151
337500	0.188216	0.0104658	0.336285	0.0348302	0.278462	0.0311247	0.312461	0.0620257
338000	0.187874	0.0104712	0.33589	0.0344202	0.277702	0.0310305	0.31172	0.0622003
338500	0.187629	0.0104801	0.336565	0.0345303	0.27862	0.0310931	0.311909	0.0621751
339000	0.187938	0.0104341	0.337006	0.0345951	0.279422	0.031287	0.312399	0.0623206
339500	0.188134	0.0104666	0.337295	0.0349446	0.279797	0.0312587	0.312772	0.0622276
340000	0.188079	0.0104599	0.337868	0.0351868	0.280157	0.0313457	0.312708	0.0622553
340500	0.187971	0.01043	0.337774	0.0351759	0.280101	0.0311681	0.312802	0.0622898
341000	0.188015	0.0104876	0.338343	0.0352083	0.280539	0.0309959	0.313238	0.0619734
341500	0.187882	0.0104306	0.338616	0.0351476	0.28068	0.0308921	0.313039	0.061854
342000	0.187621	0.0104737	0.338143	0.0350393	0.280028	0.030839	0.312567	0.0620586
342500	0.187081	0.0103764	0.338386	0.0350661	0.279895	0.0309729	0.312179	0.0622237
343000	0.186495	0.0103314	0.337762	0.0350013	0.279406	0.0309239	0.312007	0.0621366
343500	0.186666	0.0103412	0.337745	0.0349246	0.279649	0.0310581	0.31232	0.0621694
344000	0.186413	0.0103065	0.33827	0.0351556	0.279048	0.0309701	0.311515	0.0623077
344500	0.186802	0.0103627	0.339497	0.0351493	0.279219	0.0309304	0.311586	0.0623014
345000	0.186477	0.0102694	0.337495	0.0347997	0.278453	0.0308343	0.311122	0.0626372
345500	0.185947	0.0103165	0.335886	0.0346402	0.278627	0.0308822	0.31197	0.0627195
346000	0.18571	0.0102333	0.33636	0.0347874	0.278901	0.0309244	0.312235	0.0630414
346500	0.185764	0.010277	0.335198	0.0347075	0.278152	0.0306984	0.312026	0.0631399
347000	0.185652	0.0102742	0.337103	0.0349759	0.27912	0.0309964	0.312965	0.0631924
347500	0.185906	0.0102952	0.338186	0.0351743	0.279809	0.0310225	0.313672	0.0628047
348000	0.185931	0.0103363	0.337767	0.0351375	0.279628	0.0310943	0.313654	0.0627392
348500	0.185962	0.0103523	0.338911	0.0356398	0.280348	0.0311575	0.313859	0.0626943
349000	0.185512	0.0103915	0.337689	0.0354495	0.279779	0.0310159	0.31327	0.063
349500	0.185835	0.0104566	0.337362	0.0354261	0.279507	0.0308033	0.31341	0.0630227
350000	0.185577	0.0104825	0.336768	0.0353207	0.278627	0.0306747	0.31258	0.063283
350500	0.185859	0.0105141	0.33731	0.0354071	0.278659	0.0306782	0.312774	0.0633007
351000	0.186255	0.0105388	0.337028	0.0353418	0.278115	0.0305328	0.312543	0.0630625
351500	0.185726	0.0104337	0.337069	0.0353454	0.277353	0.030469	0.311771	0.0630233
352000	0.185249	0.0103531	0.336182	0.0353138	0.276374	0.0303777	0.310696	0.0631174
352500	0.185019	0.0104956	0.336014	0.0350591	0.276281	0.0303086	0.310453	0.06312
353000	0.184394	0.0103827	0.335242	0.0349463	0.275259	0.0303346	0.308872	0.0634204
353500	0.184455	0.0104164	0.335624	0.0350331	0.275505	0.0303202	0.309022	0.0632796
354000	0.184351	0.0104973	0.335427	0.0348019	0.275255	0.030324	0.30917	0.063532
354500	0.184274	0.0105726	0.33533	0.0349388	0.274791	0.0302783	0.308908	0.0636343
355000	0.184627	0.010588	0.334952	0.0348134	0.274742	0.0301084	0.308967	0.0634065
355500	0.184773	0.0105368	0.334992	0.0351031	0.275011	0.0300789	0.309734	0.0632636
356000	0.18492	0.0105488	0.336239	0.0352503	0.275846	0.0303062	0.309531	0.0631029
356500	0.184768	0.0105626	0.335446	0.0350794	0.275672	0.0302416	0.309675	0.0630654
357000	0.184073	0.0104329	0.33613	0.0353369	0.275316	0.0302474	0.30912	0.0628733
357500	0.183615	0.0104874	0.335247	0.0350524	0.274999	0.0302465	0.30916	0.0629925
358000	0.183963	0.0105095	0.335368	0.0353966	0.275345	0.030273	0.309609	0.0627636
358500	0.183986	0.010524	0.334587	0.0352269	0.275437	0.0303275	0.309575	0.0628383
359000	0.183252	0.0103899	0.333792	0.0350861	0.275135	0.0302877	0.30934	0.0629841
359500	0.184014	0.01043	0.335305	0.0353807	0.27645	0.0305096	0.31095	0.0631083
360000	0.184374	0.0106181	0.335395	0.0353939	0.276318	0.0304677	0.310415	0.0632253
360500	0.184515	0.0105632	0.335371	0.0352871	0.276413	0.0303981	0.310751	0.0629654
361000	0.184849	0.0105678	0.335484	0.0350959	0.276477	0.0304774	0.310818	0.0631063
361500	0.184977	0.0105228	0.335454	0.035036	0.27633	0.030523	0.310618	0.0630038
362000	0.184644	0.0104043	0.334757	0.035156	0.275918	0.0305276	0.31018	0.0630013
362500	0.184982	0.0104834	0.334907	0.0352065	0.276816	0.0305063	0.311073	0.0626227
363000	0.184652	0.010483	0.33421	0.0349319	0.276667	0.0302899	0.310912	0.0626353
363500	0.184538	0.0105417	0.333768	0.0353479	0.276098	0.0303729	0.310509	0.0626796
364000	0.184588	0.0106099	0.334121	0.0350732	0.275682	0.0304587	0.309904	0.0628813
364500	0.18416	0.0104659	0.335227	0.0351097	0.276311	0.030583	0.310271	0.0629776
365000	0.183448	0.0103129	0.333903	0.0352624	0.275366	0.0305411	0.309158	0.0629806
365500	0.183688	0.0104666	0.333531	0.0352184	0.275705	0.0305312	0.31008	0.0629181
366000	0.184431	0.0104827	0.334282	0.0353014	0.276265	0.0306408	0.309844	0.0629621
366500	0.184306	0.0104866	0.334968	0.0355233	0.276057	0.0307128	0.310092	0.0629396
367000	0.184141	0.0104527	0.334031	0.0357134	0.275675	0.0305963	0.309826	0.0629178
367500	0.184423	0.0105149	0.334569	0.0355589	0.275916	0.030635	0.309911	0.0629456
368000	0.184974	0.0104814	0.33635	0.0355725	0.277302	0.0309268	0.310864	0.0627854
368500	0.184903	0.0105144	0.335853	0.0355783	0.276471	0.0309283	0.310693	0.062731
369000	0.184516	0.0105729	0.335063	0.0354247	0.275549	0.0308323	0.309567	0.0630118
369500	0.185057	0.0106264	0.336194	0.035608	0.276524	0.0309449	0.310173	0.0628878
370000	0.185274	0.010597	0.33526	0.0356021	0.274962	0.0306054	0.308899	0.0629299
370500	0.184977	0.0105725	0.335054	0.035329	0.274906	0.0305836	0.309184	0.0630828
371000	0.185101	0.0106022	0.335475	0.0354406	0.275539	0.0309191	0.309683	0.063311
371500	0.184015	0.010518	0.335165	0.0354467	0.275192	0.0310527	0.309211	0.0635616
372000	0.184366	0.0105477	0.334883	0.0352346	0.275466	0.0310583	0.309535	0.0631823
372500	0.184283	0.0105295	0.336432	0.0354402	0.276626	0.0314081	0.309976	0.0630276
373000	0.184324	0.0104657	0.335655	0.0353321	0.276315	0.0311646	0.309821	0.0629625
373500	0.184259	0.0104924	0.334669	0.0354364	0.275793	0.0311142	0.309602	0.0624186
374000	0.184014	0.010443	0.334766	0.0355395	0.276368	0.0311541	0.310039	0.0625041
374500	0.184457	0.0105345	0.33448	0.0354254	0.27567	0.0309993	0.309962	0.0625404
375000	0.184277	0.0106067	0.33466	0.0355269	0.275927	0.0310984	0.310099	0.0629609
375500	0.184313	0.0106213	0.335543	0.0355085	0.275722	0.0311344	0.310232	0.0628911
376000	0.183753	0.0106449	0.334749	0.0354618	0.275758	0.031195	0.310622	0.0629513
376500	0.183558	0.0106519	0.335149	0.035437	0.275417	0.0311299	0.310534	0.063007
377000	0.183242	0.0105407	0.334143	0.0353429	0.274807	0.0310503	0.31045	0.0632767
377500	0.183638	0.010586	0.334793	0.0356588	0.27494	0.0311518	0.310424	0.0635352
378000	0.183306	0.0104718	0.335301	0.0359854	0.27441	0.0311806	0.310036	0.0638469
378500	0.183439	0.0104969	0.334367	0.0357115	0.273639	0.0310838	0.309357	0.0639268
379000	0.184096	0.0105298	0.33427	0.0356966	0.27406	0.0310885	0.309274	0.0637547
379500	0.183953	0.0105701	0.333747	0.0355478	0.273444	0.031047	0.308874	0.0635281
380000	0.184219	0.0106278	0.334115	0.0355404	0.273562	0.0310003	0.308673	0.0634083
380500	0.183722	0.0105277	0.33411	0.0352743	0.273689	0.0310457	0.30913	0.0630636
381000	0.183625	0.0104768	0.333349	0.0349315	0.273841	0.0309544	0.309435	0.0630775
381500	0.183322	0.0104315	0.332782	0.0348001	0.273765	0.0309489	0.310032	0.0630685
382000	0.183126	0.0104537	0.333217	0.0349425	0.274303	0.0310995	0.310775	0.0633787
382500	0.183015	0.0104568	0.333109	0.0349651	0.273913	0.0310873	0.31087	0.0631838
383000	0.183015	0.0104107	0.332146	0.0346968	0.273428	0.0310415	0.309862	0.0632644
383500	0.182511	0.0103526	0.331542	0.0344906	0.272188	0.030748	0.309152	0.0632005
384000	0.182034	0.0103656	0.331418	0.0345721	0.272179	0.0308376	0.308892	0.0633001
384500	0.182057	0.0104047	0.3309	0.0344585	0.271552	0.0306635	0.30849	0.0634687
385000	0.181973	0.0104312	0.3304	0.0344168	0.271055	0.0305957	0.308409	0.0635293
385500	0.18203	0.0104574	0.330867	0.0343937	0.271039	0.0306734	0.308438	0.0637579
386000	0.181317	0.0104161	0.330899	0.0346665	0.270771	0.0307042	0.30791	0.0635673
386500	0.181087	0.0103914	0.329964	0.0345474	0.270168	0.0304681	0.307135	0.0637415
387000	0.181323	0.0103505	0.329979	0.0344529	0.270294	0.0304898	0.306911	0.0636168
387500	0.181485	0.0104216	0.329355	0.0341827	0.270383	0.0303605	0.307226	0.0632326
388000	0.181477	0.0104893	0.328691	0.0342704	0.270493	0.0302579	0.307358	0.0632082
388500	0.18158	0.0104614	0.328875	0.0342099	0.270632	0.0303042	0.307782	0.062907
389000	0.182271	0.0106135	0.329318	0.0343833	0.271285	0.0303242	0.308688	0.0627843
389500	0.182013	0.0106199	0.329539	0.0342228	0.271182	0.0302604	0.308716	0.0627318
390000	0.181516	0.0105767	0.329615	0.0343435	0.271293	0.0302274	0.30908	0.062692
390500	0.181202	0.0105723	0.328996	0.0344936	0.270868	0.0302367	0.308632	0.0627235
391000	0.181539	0.0106085	0.329288	0.0344524	0.271285	0.0301953	0.309326	0.0625443
391500	0.181909	0.01058	0.329633	0.0341839	0.271742	0.0301479	0.309842	0.0623647
392000	0.181589	0.01061	0.329722	0.034036	0.271937	0.0302549	0.309717	0.0623748
392500	0.180651	0.0106256	0.328912	0.0340454	0.27181	0.0302199	0.310129	0.0624825
393000	0.180706	0.0107421	0.328177	0.0339661	0.271207	0.0301115	0.309449	0.0625061
393500	0.18127	0.0107399	0.328682	0.0337977	0.2715	0.0302344	0.309628	0.0625265
394000	0.181155	0.010648	0.328195	0.033747	0.271289	0.0302239	0.308986	0.0624709
394500	0.180736	0.0106486	0.328549	0.0337521	0.271358	0.0302715	0.309056	0.0627685
395000	0.180995	0.0107238	0.328124	0.0335589	0.270623	0.0300372	0.308027	0.0627861
395500	0.180658	0.0107133	0.328296	0.0334466	0.270454	0.030122	0.307805	0.0625367
396000	0.180639	0.0107161	0.328729	0.0335696	0.270771	0.0300917	0.307785	0.062617
396500	0.180574	0.0107991	0.327754	0.0334901	0.270369	0.0299812	0.307863	0.0625125
397000	0.180521	0.0109002	0.328445	0.0335316	0.270124	0.0300759	0.307204	0.0625613
397500	0.180742	0.010904	0.32909	0.0335902	0.270688	0.0301882	0.307706	0.0627222
398000	0.180642	0.0108835	0.330056	0.033516	0.270978	0.0302181	0.308135	0.0629383
398500	0.180339	0.0108841	0.33053	0.0334818	0.271208	0.0302865	0.307754	0.0631659
399000	0.180365	0.0109594	0.33033	0.0334848	0.271117	0.0303276	0.307103	0.0631087
399500	0.180445	0.0109656	0.330157	0.0334134	0.271168	0.0302586	0.307375	0.0636208
400000	0.179979	0.010907	0.329432	0.0332985	0.270516	0.0301942	0.30662	0.0637222
400500	0.17937	0.0108212	0.328305	0.0330159	0.269904	0.0301506	0.306441	0.0636518
401000	0.179608	0.0107439	0.327889	0.0332177	0.269168	0.0300203	0.306187	0.0638045
401500	0.17976	0.0108095	0.32804	0.0335426	0.269413	0.0302311	0.306933	0.0636717
402000	0.179567	0.0107708	0.329065	0.0337857	0.269736	0.0302621	0.306965	0.0637804
402500	0.179585	0.0106901	0.329206	0.0337546	0.269862	0.0304065	0.307043	0.0639138
403000	0.179823	0.0108658	0.329918	0.03373	0.270745	0.0306339	0.308283	0.0636991
403500	0.180212	0.0107629	0.330956	0.0339738	0.271079	0.0306187	0.308641	0.0636535
404000	0.180623	0.0107041	0.331208	0.0340846	0.271444	0.0306382	0.308364	0.0635989
404500	0.180859	0.0107767	0.332055	0.0343777	0.271569	0.0306298	0.308573	0.064104
405000	0.180743	0.0107418	0.331809	0.0344481	0.271841	0.0307096	0.308243	0.063967
405500	0.180188	0.0107864	0.330842	0.0345083	0.27041	0.0307828	0.307303	0.0642616
406000	0.179605	0.0108744	0.331126	0.0347256	0.270788	0.0308389	0.307862	0.0639065
406500	0.17935	0.0108129	0.331093	0.0348751	0.27007	0.030811	0.307283	0.0642042
407000	0.17924	0.0108391	0.330946	0.0349495	0.270365	0.0308258	0.307645	0.0642004
407500	0.179111	0.0107579	0.331297	0.0351845	0.270394	0.0308445	0.30745	0.0640783
408000	0.17919	0.010724	0.330951	0.0349989	0.270889	0.0308954	0.307839	0.0640103
408500	0.179346	0.0107844	0.33127	0.035088	0.270702	0.0309648	0.307299	0.0637345
409000	0.179402	0.0108313	0.329362	0.0347895	0.270036	0.0308217	0.306447	0.0639569
409500	0.178776	0.0107765	0.328616	0.034558	0.269658	0.0306326	0.306111	0.0639205
410000	0.178412	0.0107273	0.327329	0.0345487	0.268443	0.0305024	0.305035	0.0641726
410500	0.178885	0.0107858	0.327533	0.0342757	0.269357	0.0304893	0.305508	0.0640694
411000	0.179451	0.0107633	0.328762	0.0344816	0.269693	0.0305728	0.305848	0.0639612
411500	0.178816	0.0107301	0.329179	0.0346578	0.269486	0.0307004	0.305565	0.0639237
412000	0.178649	0.0107225	0.329634	0.0346084	0.270161	0.0307123	0.305954	0.0637092
412500	0.178746	0.0107675	0.328806	0.0346484	0.269762	0.0306534	0.305565	0.0639304
413000	0.178161	0.0105723	0.32697	0.0345031	0.26809	0.0304025	0.304503	0.0642726
413500	0.178103	0.0106356	0.327182	0.0346056	0.268853	0.0305195	0.305014	0.0640502
414000	0.178103	0.0107549	0.325877	0.0340294	0.267804	0.0304546	0.304239	0.0641575
414500	0.178276	0.010851	0.32653	0.0342777	0.268113	0.030538	0.304603	0.0639281
415000	0.178393	0.0109189	0.326408	0.0341749	0.267815	0.0306811	0.304955	0.064004
415500	0.178129	0.0108277	0.326963	0.0346514	0.267929	0.0308679	0.304852	0.0638765
416000	0.178385	0.0108169	0.326969	0.0343981	0.26764	0.030735	0.304496	0.0637406
416500	0.178238	0.0107569	0.326363	0.034336	0.266856	0.0307114	0.303718	0.0636134
417000	0.178627	0.010798	0.327464	0.0345913	0.267992	0.0307798	0.304769	0.063607
417500	0.178812	0.0108329	0.327428	0.0343368	0.267191	0.0307805	0.304521	0.0636621
418000	0.177959	0.0107285	0.326609	0.0341768	0.266738	0.0305146	0.303755	0.0636282
418500	0.177635	0.0107231	0.327199	0.034359	0.266819	0.0306097	0.303631	0.0634261
419000	0.177556	0.0107398	0.326373	0.0341914	0.266598	0.0304888	0.3039	0.0636372
419500	0.1777	0.0107074	0.326566	0.0342658	0.266683	0.0305758	0.304258	0.0636143
420000	0.177408	0.0106883	0.325538	0.0340226	0.266191	0.0305359	0.303307	0.0637909
420500	0.177242	0.0107619	0.325356	0.0339166	0.265671	0.0304306	0.302995	0.0639267
421000	0.176879	0.0106746	0.324955	0.0336997	0.265458	0.030357	0.30279	0.0637677
421500	0.177332	0.0107649	0.325463	0.0338568	0.266296	0.0305094	0.303848	0.0637197
422000	0.177345	0.0107072	0.324564	0.0337925	0.265695	0.0304134	0.303646	0.0635165
422500	0.177365	0.0107179	0.324555	0.0338726	0.26613	0.030492	0.303787	0.0636212
423000	0.17695	0.01073	0.325368	0.0339851	0.266949	0.0305507	0.304396	0.0635121
423500	0.176393	0.0107045	0.325447	0.0339665	0.267222	0.0307524	0.304372	0.0634317
424000	0.17631	0.0107858	0.323641	0.0338134	0.266541	0.0304991	0.30409	0.0639827
424500	0.176577	0.0107987	0.324509	0.0339133	0.266424	0.0305673	0.304391	0.0640991
425000	0.176404	0.0107967	0.325333	0.0339312	0.266272	0.0306323	0.304062	0.0640844
425500	0.176121	0.0107215	0.326778	0.0344388	0.266604	0.0307003	0.303436	0.0640922
426000	0.176051	0.0107348	0.327713	0.0345834	0.267225	0.0308503	0.304451	0.0636956
426500	0.17616	0.0108113	0.328136	0.0344386	0.267256	0.0309134	0.304168	0.0636763
427000	0.176141	0.0107814	0.328093	0.034961	0.267587	0.0309317	0.304161	0.0633832
427500	0.17566	0.010707	0.327919	0.0350953	0.267352	0.030931	0.304521	0.0634942
428000	0.175584	0.0107363	0.327504	0.0347898	0.267158	0.0309432	0.304108	0.0634798
428500	0.175609	0.0107403	0.326566	0.034644	0.266769	0.0307977	0.304104	0.0636083
429000	0.175384	0.0106901	0.325589	0.0345203	0.266104	0.0306556	0.303449	0.0637796
429500	0.174778	0.0106372	0.324844	0.0346479	0.265064	0.0305031	0.302297	0.0641364
430000	0.174514	0.0105781	0.325024	0.034211	0.265535	0.0305007	0.303009	0.064083
430500	0.174446	0.0105058	0.323686	0.0339	0.264944	0.0303737	0.302958	0.0639444
431000	0.175003	0.0106801	0.323623	0.0341042	0.264256	0.0302698	0.302542	0.0639581
431500	0.174646	0.0106384	0.324183	0.0343598	0.26423	0.0301978	0.302282	0.0642194
432000	0.174927	0.0107069	0.324313	0.0348039	0.264606	0.0304195	0.302301	0.0643218
432500	0.175112	0.0107402	0.324597	0.0348765	0.264657	0.030551	0.30169	0.0645188
433000	0.174998	0.0107682	0.325316	0.035034	0.265514	0.0307875	0.30278	0.0644188
433500	0.175174	0.0107462	0.325782	0.0352237	0.265956	0.0308748	0.303542	0.0646532
434000	0.17502	0.0107041	0.324935	0.0348844	0.265581	0.0306819	0.302824	0.0645155
434500	0.174721	0.0106073	0.325082	0.0347438	0.265356	0.030679	0.302859	0.0643708
435000	0.174507	0.0105945	0.325117	0.0348838	0.265456	0.0308542	0.303424	0.0644179
435500	0.174308	0.0105985	0.32524	0.034636	0.265377	0.030709	0.303387	0.0644351
436000	0.174028	0.0105163	0.325528	0.0349527	0.265343	0.0308101	0.303311	0.0644317
436500	0.174062	0.0105287	0.325855	0.0350224	0.266041	0.0307092	0.304113	0.0639219
437000	0.173876	0.010576	0.326872	0.0351605	0.266088	0.0307528	0.303826	0.0641785
437500	0.173806	0.0105795	0.326896	0.0352677	0.266298	0.0308117	0.304056	0.0641093
438000	0.174057	0.0105232	0.327448	0.0354264	0.266526	0.0308874	0.304124	0.0638148
438500	0.17363	0.0104445	0.325926	0.0351042	0.265904	0.0307249	0.303924	0.0638729
439000	0.173316	0.0103337	0.32504	0.0348665	0.265188	0.030585	0.303349	0.0639167
439500	0.17342	0.010325	0.323976	0.0348453	0.264626	0.030583	0.302625	0.0640372
440000	0.173433	0.0102334	0.323311	0.0346529	0.264285	0.0304901	0.302238	0.0640325
440500	0.17313	0.010239	0.322024	0.0344585	0.263659	0.0302829	0.301714	0.0638753
441000	0.173427	0.0101903	0.322564	0.0346643	0.264108	0.0303615	0.301808	0.0637164
441500	0.17326	0.0102497	0.322388	0.0345895	0.263412	0.0303326	0.301168	0.063849
442000	0.17271	0.0101945	0.321777	0.0344276	0.263347	0.0301992	0.300912	0.0640031
442500	0.172793	0.0102961	0.322139	0.0344296	0.263556	0.0302539	0.301293	0.0640599
443000	0.172733	0.0103268	0.322402	0.0343998	0.263979	0.0304108	0.30129	0.0640808
443500	0.172583	0.01031	0.322459	0.0343616	0.264447	0.0305881	0.302185	0.0641476
444000	0.172546	0.0103059	0.322889	0.0345747	0.264776	0.0306518	0.302289	0.0642483
444500	0.172624	0.0103668	0.323497	0.0349197	0.265124	0.0307327	0.301647	0.064559
445000	0.172653	0.0104562	0.323174	0.0350666	0.264572	0.0306907	0.300777	0.0647444
445500	0.17271	0.0103395	0.321766	0.0348548	0.263476	0.0305524	0.299658	0.0649707
446000	0.172586	0.0103592	0.322473	0.0353018	0.26351	0.0306659	0.300747	0.0652018
446500	0.172303	0.0103949	0.322083	0.035247	0.263213	0.0307727	0.300328	0.0654317
447000	0.172233	0.0103501	0.322488	0.0353907	0.263	0.0306022	0.299735	0.0654257
447500	0.172491	0.010504	0.322201	0.0352415	0.263053	0.0306503	0.299462	0.0656235
448000	0.171789	0.0104489	0.321724	0.0353733	0.262318	0.0306994	0.299122	0.0657312
448500	0.171697	0.0103556	0.322866	0.0355053	0.263294	0.0308095	0.300152	0.0654578
449000	0.171815	0.0104889	0.322589	0.0355974	0.263358	0.0307149	0.299907	0.0655026
449500	0.171374	0.0104729	0.321058	0.0351895	0.261984	0.0304915	0.298803	0.0658165
450000	0.171322	0.0104591	0.321232	0.0355311	0.262095	0.0304541	0.298436	0.0657233
450500	0.170937	0.0103138	0.321019	0.035206	0.262252	0.0303894	0.298937	0.0658285
451000	0.171263	0.0104316	0.319418	0.0349953	0.261493	0.0302507	0.298853	0.0656891
451500	0.170878	0.0104183	0.319763	0.0349413	0.261644	0.0303714	0.298508	0.0654557
452000	0.170908	0.0104322	0.32031	0.0350393	0.2624	0.0306268	0.298882	0.0652936
452500	0.17125	0.0105766	0.320697	0.0352207	0.262813	0.0306765	0.299454	0.0651094
453000	0.171202	0.0105921	0.320187	0.0352213	0.262513	0.030599	0.29931	0.0649295
453500	0.171619	0.0106299	0.320927	0.0351873	0.262885	0.0306142	0.300111	0.0648799
454000	0.171757	0.0106927	0.320371	0.0352479	0.262495	0.030547	0.299866	0.0648075
454500	0.17168	0.0106393	0.320854	0.0355807	0.262938	0.0306439	0.300092	0.0650549
455000	0.171261	0.0106015	0.320299	0.0357038	0.261744	0.0305673	0.299099	0.0653824
455500	0.171766	0.0106603	0.321641	0.0359026	0.262653	0.0307456	0.299842	0.0649672
456000	0.171306	0.0107653	0.321627	0.0360917	0.262682	0.0307736	0.299498	0.0648606
456500	0.171092	0.0107251	0.32162	0.0362367	0.262642	0.0308332	0.299172	0.064861
457000	0.171005	0.01069	0.322303	0.0360319	0.263042	0.0307719	0.299293	0.0649856
457500	0.170714	0.0107433	0.321464	0.035792	0.262963	0.0308097	0.298996	0.0649024
458000	0.170656	0.0106991	0.321465	0.0356646	0.262351	0.0307935	0.298488	0.0650001
458500	0.17041	0.0106273	0.321148	0.0356949	0.262366	0.0308539	0.298425	0.0650424
459000	0.170133	0.0105718	0.321958	0.0359291	0.262345	0.0308028	0.298237	0.0649996
459500	0.170024	0.0105708	0.322087	0.0358927	0.26234	0.0307086	0.298713	0.0649004
460000	0.16998	0.0105025	0.321337	0.0357363	0.261946	0.0307392	0.298539	0.0648463
460500	0.170466	0.0105273	0.321625	0.0357629	0.261879	0.0306229	0.298621	0.0645754
461000	0.170717	0.0105306	0.321744	0.0360345	0.261881	0.030604	0.299209	0.0645507
461500	0.171229	0.010585	0.322712	0.036025	0.262404	0.0306723	0.298994	0.0646452
462000	0.170782	0.0105653	0.321367	0.0357457	0.261409	0.030531	0.298727	0.0647392
462500	0.171241	0.0106774	0.321865	0.0354868	0.26137	0.0303459	0.298872	0.0646304
463000	0.171434	0.0107324	0.323282	0.0359363	0.262891	0.0305129	0.299735	0.0644657
463500	0.17153	0.0106208	0.322818	0.0355616	0.262121	0.030244	0.298874	0.0645975
464000	0.171148	0.0106529	0.321372	0.035612	0.26135	0.030159	0.298182	0.0647668
464500	0.170736	0.0105528	0.321912	0.035722	0.262075	0.030297	0.298538	0.0644695
465000	0.171071	0.010506	0.323342	0.0359272	0.262926	0.0305283	0.299282	0.0643995
465500	0.170758	0.0106119	0.323984	0.035924	0.263156	0.0305859	0.298955	0.0645661
466000	0.171117	0.0106211	0.32366	0.0358473	0.263276	0.030467	0.299441	0.0647765
466500	0.17124	0.0106387	0.324716	0.0362042	0.26397	0.0307832	0.299746	0.0645355
467000	0.1709	0.0106602	0.323388	0.0363435	0.26337	0.0306615	0.298955	0.0648275
467500	0.170627	0.0106707	0.322649	0.0362097	0.26304	0.0306707	0.298653	0.0649958
468000	0.170659	0.0106057	0.322867	0.0359032	0.263334	0.0306799	0.29936	0.0646818
468500	0.170613	0.0105664	0.323535	0.0362794	0.26393	0.0308657	0.299875	0.0647848
469000	0.170735	0.0106686	0.32356	0.0363727	0.263687	0.0309322	0.298965	0.0646593
469500	0.170565	0.0106339	0.323069	0.0363777	0.26357	0.0308278	0.299513	0.0648273
470000	0.170404	0.010601	0.322698	0.0363105	0.263664	0.0307651	0.300016	0.0648687
470500	0.170877	0.0106714	0.323817	0.0363263	0.264648	0.0310305	0.300808	0.0647067
471000	0.170755	0.0106595	0.322422	0.0362413	0.263779	0.0308231	0.300178	0.0653185
471500	0.170274	0.0105825	0.321485	0.0361201	0.262914	0.0306796	0.299084	0.0651789
472000	0.170393	0.0104698	0.323007	0.0361687	0.263924	0.0307871	0.299607	0.0650451
472500	0.170733	0.0105598	0.322706	0.0362417	0.263374	0.0306804	0.298902	0.0653606
473000	0.170297	0.0105411	0.321885	0.0362623	0.262995	0.0306371	0.298773	0.0650613
473500	0.170233	0.0104018	0.321721	0.0358635	0.262681	0.0304212	0.298887	0.0649374
474000	0.170702	0.0106004	0.32266	0.0358785	0.263781	0.03051	0.299645	0.0648335
474500	0.17087	0.0106545	0.322651	0.0361287	0.263632	0.030594	0.299766	0.0650189
475000	0.170543	0.0106493	0.32208	0.0357603	0.263358	0.0306265	0.29969	0.0650613
475500	0.170587	0.0106898	0.322225	0.0358344	0.263609	0.0305364	0.299581	0.0650213
476000	0.170674	0.0106748	0.322703	0.0359039	0.263907	0.0305877	0.299124	0.064934
476500	0.170973	0.0106548	0.322465	0.0356081	0.263516	0.0302706	0.298774	0.0648918
477000	0.17019	0.0105417	0.321433	0.0355216	0.263086	0.0302492	0.298569	0.0651419
477500	0.170088	0.0106511	0.321978	0.0355232	0.263169	0.0301849	0.298716	0.0650096
478000	0.170162	0.0106273	0.321347	0.0352307	0.26241	0.0302858	0.298207	0.0650201
478500	0.16984	0.0105433	0.32108	0.0350522	0.262562	0.0302319	0.298687	0.0651141
479000	0.170409	0.0106202	0.322809	0.0354856	0.264111	0.0305124	0.300041	0.064888
479500	0.170371	0.0106017	0.322993	0.0356151	0.264554	0.0306038	0.300362	0.0648668
480000	0.170043	0.0106397	0.322383	0.0353309	0.26464	0.0304627	0.299603	0.064728
480500	0.170435	0.0106265	0.32263	0.0353989	0.264129	0.030398	0.298995	0.0649133
481000	0.170331	0.0106659	0.322635	0.0352708	0.264219	0.0304323	0.299621	0.0647968
481500	0.170468	0.010719	0.322667	0.035238	0.264291	0.0303553	0.299336	0.0648167
482000	0.169913	0.0106917	0.322052	0.0351265	0.262992	0.0300677	0.298099	0.0650877
482500	0.169861	0.0107683	0.32181	0.0353045	0.263591	0.0301085	0.298961	0.0649799
483000	0.170192	0.0107512	0.323262	0.0353626	0.264061	0.0302201	0.299299	0.065184
483500	0.169917	0.0106378	0.32359	0.0353146	0.263987	0.0303306	0.299225	0.0653646
484000	0.169834	0.010657	0.323715	0.0352591	0.264081	0.0302793	0.299696	0.0654784
484500	0.169638	0.0106374	0.323132	0.0348861	0.263662	0.0302759	0.299172	0.0656202
485000	0.169505	0.0106221	0.323842	0.0352162	0.263972	0.030286	0.299231	0.0655707
485500	0.17007	0.0106525	0.324306	0.0354142	0.263876	0.0303201	0.29882	0.0654988
486000	0.170033	0.0106215	0.323922	0.0356209	0.26408	0.0304496	0.298742	0.0655579
486500	0.169886	0.0106925	0.322787	0.0352756	0.263692	0.0302802	0.298137	0.0656949
487000	0.169565	0.0106518	0.322204	0.0348616	0.263463	0.0301497	0.298338	0.0656557
487500	0.169411	0.0107375	0.321736	0.034699	0.262868	0.0298779	0.29816	0.0657084
488000	0.169298	0.0107134	0.320475	0.0347073	0.261562	0.029827	0.296685	0.0656726
488500	0.169226	0.0106856	0.320859	0.0347432	0.261765	0.0298509	0.296518	0.0657204
489000	0.168843	0.0106201	0.319417	0.0344252	0.260966	0.0297103	0.295688	0.0660838
489500	0.168545	0.0106823	0.318577	0.0343623	0.260865	0.0296724	0.29601	0.0659502
490000	0.168742	0.0106857	0.318512	0.0344754	0.25999	0.0295857	0.29515	0.0658539
490500	0.168579	0.0106385	0.31719	0.0344761	0.259049	0.02943	0.294744	0.0657637
491000	0.168601	0.0105839	0.317801	0.0345517	0.259469	0.0295525	0.294695	0.0659305
491500	0.169314	0.0107047	0.319009	0.0348051	0.260179	0.029721	0.295078	0.0657429
492000	0.169011	0.0107234	0.318472	0.0346576	0.259647	0.0297061	0.294245	0.0659547
492500	0.169168	0.0106483	0.319748	0.0348667	0.259741	0.0298376	0.294268	0.0658249
493000	0.169355	0.0106454	0.320726	0.034966	0.261019	0.0299053	0.295262	0.0657433
493500	0.16971	0.0105349	0.320298	0.0348286	0.261949	0.0299007	0.296267	0.0654206
494000	0.16929	0.0104398	0.3199	0.0347615	0.261511	0.029868	0.296541	0.0655308
494500	0.169091	0.0104033	0.319694	0.0344941	0.26184	0.0299	0.297437	0.0653255
495000	0.168715	0.0103813	0.319058	0.0342978	0.261507	0.0296469	0.297072	0.0652541
495500	0.169297	0.0104729	0.319564	0.0343986	0.262028	0.0297091	0.297571	0.0653506
496000	0.169644	0.0105373	0.32063	0.0344072	0.262383	0.0298033	0.297118	0.0652007
496500	0.169759	0.0105214	0.320413	0.0346024	0.262462	0.0298432	0.297396	0.0651997
497000	0.169735	0.0105135	0.321759	0.0347326	0.263147	0.0299437	0.298509	0.0653131
497500	0.169662	0.0105044	0.322847	0.0346867	0.26339	0.0300309	0.298033	0.0650338
498000	0.168933	0.0105293	0.321771	0.034641	0.262473	0.0300986	0.297143	0.0651438
498500	0.16869	0.0104606	0.320703	0.0343505	0.261978	0.0298774	0.296918	0.0653071
499000	0.16856	0.0105581	0.322087	0.0347624	0.262365	0.0299743	0.296984	0.0652759
499500	0.16896	0.0104863	0.320711	0.0348165	0.261697	0.0300194	0.296298	0.0651747
500000	0.168725	0.0105286	0.319637	0.0346704	0.260488	0.0298958	0.295175	0.0651806
500500	0.168619	0.0104546	0.318615	0.0344723	0.258626	0.0297105	0.294014	0.0652076
501000	0.168113	0.0103856	0.317391	0.0342533	0.257885	0.0296597	0.293765	0.0655991
501500	0.167755	0.0104144	0.317112	0.0342604	0.257677	0.0295607	0.292896	0.065634
502000	0.167639	0.0104641	0.316555	0.034396	0.257321	0.0296467	0.292095	0.0656386
502500	0.167378	0.0104118	0.316957	0.0345659	0.257878	0.0296739	0.292484	0.0658144
503000	0.167921	0.0103883	0.316371	0.0340861	0.257815	0.0296275	0.292518	0.0657207
503500	0.16736	0.0103958	0.31733	0.034319	0.2584	0.0298199	0.292722	0.0657668
504000	0.167874	0.01048	0.318204	0.034516	0.258594	0.0299574	0.292742	0.065884
504500	0.168287	0.010462	0.319113	0.0346752	0.259666	0.0300417	0.29385	0.0656238
505000	0.168249	0.0104644	0.319974	0.0352175	0.259732	0.030125	0.293454	0.0655603
505500	0.169008	0.010583	0.320195	0.0353535	0.259675	0.0300669	0.293672	0.0657758
506000	0.169474	0.0106796	0.321542	0.0356127	0.261069	0.0302804	0.295241	0.0660212
506500	0.169617	0.0107008	0.321405	0.0353706	0.26067	0.0301137	0.294803	0.0656355
507000	0.169258	0.0106363	0.321323	0.0352759	0.260602	0.0300747	0.294185	0.0655029
507500	0.169819	0.0108025	0.321208	0.0352711	0.26077	0.0302553	0.295098	0.0653502
508000	0.169506	0.0106977	0.319889	0.0349321	0.260089	0.0300809	0.294981	0.0649453
508500	0.169084	0.0106445	0.319504	0.0351663	0.259111	0.0298851	0.294129	0.0652112
509000	0.168863	0.0107049	0.318914	0.0350793	0.259126	0.0297311	0.294024	0.0651113
509500	0.168774	0.0106095	0.318267	0.0350765	0.258845	0.0298123	0.293671	0.0651204
510000	0.168907	0.0106724	0.318284	0.0352523	0.258752	0.0298905	0.293285	0.0651042
510500	0.168929	0.0106921	0.319178	0.0354012	0.258553	0.02991	0.29216	0.065062
511000	0.168725	0.0106142	0.318959	0.0353399	0.258675	0.029942	0.292492	0.0650518
511500	0.168455	0.0104841	0.318425	0.0352863	0.259431	0.0299578	0.292799	0.064946
512000	0.168502	0.0105437	0.318567	0.0352987	0.259105	0.0299122	0.292226	0.0649974
512500	0.167775	0.0104412	0.318832	0.0355083	0.259252	0.0298792	0.291993	0.0646977
513000	0.167837	0.0104833	0.319366	0.0355002	0.259423	0.0298326	0.291657	0.0644708
513500	0.167325	0.0104311	0.31739	0.0350671	0.258081	0.0294141	0.29117	0.0646135
514000	0.16731	0.0104269	0.317369	0.035153	0.258398	0.0295298	0.291687	0.064777
514500	0.167439	0.0104196	0.317068	0.0351044	0.25811	0.0294428	0.291317	0.0648158
515000	0.16724	0.0104521	0.316027	0.0347835	0.257717	0.029349	0.291258	0.0648086
515500	0.167059	0.0104245	0.315725	0.0347602	0.25741	0.0293497	0.290645	0.0647655
516000	0.167331	0.0104672	0.316401	0.0348976	0.257951	0.0294676	0.290909	0.064695
516500	0.166947	0.0104313	0.316055	0.034825	0.257502	0.0295151	0.29065	0.0648263
517000	0.166485	0.0104672	0.316166	0.0346772	0.257713	0.0296203	0.290428	0.0647757
517500	0.166063	0.0104157	0.315371	0.0345129	0.257268	0.0294678	0.29008	0.0651206
518000	0.165762	0.0104557	0.314784	0.0344564	0.256932	0.0292874	0.28977	0.0650013
518500	0.165686	0.0103683	0.314694	0.0344976	0.256656	0.0294178	0.289303	0.0651778
519000	0.165552	0.0103355	0.315545	0.0347163	0.257087	0.0296511	0.289213	0.065173
519500	0.165241	0.0103934	0.316196	0.0345305	0.257747	0.0296414	0.289134	0.0650434
520000	0.164984	0.0103738	0.317676	0.0348818	0.257998	0.0297832	0.288664	0.0650465
520500	0.165081	0.0104343	0.317411	0.0346303	0.25814	0.0297487	0.289322	0.0653204
521000	0.164708	0.0103213	0.317689	0.0345575	0.258339	0.029804	0.289128	0.0654243
521500	0.16509	0.0104013	0.319084	0.0347979	0.259172	0.0300486	0.289792	0.0651156
522000	0.164837	0.0104478	0.31849	0.0351206	0.258849	0.030029	0.289946	0.0651888
522500	0.164259	0.0105233	0.318389	0.0349847	0.258503	0.0300438	0.290156	0.0654733
523000	0.164148	0.0104599	0.318138	0.034742	0.258199	0.0300237	0.289292	0.0653735
523500	0.164457	0.0104432	0.319369	0.0351464	0.258597	0.0303097	0.289561	0.0652277
524000	0.164817	0.010504	0.319214	0.0351738	0.258175	0.0301031	0.288953	0.0652685
524500	0.164632	0.0104274	0.318669	0.034726	0.257903	0.0299348	0.288347	0.0652999
525000	0.164351	0.0104359	0.318005	0.0346504	0.257618	0.0298431	0.287936	0.0655908
525500	0.164644	0.0104526	0.318519	0.0346509	0.257909	0.0298877	0.287769	0.0659202
526000	0.164772	0.0104993	0.317884	0.034401	0.25766	0.0298436	0.287408	0.0659891
526500	0.164348	0.0103736	0.3172	0.0341473	0.257567	0.0296409	0.287497	0.0657543
527000	0.164333	0.0105131	0.316191	0.0341386	0.257479	0.0296562	0.287691	0.066078
527500	0.164061	0.0103045	0.315883	0.0339641	0.256429	0.0295322	0.286334	0.0662645
528000	0.163934	0.0103019	0.316049	0.0337016	0.256942	0.0295512	0.286913	0.0660637
528500	0.163356	0.0101216	0.317506	0.0338479	0.25697	0.0297587	0.286011	0.066062
529000	0.163456	0.0101165	0.31692	0.033992	0.25631	0.0296538	0.285892	0.0660947
529500	0.163055	0.0101375	0.31608	0.0339325	0.255348	0.0294829	0.28566	0.0662497
530000	0.163492	0.0102063	0.31707	0.0339383	0.256382	0.0297283	0.286128	0.0661079
530500	0.163507	0.0101598	0.316605	0.0339832	0.256091	0.0296749	0.285617	0.0661036
531000	0.163445	0.0101756	0.316216	0.0338871	0.255715	0.029657	0.285175	0.0662776
531500	0.163103	0.0102036	0.315103	0.0337596	0.255379	0.0296978	0.284616	0.0661485
532000	0.162726	0.0102177	0.313682	0.0335872	0.254185	0.0294659	0.284029	0.0663239
532500	0.16285	0.0101543	0.313656	0.0339563	0.254162	0.0294414	0.28441	0.0663916
533000	0.162887	0.0101056	0.314034	0.0339365	0.254301	0.029441	0.28395	0.0665086
533500	0.162826	0.0100845	0.313421	0.0336632	0.254095	0.0292136	0.284328	0.0664482
534000	0.163183	0.0101148	0.313331	0.0337748	0.253718	0.0293155	0.284273	0.0665301
534500	0.162604	0.0100977	0.312961	0.0335435	0.25293	0.0290396	0.284762	0.0667833
535000	0.161954	0.0100018	0.311652	0.033654	0.251811	0.0288825	0.283558	0.0668931
535500	0.161883	0.00994979	0.311905	0.0336789	0.252341	0.0287427	0.283915	0.0666448
536000	0.161509	0.0098745	0.310994	0.0333898	0.251718	0.0286626	0.283672	0.0668776
536500	0.161392	0.00990987	0.311017	0.0335521	0.25223	0.0287355	0.283498	0.0667723
537000	0.161732	0.00993771	0.312058	0.0339912	0.252438	0.0288481	0.284225	0.0667154
537500	0.16155	0.00991822	0.312197	0.0340525	0.252893	0.0290367	0.28447	0.0666151
538000	0.161304	0.00989213	0.312129	0.0340702	0.252413	0.028974	0.283825	0.0665248
538500	0.161448	0.00999157	0.31234	0.0342112	0.252665	0.0289348	0.284125	0.0667809
539000	0.16135	0.010083	0.312552	0.0342833	0.253116	0.0290717	0.284058	0.0669244
539500	0.161561	0.0100577	0.312527	0.0342884	0.253408	0.0291205	0.284399	0.0667543
540000	0.160919	0.0100108	0.312491	0.0345641	0.253012	0.0293405	0.284058	0.0669703
540500	0.160747	0.0100075	0.311892	0.0345861	0.252799	0.0292801	0.284241	0.0669553
541000	0.16095	0.0100344	0.313391	0.0350104	0.253518	0.0295791	0.284624	0.0669527
541500	0.161299	0.0100974	0.314427	0.0350563	0.253448	0.0296536	0.283524	0.0675529
542000	0.161361	0.0100668	0.314476	0.0349629	0.253377	0.0298266	0.283758	0.0676496
542500	0.160759	0.00997596	0.314288	0.0352279	0.253349	0.0298903	0.283414	0.067598
543000	0.160263	0.0100265	0.313459	0.03493	0.252836	0.0297686	0.282873	0.0676176
543500	0.160675	0.0100309	0.313569	0.0348581	0.253075	0.0299188	0.283447	0.0676299
544000	0.160666	0.01001	0.313647	0.0345922	0.253219	0.0299572	0.283428	0.0675229
544500	0.160736	0.00998516	0.313184	0.0344759	0.252955	0.0299319	0.282419	0.067266
545000	0.160347	0.00982303	0.312967	0.0345004	0.253121	0.0300698	0.282868	0.0674115
545500	0.16099	0.00984011	0.314163	0.034869	0.253565	0.0300279	0.283502	0.067177
546000	0.161077	0.00991085	0.315362	0.035089	0.253837	0.0302232	0.283517	0.0675549
546500	0.160684	0.00986944	0.315552	0.0347931	0.254423	0.0303425	0.284254	0.0674315
547000	0.160545	0.00995996	0.315454	0.0349593	0.253803	0.0303241	0.283681	0.0671925
547500	0.16102	0.0100596	0.315322	0.0349591	0.254482	0.0303478	0.285049	0.0674095
548000	0.160932	0.010073	0.316274	0.0351897	0.255024	0.0303337	0.285984	0.0672666
548500	0.161177	0.00996496	0.316815	0.0351741	0.255159	0.0303731	0.286109	0.0671002
549000	0.161705	0.0100502	0.317462	0.0351792	0.255705	0.0305167	0.286613	0.0670542
549500	0.161484	0.0100611	0.317378	0.0350574	0.255566	0.0304585	0.286213	0.0668756
550000	0.161592	0.010013	0.316866	0.035002	0.25482	0.0303394	0.285726	0.0668943
550500	0.16158	0.010004	0.316929	0.0352271	0.255322	0.0307184	0.286382	0.0665622
551000	0.161906	0.00993241	0.31653	0.0350234	0.254877	0.0305355	0.286245	0.0663138
551500	0.162025	0.00996614	0.316715	0.0351731	0.255185	0.0304692	0.286947	0.0663855
552000	0.161572	0.00991756	0.316241	0.0348502	0.255169	0.0304205	0.28651	0.0662498
552500	0.161468	0.0100337	0.315784	0.0346091	0.254618	0.0302383	0.285828	0.0666509
553000	0.161158	0.00997262	0.314617	0.0344467	0.254299	0.0300864	0.285593	0.0667371
553500	0.161702	0.0100524	0.314746	0.0343268	0.254048	0.0299934	0.28651	0.0665806
554000	0.161686	0.0100957	0.314871	0.0343497	0.253862	0.0300366	0.286536	0.0667251
554500	0.161574	0.0100312	0.314974	0.0343943	0.253698	0.0301046	0.286516	0.0672098
555000	0.161089	0.00988785	0.314922	0.0341813	0.254074	0.0300098	0.286681	0.0669054
555500	0.161242	0.00984197	0.314396	0.0341701	0.253877	0.0300818	0.286616	0.0671624
556000	0.160925	0.0097319	0.313277	0.0340264	0.253774	0.0299909	0.286405	0.0671823
556500	0.160779	0.00970431	0.313535	0.0338936	0.253978	0.029823	0.286452	0.0670918
557000	0.160659	0.00974386	0.313238	0.0339945	0.254258	0.0299033	0.286125	0.0670889
557500	0.160808	0.00976695	0.312815	0.0342054	0.253897	0.0299398	0.285808	0.0671679
558000	0.160903	0.00971228	0.3121	0.0341379	0.253469	0.0298514	0.286034	0.0669998
558500	0.161587	0.00977091	0.312646	0.033916	0.254445	0.029934	0.286545	0.0668598
559000	0.162188	0.00980046	0.311984	0.0339912	0.25418	0.0298235	0.286314	0.0668573
559500	0.162091	0.00972726	0.311357	0.0338729	0.253416	0.0298104	0.285664	0.0668521
560000	0.161898	0.00968219	0.310692	0.0339646	0.252929	0.0297392	0.285474	0.0671367
560500	0.161936	0.00979454	0.311702	0.0340719	0.252751	0.0297865	0.28517	0.0672384
561000	0.162318	0.00988157	0.313886	0.0343438	0.254223	0.0301546	0.286067	0.0671773
561500	0.162259	0.00990258	0.314645	0.0345306	0.254315	0.0300043	0.28574	0.0669902
562000	0.161947	0.00990005	0.313852	0.0342975	0.254147	0.0299701	0.286412	0.0669415
562500	0.161429	0.00987208	0.313549	0.0342142	0.254365	0.0301722	0.286378	0.0669381
563000	0.161561	0.00980408	0.31406	0.0342605	0.254322	0.0300025	0.286417	0.0666645
563500	0.161842	0.00985463	0.313779	0.03437	0.2544	0.0299462	0.28692	0.066531
564000	0.161574	0.00985503	0.313204	0.0342508	0.254107	0.030146	0.285925	0.0668382
564500	0.161087	0.00984774	0.312446	0.0344645	0.253624	0.0301213	0.285398	0.0669606
565000	0.160914	0.00983675	0.311765	0.0341627	0.253409	0.0299654	0.285514	0.0667058
565500	0.160652	0.0097842	0.31168	0.0344364	0.253043	0.029899	0.285094	0.0670413
566000	0.160465	0.00978438	0.311689	0.0343795	0.253019	0.029867	0.284746	0.0669179
566500	0.160256	0.00973258	0.311976	0.0344244	0.253809	0.0300426	0.285507	0.0667459
567000	0.160095	0.00969345	0.311382	0.0340737	0.25311	0.0298659	0.284856	0.066683
567500	0.159855	0.00970622	0.311561	0.0339522	0.253358	0.0297651	0.284833	0.0663914
568000	0.160014	0.00981177	0.311252	0.0340096	0.253028	0.0296267	0.284767	0.0664106
568500	0.160475	0.0099142	0.311115	0.0339065	0.252943	0.0296877	0.284909	0.066955
569000	0.160198	0.00987975	0.311471	0.0340245	0.253232	0.0297019	0.284903	0.0673554
569500	0.160237	0.0098855	0.311394	0.0342032	0.253162	0.0296636	0.284084	0.0673828
570000	0.160472	0.00995364	0.31148	0.0341832	0.252939	0.0297086	0.283987	0.0670523
570500	0.160329	0.00990982	0.312028	0.0338787	0.252953	0.0297853	0.283991	0.0673022
571000	0.160343	0.00993116	0.312906	0.0338179	0.253531	0.0298984	0.284432	0.0673374
571500	0.160702	0.00999395	0.31255	0.0339482	0.253843	0.0298984	0.284661	0.0676069
572000	0.16084	0.0100272	0.313366	0.0340275	0.253503	0.0298918	0.284874	0.0674651
572500	0.160441	0.0100434	0.312846	0.0339691	0.253085	0.0299661	0.284106	0.0674576
573000	0.160418	0.010097	0.311676	0.0339958	0.252672	0.0299449	0.283324	0.0673097
573500	0.160476	0.0100744	0.311135	0.0338618	0.251997	0.0296683	0.282816	0.0675353
574000	0.160488	0.0100682	0.312544	0.0341494	0.252378	0.0296909	0.282498	0.0673875
574500	0.160358	0.0101023	0.31339	0.0344812	0.252771	0.0298364	0.282632	0.0671549
575000	0.160072	0.00998666	0.313501	0.0345125	0.2529	0.0299508	0.282685	0.0669902
575500	0.159889	0.0100385	0.314357	0.0345532	0.252927	0.0300107	0.281955	0.0669652
576000	0.160176	0.00998984	0.314635	0.0347194	0.253275	0.0299589	0.283109	0.0669425
576500	0.160584	0.0100109	0.315093	0.0346787	0.25404	0.0300912	0.28362	0.0669551
577000	0.160698	0.0100395	0.313977	0.0344302	0.253645	0.0299328	0.283554	0.067092
577500	0.16062	0.0100271	0.313853	0.0344421	0.253694	0.0298439	0.283589	0.0674166
578000	0.16106	0.0100506	0.314635	0.0344492	0.254492	0.0299945	0.283969	0.0673189
578500	0.161198	0.0100422	0.315372	0.034757	0.255317	0.030088	0.284763	0.0668314
579000	0.161205	0.00999683	0.31474	0.0345097	0.255149	0.0300924	0.284948	0.0671438
579500	0.161602	0.0100897	0.314554	0.0342958	0.255736	0.0300218	0.285029	0.0670074
580000	0.161384	0.0100393	0.314469	0.0343987	0.255957	0.0300975	0.285592	0.0668585
580500	0.161626	0.0100669	0.3142	0.0341473	0.256211	0.029894	0.286433	0.0670596
581000	0.161445	0.0098762	0.314307	0.0342307	0.256011	0.0300313	0.28628	0.0668901
581500	0.161791	0.00982433	0.315222	0.0344857	0.256621	0.0301668	0.286595	0.0669478
582000	0.161724	0.00988547	0.314033	0.0343995	0.256943	0.0301472	0.287273	0.0671324
582500	0.161697	0.00988956	0.313744	0.0342306	0.256087	0.0300092	0.285587	0.0667579
583000	0.161949	0.0100154	0.31387	0.0343276	0.256242	0.0300756	0.286416	0.0666602
583500	0.162201	0.0100727	0.314174	0.0342973	0.256183	0.0300127	0.286255	0.0665442
584000	0.161824	0.0101062	0.31382	0.0341608	0.255917	0.0300299	0.286305	0.0667475
584500	0.161679	0.0101289	0.314424	0.0343557	0.256348	0.0299766	0.286843	0.0667061
585000	0.161506	0.0100438	0.314586	0.034415	0.256125	0.0301206	0.286162	0.0668569
585500	0.161668	0.0100677	0.314	0.0341823	0.255723	0.0298656	0.286432	0.0668882
586000	0.161959	0.0102162	0.315196	0.0345277	0.256007	0.0301164	0.287115	0.0667152
586500	0.161678	0.0102347	0.314889	0.0344482	0.256174	0.0300933	0.28779	0.0666665
587000	0.161855	0.0102438	0.313926	0.0345592	0.255703	0.0301598	0.287895	0.0670142
587500	0.16222	0.0103136	0.314994	0.0348564	0.256657	0.0303	0.28881	0.0668034
588000	0.162096	0.0102864	0.315178	0.0348587	0.256776	0.0302974	0.288648	0.0670043
588500	0.161883	0.010219	0.314462	0.034864	0.256675	0.0303402	0.287991	0.0668055
589000	0.161968	0.010227	0.315723	0.0351361	0.256962	0.0304445	0.287741	0.0666072
589500	0.162555	0.0102034	0.31658	0.0350788	0.257174	0.0305753	0.287887	0.0666202
590000	0.162293	0.0102216	0.317069	0.0351409	0.256999	0.0305774	0.287623	0.0667126
590500	0.162377	0.0102248	0.317224	0.0348931	0.25747	0.0305637	0.288002	0.0664767
591000	0.161949	0.0102222	0.317805	0.0349015	0.2574	0.0306997	0.28757	0.066721
591500	0.161241	0.010204	0.316981	0.0347459	0.256604	0.0307578	0.287446	0.0667694
592000	0.160412	0.010136	0.315853	0.0347887	0.255572	0.0306981	0.286078	0.0669424
592500	0.159426	0.0100628	0.315362	0.0348128	0.256047	0.0306716	0.286356	0.0667924
593000	0.159629	0.0101287	0.314874	0.0349769	0.255754	0.030662	0.285839	0.0670019
593500	0.160045	0.0102416	0.313593	0.0347876	0.255029	0.0305068	0.28573	0.0671486
594000	0.160027	0.0102929	0.31333	0.0348558	0.254488	0.0303112	0.28506	0.0672351
594500	0.159937	0.0102063	0.313062	0.0344536	0.254488	0.0305076	0.284771	0.0674184
595000	0.159547	0.0100458	0.31314	0.0345656	0.254085	0.0305337	0.284417	0.0675519
595500	0.159151	0.0100335	0.314141	0.0349009	0.254681	0.0307437	0.285372	0.0675711
596000	0.158602	0.00992468	0.31173	0.0343741	0.252864	0.0304116	0.28373	0.0671965
596500	0.158572	0.0099838	0.3111	0.0341777	0.252242	0.0303304	0.283196	0.0676342
597000	0.158762	0.0099328	0.311209	0.034297	0.252312	0.0303492	0.28331	0.067258
597500	0.158699	0.00986484	0.311818	0.034454	0.252577	0.030314	0.283123	0.0671291
598000	0.158439	0.00981242	0.312827	0.0344198	0.253468	0.0304366	0.283403	0.0671752
598500	0.15884	0.00981825	0.313241	0.0346241	0.253341	0.0304968	0.283565	0.0670903
599000	0.158565	0.00976282	0.312524	0.0345025	0.253301	0.0304285	0.283869	0.0670693
599500	0.158614	0.00991163	0.312647	0.0343489	0.253396	0.030295	0.283973	0.0670423
600000	0.158581	0.00985279	0.31304	0.0344138	0.253824	0.0303668	0.284578	0.0671287
600500	0.158347	0.0098566	0.313186	0.0345435	0.253583	0.0303184	0.284136	0.0670927
601000	0.158008	0.00977827	0.312027	0.0343539	0.253169	0.0302729	0.283933	0.0672851
601500	0.158021	0.00973655	0.312213	0.0346045	0.253259	0.0304717	0.284258	0.0675582
602000	0.158172	0.00981224	0.311686	0.0345888	0.253276	0.0303971	0.284456	0.067497
602500	0.158117	0.0097418	0.31145	0.0347132	0.253735	0.0304943	0.284909	0.0671412
603000	0.15821	0.00991064	0.311823	0.0346584	0.253694	0.030488	0.285132	0.067042
603500	0.158465	0.00992017	0.312571	0.0349089	0.253654	0.0304243	0.285152	0.0670912
604000	0.158361	0.00996273	0.312736	0.0349689	0.254613	0.0305133	0.285303	0.0673608
604500	0.157938	0.00992806	0.311973	0.0348537	0.254049	0.0304553	0.284711	0.0674151
605000	0.157953	0.00982441	0.311318	0.0345657	0.253802	0.0302798	0.284403	0.067311
605500	0.1583	0.00987708	0.311346	0.0347506	0.25329	0.0301624	0.284459	0.0676368
606000	0.15772	0.00989781	0.310434	0.0347587	0.252775	0.0300786	0.284661	0.0677255
606500	0.158067	0.00986417	0.310531	0.034826	0.252688	0.0301274	0.28468	0.0679285
607000	0.158054	0.00989417	0.309613	0.0346578	0.252354	0.0298744	0.285091	0.0681688
607500	0.157713	0.00983255	0.309731	0.0349701	0.252036	0.0299902	0.2849	0.0682322
608000	0.157639	0.00979604	0.30937	0.0349681	0.251752	0.0297912	0.284405	0.06842
608500	0.157463	0.00969617	0.308919	0.0347878	0.251335	0.0298917	0.28369	0.0679672
609000	0.157709	0.00972373	0.309034	0.0346699	0.251705	0.029902	0.283765	0.0680794
609500	0.157914	0.0098026	0.309005	0.0347543	0.251945	0.0298555	0.284034	0.0680898
610000	0.158397	0.00989296	0.310529	0.0349731	0.253067	0.0302417	0.28488	0.06819
610500	0.157975	0.00995393	0.310874	0.0350988	0.253425	0.0303362	0.28484	0.0683666
611000	0.158134	0.00997834	0.311066	0.0350367	0.253397	0.0301244	0.284477	0.0683508
611500	0.157905	0.00993111	0.310565	0.0350242	0.253539	0.0301278	0.283574	0.068341
612000	0.15789	0.0100174	0.311686	0.0352525	0.254566	0.0302098	0.284237	0.0682187
612500	0.157861	0.00999915	0.312131	0.0354957	0.254013	0.0302291	0.284157	0.0682028
613000	0.157699	0.00997148	0.311921	0.0354118	0.253585	0.0301166	0.283676	0.0680728
613500	0.157651	0.0100555	0.312233	0.0356401	0.253493	0.0301674	0.283344	0.0680635
614000	0.157439	0.010192	0.311872	0.0355175	0.252943	0.030222	0.283483	0.0683494
614500	0.157648	0.0101797	0.312951	0.0355324	0.253527	0.0304077	0.283518	0.0680871
615000	0.157647	0.0102632	0.313362	0.0356159	0.2538	0.0306087	0.283793	0.0681672
615500	0.157552	0.0103353	0.313327	0.0355741	0.253577	0.0305744	0.283616	0.0682227
616000	0.157206	0.0103123	0.312436	0.0354778	0.253781	0.030472	0.283392	0.0681833
616500	0.156825	0.010271	0.311184	0.0353143	0.253223	0.030414	0.282885	0.0679856
617000	0.156697	0.0102998	0.311518	0.0352758	0.25355	0.0304338	0.283495	0.0681296
617500	0.156898	0.0103535	0.31157	0.0354267	0.253826	0.0303441	0.284128	0.0682029
618000	0.156899	0.0103157	0.311652	0.0354044	0.254133	0.0302461	0.285314	0.0678914
618500	0.157117	0.0103895	0.3113	0.0356594	0.253717	0.0301821	0.28565	0.0678787
619000	0.157662	0.0104233	0.311665	0.0354039	0.254326	0.0300963	0.285944	0.0677976
619500	0.15728	0.010362	0.311074	0.0353057	0.254309	0.0300147	0.285913	0.0676309
620000	0.157101	0.0103064	0.310892	0.0353167	0.254636	0.0301737	0.286201	0.0673525
620500	0.156903	0.0103202	0.311393	0.0351213	0.255331	0.0301387	0.286388	0.0670328
621000	0.157002	0.0102517	0.311667	0.0349815	0.254699	0.0301205	0.28597	0.0667751
621500	0.15662	0.0102343	0.312144	0.0351603	0.254605	0.0302011	0.286439	0.0666882
622000	0.156824	0.0102774	0.312278	0.0351941	0.25464	0.0302024	0.286279	0.0668938
622500	0.157542	0.0103682	0.311833	0.0350156	0.254806	0.0302644	0.286034	0.0669861
623000	0.157092	0.0102707	0.31175	0.0352523	0.254679	0.0304442	0.286344	0.0672919
623500	0.157547	0.0103219	0.312262	0.0354063	0.255656	0.0305628	0.286366	0.0670784
624000	0.157171	0.0104094	0.31111	0.0352344	0.25452	0.0304371	0.285297	0.0672726
624500	0.156943	0.0103794	0.31126	0.035448	0.254921	0.0305456	0.28581	0.067242
625000	0.156979	0.0104117	0.310933	0.0355381	0.254551	0.0305422	0.284936	0.067218
625500	0.156994	0.0103709	0.31075	0.0352565	0.254017	0.0304252	0.284555	0.0672455
626000	0.156732	0.010372	0.310472	0.0355887	0.253933	0.0303734	0.284733	0.0672005
626500	0.156471	0.0103441	0.311083	0.0357179	0.254097	0.0304408	0.284425	0.0675159
627000	0.156096	0.0102851	0.310997	0.0354825	0.253689	0.0304906	0.284058	0.0673875
627500	0.155694	0.010289	0.311566	0.0353913	0.253725	0.030491	0.284284	0.0673706
628000	0.155248	0.0102407	0.310698	0.0348012	0.253272	0.0302933	0.283819	0.0672101
628500	0.155447	0.0102019	0.311834	0.0349698	0.253558	0.0304899	0.283548	0.0672915
629000	0.155412	0.010213	0.312286	0.035179	0.253637	0.0304613	0.283766	0.0671572
629500	0.155365	0.0102418	0.312281	0.0352546	0.253253	0.0303662	0.283439	0.0670609
630000	0.154882	0.0100694	0.310811	0.0350483	0.252575	0.0301589	0.283011	0.0670317
630500	0.154896	0.01009	0.310118	0.0348558	0.25238	0.0301972	0.282653	0.067109
631000	0.15469	0.00999153	0.309653	0.0349638	0.25197	0.0302871	0.282003	0.0672193
631500	0.155121	0.0100664	0.311155	0.035377	0.252633	0.0304511	0.282917	0.0672791
632000	0.155037	0.0101914	0.31003	0.0352068	0.251546	0.0303801	0.282255	0.0672336
632500	0.154911	0.0102783	0.309729	0.0351706	0.251032	0.0302476	0.282078	0.0672012
633000	0.154619	0.0102363	0.308007	0.0350241	0.250745	0.0301204	0.281999	0.0674521
633500	0.154606	0.0102972	0.307121	0.0348029	0.250089	0.0301138	0.281797	0.0675942
634000	0.154389	0.0102708	0.30683	0.034848	0.250289	0.0300789	0.281837	0.0679166
634500	0.154384	0.0103261	0.305391	0.0346808	0.249516	0.0300563	0.281426	0.0682093
635000	0.154353	0.0101856	0.304636	0.03459	0.24904	0.0299272	0.281121	0.0682397
635500	0.154182	0.0102893	0.304669	0.03456	0.249279	0.0298936	0.281403	0.0681157
636000	0.154238	0.0103375	0.304282	0.0343854	0.248672	0.0298719	0.280989	0.068536
636500	0.154532	0.0103791	0.304354	0.0340601	0.249099	0.0297425	0.280979	0.0683457
637000	0.154231	0.0101838	0.305035	0.0342449	0.249098	0.0296893	0.28085	0.0682525
637500	0.153325	0.0101533	0.30496	0.0343629	0.248946	0.0297237	0.280699	0.0683417
638000	0.153565	0.0101608	0.304651	0.0343582	0.248501	0.0295034	0.280279	0.0684264
638500	0.153441	0.0101028	0.305029	0.0346014	0.248298	0.0294221	0.279801	0.0688303
639000	0.153433	0.0100202	0.305383	0.0345326	0.248514	0.029513	0.279426	0.0687403
639500	0.15354	0.0100999	0.305361	0.0344676	0.248625	0.0295668	0.279874	0.0686888
640000	0.153369	0.0101036	0.304724	0.0344054	0.247403	0.0293837	0.278815	0.0690514
640500	0.153492	0.0101059	0.303741	0.0341866	0.246737	0.0293884	0.278319	0.0690633
641000	0.153515	0.0101661	0.303679	0.0341731	0.246503	0.0294075	0.27783	0.0691382
641500	0.153253	0.0101253	0.303121	0.0340903	0.24632	0.0292993	0.276951	0.0692397
642000	0.153198	0.0102223	0.303825	0.0341151	0.246849	0.0296376	0.277422	0.0693278
642500	0.153198	0.0102306	0.30419	0.0343208	0.247449	0.0297983	0.277599	0.0691928
643000	0.153559	0.0102881	0.304255	0.0341185	0.247443	0.0295012	0.277853	0.0691237
643500	0.153874	0.0103879	0.303556	0.0342649	0.24688	0.0295672	0.277061	0.0693531
644000	0.153443	0.010301	0.302574	0.0341035	0.246513	0.0295944	0.276849	0.0692851
644500	0.153767	0.0103327	0.303573	0.0344625	0.246645	0.0298388	0.277339	0.0694497
645000	0.153469	0.0103124	0.302304	0.034581	0.246269	0.029706	0.277287	0.0690788
645500	0.153656	0.0103742	0.302806	0.0345385	0.246645	0.0296434	0.277358	0.0688924
646000	0.15324	0.0102854	0.300763	0.0342581	0.245671	0.0294411	0.277159	0.0692014
646500	0.153292	0.0103317	0.301164	0.0343164	0.245986	0.0295324	0.277558	0.068969
647000	0.153237	0.0104084	0.301732	0.0344927	0.246045	0.0295644	0.277374	0.0687666
647500	0.153351	0.0103786	0.301982	0.0345575	0.245677	0.0296421	0.276834	0.0687718
648000	0.153774	0.0104398	0.302393	0.0347583	0.245539	0.0295631	0.277056	0.0689186
648500	0.15354	0.0103785	0.302072	0.0344813	0.245486	0.0295368	0.277066	0.0688697
649000	0.153894	0.0104433	0.301925	0.0345119	0.24559	0.029457	0.27729	0.0689454
649500	0.153738	0.0104259	0.301082	0.0343917	0.244926	0.0292801	0.276966	0.068954
650000	0.154136	0.0104312	0.300749	0.0343268	0.244673	0.0292032	0.277015	0.0689436
650500	0.154394	0.0104713	0.30164	0.0344408	0.244993	0.0293436	0.277074	0.0688314
651000	0.153909	0.0104638	0.302072	0.0344585	0.244973	0.0292954	0.277331	0.0686237
651500	0.153667	0.0104263	0.302711	0.0343801	0.245293	0.0293335	0.277772	0.0686258
652000	0.153451	0.0103784	0.302058	0.0344877	0.244726	0.0293209	0.277103	0.0685214
652500	0.153264	0.0102601	0.302395	0.0345676	0.244614	0.0293094	0.276943	0.0684748
653000	0.15362	0.0103593	0.30139	0.0342686	0.243888	0.0290441	0.276802	0.0683297
653500	0.15352	0.0102996	0.30055	0.0344159	0.243766	0.0289608	0.277094	0.0686259
654000	0.153768	0.0103425	0.300562	0.0343959	0.244187	0.0290368	0.277887	0.0685665
654500	0.153999	0.0103166	0.299963	0.0340484	0.243879	0.0288606	0.277861	0.0686498
655000	0.153883	0.0104206	0.299876	0.0340136	0.244039	0.028925	0.278013	0.0684989
655500	0.153461	0.0104714	0.29986	0.0340709	0.243791	0.0288299	0.277542	0.0683966
656000	0.153384	0.0104712	0.300395	0.0344223	0.244114	0.0288055	0.278193	0.0681609
656500	0.153537	0.0104661	0.29956	0.0340914	0.243289	0.02857	0.277721	0.0681774
657000	0.153568	0.0104383	0.299334	0.0339288	0.243297	0.0285698	0.27742	0.0680098
657500	0.153927	0.0104636	0.300234	0.0340832	0.243716	0.0286938	0.277668	0.0679911
658000	0.153904	0.0104073	0.301537	0.0344772	0.244496	0.028959	0.277759	0.0680292
658500	0.154052	0.0104136	0.300381	0.0343408	0.244296	0.0289989	0.27792	0.0680445
659000	0.153794	0.010448	0.300196	0.0340351	0.243953	0.0288186	0.277722	0.0678207
659500	0.153468	0.0102932	0.300858	0.0340276	0.244404	0.028905	0.277956	0.0678176
660000	0.153558	0.0102484	0.300779	0.0342045	0.244391	0.0289379	0.277559	0.067864
660500	0.153709	0.0102308	0.301534	0.0341607	0.244876	0.0289592	0.278467	0.0677428
661000	0.153573	0.0102389	0.301964	0.034355	0.244671	0.0287774	0.278208	0.0679316
661500	0.153686	0.0103035	0.301605	0.0343232	0.24427	0.0286519	0.277425	0.0682427
662000	0.153725	0.0102486	0.302485	0.0345159	0.245075	0.0287054	0.278388	0.0682077
662500	0.15363	0.0102443	0.30213	0.0345811	0.244606	0.0287473	0.278459	0.0682696
663000	0.153664	0.010284	0.301442	0.0343691	0.24461	0.0286634	0.278972	0.0679758
663500	0.153922	0.0103026	0.301016	0.0343026	0.244749	0.0287978	0.278389	0.0680128
664000	0.153756	0.0101847	0.30119	0.0343836	0.244613	0.0289323	0.277826	0.0683333
664500	0.15346	0.0101317	0.301712	0.0346319	0.244868	0.0289882	0.277465	0.0683767
665000	0.153868	0.0100463	0.301964	0.0344137	0.244685	0.0289154	0.277142	0.0684827
665500	0.153843	0.0100294	0.301742	0.0343777	0.244953	0.0290179	0.277474	0.0686112
666000	0.153835	0.0100276	0.302078	0.0344914	0.245278	0.0290704	0.278084	0.0684778
666500	0.15377	0.0100818	0.302694	0.0347384	0.245659	0.0292431	0.278456	0.0682189
667000	0.153808	0.0101124	0.301584	0.0346702	0.245462	0.0291398	0.27822	0.0678111
667500	0.153925	0.0100577	0.301996	0.0346292	0.245353	0.0291078	0.277827	0.0679853
668000	0.153775	0.0100843	0.301664	0.034829	0.245547	0.0292993	0.278248	0.0679467
668500	0.1534	0.0100299	0.301419	0.0347268	0.245745	0.0294832	0.278398	0.067998
669000	0.152949	0.00996929	0.30132	0.0346722	0.245803	0.0293578	0.278609	0.0679068
669500	0.152891	0.00993337	0.301541	0.0347771	0.245492	0.0294045	0.27853	0.0677249
670000	0.152776	0.00994621	0.30175	0.0348414	0.245998	0.0295561	0.278625	0.0677089
670500	0.152485	0.0098497	0.301747	0.0348122	0.246156	0.0295154	0.278808	0.0676135
671000	0.152679	0.00996701	0.30213	0.0347673	0.245957	0.0296126	0.278706	0.0675036
671500	0.152847	0.0100069	0.301386	0.0348217	0.245477	0.0295208	0.278273	0.0677394
672000	0.152908	0.0100761	0.300388	0.0346754	0.245408	0.0294283	0.278984	0.0677342
672500	0.153054	0.0101615	0.301006	0.0348923	0.246516	0.0295821	0.28005	0.0676611
673000	0.152772	0.0101377	0.300045	0.0347856	0.245843	0.0293083	0.279436	0.0676003
673500	0.152689	0.0101824	0.301651	0.0349479	0.246875	0.0295162	0.279996	0.0673972
674000	0.153051	0.0102625	0.302686	0.0350275	0.247077	0.0295811	0.280357	0.0672346
674500	0.153285	0.0103771	0.302568	0.0349087	0.24692	0.0293902	0.280672	0.0675169
675000	0.152941	0.0103359	0.302162	0.0349493	0.246577	0.0292468	0.280233	0.0674785
675500	0.152654	0.0103618	0.301465	0.03477	0.24647	0.0293236	0.27992	0.0673614
676000	0.152312	0.0104564	0.302122	0.034901	0.246329	0.0291196	0.279488	0.0673911
676500	0.152462	0.0104573	0.30303	0.0350185	0.24647	0.0292166	0.279197	0.0675103
677000	0.15221	0.0104494	0.302353	0.0348832	0.245603	0.0290467	0.278506	0.0677392
677500	0.151846	0.0103945	0.301482	0.0346329	0.245488	0.0289818	0.2778	0.0680233
678000	0.151564	0.0103016	0.301005	0.0347492	0.244992	0.0291098	0.277772	0.0680505
678500	0.151656	0.0103717	0.300576	0.0346273	0.245052	0.0290097	0.277998	0.0680578
679000	0.151417	0.0102871	0.300336	0.0346676	0.244596	0.0290081	0.277406	0.0684202
679500	0.151508	0.0103707	0.300605	0.0346452	0.245163	0.0290515	0.277527	0.0680812
680000	0.151671	0.0104821	0.300098	0.0348586	0.245005	0.0288703	0.276745	0.0679454
680500	0.152155	0.0104424	0.301727	0.0350513	0.245748	0.0289612	0.277013	0.067996
681000	0.152136	0.0103684	0.301876	0.0352529	0.245616	0.0290875	0.276976	0.0678776
681500	0.151977	0.0103337	0.302615	0.0352698	0.246337	0.0291141	0.277271	0.0678357
682000	0.151947	0.010306	0.302493	0.0351756	0.246343	0.0291652	0.27775	0.067622
682500	0.151802	0.0102789	0.30268	0.0353663	0.246508	0.0293821	0.27758	0.0678901
683000	0.152061	0.0103875	0.302682	0.0356383	0.246458	0.0294228	0.277007	0.0680536
683500	0.152456	0.0105397	0.303585	0.0355019	0.24665	0.0294369	0.276912	0.0678245
684000	0.152452	0.0105469	0.303656	0.0355492	0.24667	0.0294997	0.277712	0.06769
684500	0.152328	0.0105389	0.303894	0.0354457	0.24685	0.0294768	0.277859	0.0674822
685000	0.152356	0.010502	0.303739	0.0356426	0.246608	0.0295604	0.277811	0.0678444
685500	0.152317	0.010483	0.303632	0.0358059	0.246595	0.0294301	0.277889	0.0678329
686000	0.152766	0.0105176	0.30394	0.03593	0.24691	0.0295679	0.277726	0.0679703
686500	0.152679	0.0105104	0.304297	0.0356179	0.246635	0.0297093	0.277511	0.0681053
687000	0.152956	0.0105747	0.304901	0.0355633	0.246895	0.0298406	0.277386	0.0682262
687500	0.152635	0.0104545	0.305193	0.0354606	0.247234	0.0298421	0.277493	0.068172
688000	0.152535	0.0104516	0.305216	0.0353146	0.24702	0.0298823	0.277407	0.0680153
688500	0.152612	0.010499	0.305369	0.0352916	0.246816	0.0299174	0.276998	0.0681523
689000	0.152481	0.0104638	0.305912	0.0353543	0.247328	0.0297404	0.277467	0.0682331
689500	0.1525	0.0103814	0.305017	0.0352975	0.246941	0.0297392	0.27722	0.0683221
690000	0.152575	0.0103945	0.305238	0.0354228	0.246735	0.0298051	0.277671	0.0680977
690500	0.152752	0.0104089	0.30504	0.0354756	0.246463	0.0297112	0.277232	0.0681596
691000	0.152574	0.0103493	0.306605	0.0356948	0.247511	0.0299198	0.277827	0.0679415
691500	0.15287	0.0104676	0.306833	0.0356558	0.247161	0.0297114	0.277884	0.0679589
692000	0.153122	0.0104244	0.306468	0.0356416	0.247417	0.0297643	0.278115	0.0680836
692500	0.153154	0.0104212	0.306246	0.0356594	0.247459	0.0297202	0.278346	0.0680782
693000	0.153098	0.01037	0.305742	0.0355298	0.246805	0.0296051	0.277697	0.0682172
693500	0.153284	0.0103846	0.306012	0.0353835	0.2471	0.0295246	0.278232	0.0681251
694000	0.153041	0.010256	0.30543	0.0354048	0.246904	0.0294131	0.278356	0.0680941
694500	0.153091	0.0102172	0.305812	0.0354382	0.246639	0.0294597	0.278549	0.0683292
695000	0.153471	0.0102359	0.30745	0.035426	0.247184	0.0294405	0.278778	0.067933
695500	0.153422	0.0102114	0.307029	0.0351851	0.246908	0.0293883	0.278607	0.0678639
696000	0.153664	0.0102945	0.306736	0.0349846	0.246685	0.029379	0.278578	0.0678939
696500	0.154053	0.0102393	0.30779	0.0349376	0.247609	0.0296274	0.279201	0.0677181
697000	0.15394	0.0102119	0.308885	0.0348319	0.248057	0.0297851	0.279495	0.0675757
697500	0.153892	0.0102648	0.307781	0.0348689	0.247212	0.0294774	0.278966	0.0674433
698000	0.154103	0.0103332	0.308216	0.0348953	0.246879	0.0294645	0.278319	0.0676092
698500	0.15424	0.0103635	0.307587	0.0348078	0.246604	0.0294969	0.278121	0.0677706
699000	0.153894	0.010335	0.305624	0.0344887	0.246166	0.0292796	0.277464	0.0677704
699500	0.153681	0.0103115	0.306434	0.0346635	0.246296	0.0293736	0.277286	0.0680216
700000	0.1532	0.0102916	0.306057	0.0345889	0.245385	0.0293085	0.277324	0.068148
700500	0.15347	0.0102909	0.306408	0.0348597	0.245996	0.0295594	0.277738	0.0681037
701000	0.153715	0.0103571	0.306837	0.0348168	0.246686	0.0296513	0.278137	0.0677301
701500	0.153345	0.0103584	0.307382	0.0350507	0.247361	0.029846	0.279078	0.0678521
702000	0.153269	0.0103385	0.308065	0.0353816	0.247476	0.0297995	0.279104	0.0678726
702500	0.15304	0.0103428	0.307563	0.0353288	0.246923	0.02956	0.278405	0.0676671
703000	0.152774	0.01036	0.308393	0.0357642	0.247786	0.029688	0.278935	0.0676885
703500	0.152659	0.0105034	0.308418	0.0356084	0.247916	0.0297733	0.278685	0.0675029
704000	0.152847	0.0104228	0.307756	0.0355269	0.247736	0.029786	0.278827	0.0675995
704500	0.15244	0.0104413	0.307368	0.035472	0.247383	0.0297777	0.277733	0.0674658
705000	0.152204	0.0104671	0.306992	0.0355557	0.247107	0.0298028	0.277928	0.0677542
705500	0.151985	0.0104072	0.307483	0.0354981	0.247631	0.0297763	0.278214	0.0672712
706000	0.151994	0.0103201	0.307507	0.0354576	0.247696	0.0298656	0.278278	0.0670442
706500	0.151585	0.0103391	0.307739	0.035704	0.247764	0.0299696	0.278053	0.0670421
707000	0.151181	0.0103842	0.306959	0.0358796	0.247341	0.0299234	0.277456	0.067159
707500	0.151709	0.0104042	0.307928	0.036018	0.248025	0.0300898	0.278277	0.0668842
708000	0.151689	0.0104277	0.308219	0.0360459	0.248019	0.030039	0.278243	0.0669583
708500	0.151709	0.010484	0.308814	0.0362765	0.248244	0.030227	0.277513	0.0670762
709000	0.151613	0.0104386	0.306997	0.0358014	0.248011	0.0300997	0.278072	0.0672978
709500	0.151517	0.0104807	0.306757	0.0358084	0.248011	0.0300417	0.27784	0.0671428
710000	0.151483	0.0104118	0.307046	0.0357194	0.248394	0.0300889	0.277663	0.0672983
710500	0.151426	0.0104426	0.306958	0.0356519	0.247585	0.0300276	0.276995	0.0676703
711000	0.151379	0.0104185	0.306761	0.035897	0.247487	0.0299712	0.276907	0.0677063
711500	0.150988	0.0103505	0.306361	0.0356315	0.247107	0.0299991	0.276827	0.0675178
712000	0.151322	0.0103968	0.305805	0.0354841	0.246736	0.0298375	0.276348	0.0677617
712500	0.150924	0.0103645	0.305328	0.0353509	0.246659	0.0299065	0.276101	0.0678663
713000	0.150772	0.0103885	0.3044	0.0352448	0.246439	0.0297505	0.276541	0.068005
713500	0.150547	0.0102639	0.304835	0.035434	0.246008	0.0298779	0.276096	0.0682787
714000	0.150344	0.0102184	0.304413	0.0355261	0.245067	0.0298292	0.275032	0.0683388
714500	0.150761	0.0102099	0.304524	0.0354201	0.245698	0.0298695	0.275527	0.0683077
715000	0.150243	0.010182	0.302727	0.0348688	0.244469	0.0296361	0.274748	0.0683883
715500	0.150071	0.0101407	0.303026	0.0349161	0.244512	0.0296972	0.274808	0.0682896
716000	0.149579	0.0100501	0.301674	0.0346422	0.243426	0.0294334	0.274531	0.0682526
716500	0.14972	0.0101226	0.300879	0.0344819	0.242956	0.029142	0.274241	0.0684375
717000	0.149946	0.0101468	0.30118	0.0344581	0.243041	0.0290716	0.274445	0.0685981
717500	0.150396	0.0101433	0.300917	0.0344278	0.242973	0.0290236	0.273996	0.068589
718000	0.150632	0.0101503	0.301596	0.0344135	0.243346	0.0292064	0.273891	0.0685221
718500	0.150598	0.0102295	0.301692	0.0342607	0.243185	0.0291786	0.27389	0.0683976
719000	0.150504	0.0102558	0.301741	0.034123	0.243513	0.029156	0.274419	0.0681406
719500	0.150553	0.0101714	0.302022	0.0344553	0.243712	0.0292638	0.27399	0.0680038
720000	0.150626	0.0101695	0.301588	0.0344329	0.243713	0.0291426	0.274269	0.0677728
720500	0.15036	0.0100928	0.300294	0.0342745	0.243051	0.0291211	0.274335	0.0678372
721000	0.150393	0.0100454	0.298032	0.0338518	0.241575	0.0287983	0.27339	0.0680614
721500	0.150217	0.0100532	0.297825	0.0340632	0.241099	0.0288641	0.273066	0.0682458
722000	0.149941	0.0100729	0.297587	0.0339686	0.240725	0.0286838	0.272579	0.0681987
722500	0.150278	0.0101349	0.297326	0.03382	0.240624	0.0286628	0.272125	0.0680689
723000	0.150246	0.0101799	0.296163	0.03361	0.240052	0.0285737	0.271672	0.0678497
723500	0.150498	0.0101601	0.296039	0.0336231	0.239903	0.0285865	0.271551	0.0679668
724000	0.150636	0.0101503	0.296781	0.0336654	0.240244	0.0287064	0.272158	0.0680548
724500	0.150089	0.0100261	0.296878	0.0340821	0.240831	0.0288099	0.272189	0.0679155
725000	0.149285	0.00991739	0.297057	0.0338918	0.24067	0.0287636	0.271682	0.0679137
725500	0.149718	0.00994546	0.29826	0.0342421	0.240898	0.0288524	0.272178	0.0678853
726000	0.149591	0.00991512	0.29863	0.0343802	0.240965	0.0288972	0.272037	0.0681636
726500	0.149318	0.00984618	0.299505	0.0344485	0.241106	0.0289702	0.272035	0.0682819
727000	0.149031	0.00986055	0.298509	0.0344699	0.240672	0.0289064	0.271604	0.068351
727500	0.149222	0.00989159	0.299331	0.0344589	0.240951	0.0288097	0.27171	0.0681684
728000	0.1495	0.00988298	0.299103	0.0342228	0.240771	0.0289954	0.271225	0.0681722
728500	0.149118	0.00979184	0.298788	0.0340605	0.240655	0.0290844	0.27088	0.0683681
729000	0.148934	0.00965898	0.298102	0.0338593	0.239718	0.028841	0.269921	0.0685845
729500	0.149213	0.00970429	0.297684	0.0336647	0.240015	0.0287665	0.27031	0.0684018
730000	0.14909	0.00974184	0.298725	0.0340013	0.240503	0.0289478	0.270446	0.0684092
730500	0.148989	0.00970462	0.298755	0.0340208	0.240198	0.0289708	0.270251	0.0683367
731000	0.149328	0.00967582	0.299639	0.0341681	0.24037	0.0290064	0.270275	0.0682473
731500	0.149658	0.00970087	0.299034	0.0339943	0.240449	0.0288947	0.270986	0.0682764
732000	0.149453	0.0097432	0.29883	0.0338275	0.240082	0.0288308	0.27034	0.0681942
732500	0.149489	0.00982616	0.299028	0.0337165	0.240196	0.0288926	0.270233	0.0683168
733000	0.148651	0.00975273	0.29828	0.0337649	0.239907	0.0288678	0.270074	0.0685611
733500	0.148572	0.00980738	0.298071	0.0338362	0.239828	0.0288446	0.269859	0.0686827
734000	0.148119	0.00982201	0.299498	0.0341446	0.240697	0.0291211	0.270584	0.0686695
734500	0.14816	0.0098918	0.300272	0.0345319	0.241245	0.0292974	0.271126	0.068368
735000	0.147892	0.00980252	0.30171	0.0348392	0.24174	0.0295273	0.270858	0.0685356
735500	0.147855	0.00972641	0.302248	0.0349843	0.241931	0.029586	0.270399	0.0685381
736000	0.14809	0.00968101	0.302537	0.0348276	0.242221	0.0295492	0.27084	0.0684078
736500	0.1482	0.0097202	0.303606	0.0349413	0.242778	0.0295426	0.271232	0.0680038
737000	0.148441	0.0098002	0.303672	0.0350444	0.243448	0.0298429	0.271839	0.068058
737500	0.148742	0.00992939	0.303403	0.0350315	0.243523	0.0297664	0.271517	0.0678993
738000	0.148727	0.00992681	0.304017	0.0350448	0.243097	0.0297019	0.271036	0.0677693
738500	0.148861	0.00987632	0.302948	0.0349387	0.24293	0.02971	0.27076	0.0679747
739000	0.148454	0.00974151	0.301638	0.0347433	0.24243	0.029599	0.270081	0.0684168
739500	0.148847	0.00984736	0.302164	0.034888	0.242464	0.0296238	0.2699	0.0682856
740000	0.148649	0.00974493	0.302665	0.0349832	0.242464	0.0295763	0.269764	0.0680734
740500	0.14827	0.00974319	0.302279	0.0349246	0.241933	0.0295367	0.269442	0.0681399
741000	0.147956	0.00972944	0.302251	0.034876	0.241678	0.0295228	0.269568	0.0681206
741500	0.148209	0.00986761	0.3023	0.0349348	0.241939	0.029527	0.269467	0.0681871
742000	0.148508	0.00993338	0.302569	0.0348215	0.241839	0.0294466	0.269576	0.068681
742500	0.14853	0.00993862	0.301965	0.034721	0.241236	0.029276	0.269194	0.0684557
743000	0.148257	0.00990595	0.301396	0.034383	0.241565	0.0293285	0.270052	0.0683643
743500	0.148287	0.00992653	0.302122	0.0345267	0.242269	0.0295077	0.270061	0.0684154
744000	0.148486	0.00994651	0.302058	0.0343888	0.242642	0.029466	0.270228	0.0683062
744500	0.148087	0.00990763	0.302111	0.0343529	0.242581	0.0295129	0.27029	0.0683019
745000	0.148309	0.00991399	0.302639	0.0344445	0.242813	0.0295915	0.269755	0.0679832
745500	0.148344	0.0099421	0.302576	0.0344608	0.242597	0.0295954	0.269864	0.0682202
746000	0.148124	0.00986655	0.301667	0.0346323	0.241546	0.0294653	0.269208	0.068582
746500	0.147858	0.00991538	0.301189	0.0344096	0.2412	0.0293483	0.268733	0.0684118
747000	0.147607	0.00985253	0.300682	0.0343653	0.240849	0.0293274	0.268102	0.0683773
747500	0.147461	0.00987604	0.300437	0.0344223	0.240429	0.0292594	0.267561	0.0682037
748000	0.147932	0.00993979	0.301126	0.0346141	0.240647	0.029325	0.268422	0.0685787
748500	0.14829	0.0100629	0.300127	0.0344403	0.239518	0.0290829	0.267206	0.0687573
749000	0.148257	0.0100812	0.29942	0.0342074	0.239329	0.0290708	0.267311	0.0691459
749500	0.148209	0.0100248	0.299336	0.0342877	0.239291	0.0292155	0.267579	0.0690651
750000	0.148647	0.0100546	0.299186	0.0340442	0.239299	0.0290633	0.267681	0.0688106
750500	0.148189	0.00997928	0.298311	0.0339832	0.239244	0.0289071	0.267964	0.068971
751000	0.148604	0.0100386	0.298883	0.0339916	0.239333	0.0290365	0.268077	0.0691347
751500	0.148173	0.0099892	0.298319	0.033795	0.23896	0.0290187	0.267855	0.0693357
752000	0.148139	0.00997104	0.298532	0.033904	0.239098	0.0289057	0.268259	0.0692815
752500	0.147806	0.00994265	0.298146	0.034012	0.23954	0.0290094	0.26897	0.0691494
753000	0.147848	0.00993663	0.297444	0.0340101	0.238752	0.0287934	0.268739	0.0691866
753500	0.147606	0.0100318	0.297115	0.0339699	0.238483	0.0287719	0.268308	0.0687841
754000	0.147195	0.00996805	0.297706	0.0344013	0.238154	0.0288329	0.267825	0.0687153
754500	0.146681	0.00992926	0.296643	0.0343633	0.238417	0.0289318	0.268526	0.068802
755000	0.147103	0.00989807	0.297365	0.0342616	0.238975	0.0289364	0.268891	0.0686784
755500	0.146911	0.00988919	0.29707	0.0344384	0.238499	0.0289282	0.268474	0.0687497
756000	0.146447	0.00981573	0.297536	0.0347334	0.23906	0.0291413	0.268526	0.068524
756500	0.146493	0.0098767	0.297225	0.0345146	0.23874	0.0290708	0.268385	0.0684128
757000	0.146676	0.00988256	0.297086	0.0344847	0.239463	0.029201	0.269245	0.0685186
757500	0.14672	0.00980807	0.29719	0.0344237	0.23981	0.0290898	0.269675	0.0685003
758000	0.146514	0.00988994	0.295777	0.0341679	0.238383	0.02891	0.269116	0.0684001
758500	0.146384	0.00975649	0.296259	0.0343606	0.238466	0.0289429	0.269214	0.0686525
759000	0.146391	0.00977506	0.29658	0.0342629	0.23855	0.0290789	0.268748	0.0688086
759500	0.146684	0.00979587	0.29689	0.034231	0.238942	0.0291582	0.269087	0.0689021
760000	0.146406	0.00972419	0.296831	0.0343416	0.239389	0.0290612	0.269202	0.068692
760500	0.146029	0.00973797	0.296679	0.0342685	0.238829	0.0289038	0.268625	0.0684741
761000	0.146088	0.00968659	0.295803	0.0343511	0.238534	0.0287268	0.268867	0.0685781
761500	0.145573	0.00968161	0.295197	0.0343083	0.237971	0.0286895	0.267845	0.0686292
762000	0.145511	0.00972404	0.29487	0.0341738	0.238259	0.0287543	0.267922	0.0686058
762500	0.145636	0.00974691	0.294102	0.0340959	0.237767	0.0287135	0.267678	0.0686663
763000	0.145586	0.00976855	0.294151	0.0339	0.237397	0.0287056	0.267981	0.0686273
763500	0.145782	0.00982522	0.295211	0.0341103	0.238032	0.0288374	0.26854	0.0687592
764000	0.146193	0.0098894	0.29466	0.0340965	0.238123	0.0287667	0.268502	0.0690514
764500	0.145906	0.00977133	0.295106	0.0339166	0.238228	0.0287685	0.268297	0.0689987
765000	0.145784	0.00977503	0.294794	0.0339393	0.237712	0.0287665	0.268251	0.0691105
765500	0.146104	0.0098392	0.295677	0.0342005	0.238068	0.0288576	0.268672	0.0691793
766000	0.145823	0.00975095	0.296763	0.0343529	0.238573	0.0289118	0.268764	0.069124
766500	0.145724	0.00971861	0.296084	0.0342242	0.238237	0.0288734	0.268168	0.0689072
767000	0.145716	0.00976432	0.296588	0.034277	0.238855	0.02894	0.268551	0.0687564
767500	0.145671	0.00970282	0.297216	0.0343057	0.239147	0.0289407	0.268851	0.0687789
768000	0.145564	0.00971996	0.297151	0.0343257	0.238449	0.0289499	0.267745	0.0688878
768500	0.145655	0.00974609	0.297464	0.0345264	0.23893	0.0291394	0.267879	0.0687198
769000	0.145575	0.00979438	0.297283	0.0343345	0.238838	0.0290458	0.267652	0.0690696
769500	0.145601	0.00979114	0.297166	0.034401	0.23828	0.0290711	0.267756	0.0694167
770000	0.145828	0.00986063	0.297293	0.034563	0.23876	0.0290844	0.268652	0.0691126
770500	0.145914	0.00978242	0.298616	0.0348156	0.240258	0.0291479	0.269495	0.0688951
771000	0.14553	0.00970349	0.298638	0.0345665	0.240167	0.0293096	0.269559	0.0689844
771500	0.145334	0.00971197	0.297859	0.0343945	0.239456	0.0291586	0.269406	0.0690645
772000	0.145421	0.00972277	0.298112	0.0345437	0.23966	0.0290615	0.269324	0.0690257
772500	0.145472	0.00974758	0.297738	0.034535	0.239131	0.0288811	0.269377	0.0690811
773000	0.145055	0.00977805	0.297542	0.0344447	0.239604	0.0289572	0.270055	0.0689866
773500	0.14528	0.00973153	0.296606	0.0342038	0.239074	0.0290228	0.270089	0.0690794
774000	0.145705	0.00972113	0.297892	0.0347074	0.239737	0.0290569	0.270843	0.0688425
774500	0.145775	0.00962815	0.297789	0.0346025	0.239655	0.0289669	0.270821	0.0687362
775000	0.145994	0.0096879	0.298322	0.0347163	0.240216	0.0290588	0.271844	0.0687181
775500	0.145934	0.00969435	0.297361	0.03439	0.24006	0.0289456	0.271155	0.068831
776000	0.145709	0.00961801	0.297396	0.034523	0.240293	0.0290934	0.271643	0.0689892
776500	0.145433	0.00954409	0.298136	0.0345276	0.240754	0.0292018	0.271747	0.0688649
777000	0.145449	0.00954209	0.299076	0.0348219	0.241326	0.0291878	0.272265	0.0684822
777500	0.145336	0.00954863	0.298861	0.0347515	0.241587	0.0292796	0.273036	0.0681592
778000	0.145214	0.0095831	0.299394	0.0345198	0.241881	0.0291321	0.273229	0.0679003
778500	0.145182	0.00966372	0.30059	0.0349199	0.242552	0.029269	0.273043	0.0673921
779000	0.145471	0.00980897	0.300294	0.035039	0.242036	0.0292871	0.272573	0.067363
779500	0.145317	0.00988155	0.299608	0.0352523	0.241708	0.0291197	0.272384	0.0675394
780000	0.145711	0.00979813	0.29916	0.0351991	0.241365	0.0289912	0.271674	0.0676113
780500	0.145297	0.00973159	0.296901	0.0346269	0.239815	0.028662	0.270081	0.0676874
781000	0.145112	0.00972247	0.297036	0.034916	0.239697	0.0287111	0.270165	0.0677871
781500	0.145153	0.00972274	0.296476	0.0348933	0.239409	0.0288388	0.270093	0.0679584
782000	0.145242	0.0096271	0.296383	0.0345602	0.239603	0.0288085	0.27005	0.0682199
782500	0.145346	0.00967922	0.296261	0.0342762	0.239526	0.0286848	0.27017	0.068268
783000	0.145096	0.00958109	0.296215	0.034255	0.239814	0.0286933	0.270733	0.0680458
783500	0.145534	0.00972818	0.296177	0.0342404	0.240422	0.0287807	0.270657	0.0681888
784000	0.145902	0.00984803	0.296507	0.0345206	0.240529	0.0287751	0.269965	0.0679188
784500	0.146168	0.0098488	0.296601	0.0343748	0.240548	0.0287459	0.270476	0.0678888
785000	0.146402	0.0099174	0.297979	0.0346274	0.241319	0.0290224	0.270863	0.0680123
785500	0.146058	0.00994201	0.297028	0.0345338	0.240705	0.0290303	0.270209	0.0683802
786000	0.145813	0.00992553	0.296382	0.0346348	0.24044	0.0290011	0.270023	0.0682848
786500	0.14609	0.00986395	0.296623	0.0346859	0.240404	0.0288832	0.270648	0.0683324
787000	0.146164	0.00986968	0.29654	0.0347707	0.239913	0.0289143	0.270201	0.0686669
787500	0.146144	0.00985063	0.29545	0.0344299	0.239449	0.0289307	0.270016	0.0688495
788000	0.146159	0.0098301	0.296562	0.0345611	0.240106	0.0290827	0.270521	0.0689083
788500	0.146378	0.00983611	0.296563	0.0342927	0.240367	0.0290871	0.270473	0.0688537
789000	0.146226	0.00980614	0.296217	0.0341371	0.240435	0.0290605	0.270653	0.0687284
789500	0.146392	0.00986834	0.295457	0.0340945	0.23996	0.0289744	0.269821	0.0688698
790000	0.146428	0.00993196	0.295915	0.0339651	0.239958	0.0290196	0.269682	0.0691962
790500	0.14668	0.00982949	0.295324	0.0339512	0.239277	0.028922	0.26921	0.068959
791000	0.146613	0.00983625	0.297052	0.0344947	0.240196	0.0291248	0.269014	0.0689058
791500	0.146753	0.00985869	0.297315	0.034456	0.239969	0.0290572	0.269463	0.0689013
792000	0.146226	0.00981109	0.298843	0.0351279	0.241002	0.0292478	0.269678	0.0689252
792500	0.146108	0.0098784	0.299308	0.0352298	0.241204	0.0293542	0.269722	0.0688434
793000	0.145893	0.00977845	0.299162	0.0352657	0.241398	0.0293251	0.270313	0.0688667
793500	0.145804	0.0098159	0.299548	0.0350815	0.241462	0.0293423	0.270076	0.0686139
794000	0.145895	0.00980278	0.299424	0.0350644	0.241691	0.0294492	0.270069	0.0687288
794500	0.145674	0.00969395	0.299333	0.0352174	0.241214	0.0295523	0.269801	0.0688564
795000	0.145751	0.00968556	0.299095	0.0350337	0.24142	0.0293935	0.270153	0.0688436
795500	0.145757	0.00968579	0.298489	0.0349338	0.241726	0.0293879	0.270682	0.0691872
796000	0.14554	0.0096217	0.297997	0.0349741	0.240859	0.0293318	0.27014	0.069332
796500	0.145749	0.00957488	0.297453	0.0347862	0.240506	0.0292067	0.269592	0.0694512
797000	0.145951	0.0096101	0.297207	0.0346104	0.240107	0.0292435	0.269428	0.0694772
797500	0.146038	0.00965237	0.297219	0.0344993	0.23975	0.0291886	0.269029	0.0697484
798000	0.14609	0.00964493	0.296989	0.0345866	0.240132	0.0292869	0.269741	0.0693644
798500	0.146111	0.00964779	0.296867	0.0348167	0.239967	0.0293408	0.26968	0.0693131
799000	0.145831	0.00963559	0.296244	0.0349096	0.239158	0.029278	0.269003	0.0692698
799500	0.145577	0.00958576	0.296967	0.0352438	0.238792	0.0292016	0.268876	0.0696614
800000	0.145702	0.00961843	0.297126	0.0352182	0.238763	0.0292449	0.268885	0.0697534
800500	0.145586	0.00960763	0.296086	0.0351508	0.23844	0.0291677	0.269322	0.069513
801000	0.145161	0.00951123	0.295829	0.0346049	0.238394	0.0290451	0.269479	0.0697818
801500	0.145083	0.00950868	0.295353	0.034458	0.238087	0.0288627	0.269145	0.0696526
802000	0.145202	0.00948318	0.295491	0.0344149	0.238368	0.0288837	0.270048	0.0692884
802500	0.144885	0.00952841	0.29553	0.0344394	0.237647	0.0288556	0.269259	0.0693697
803000	0.144796	0.00952561	0.294152	0.0341391	0.236846	0.0286106	0.268757	0.0693916
803500	0.144659	0.00951482	0.293156	0.0342472	0.235947	0.0285912	0.267974	0.0694755
804000	0.144947	0.00954989	0.293235	0.0343903	0.236453	0.028617	0.26796	0.0694353
804500	0.144831	0.00957156	0.293182	0.0344055	0.236394	0.0286678	0.26794	0.0692716
805000	0.144586	0.00959483	0.291974	0.034055	0.235795	0.0286159	0.267784	0.06903
805500	0.144748	0.00956351	0.292519	0.0341921	0.236257	0.0287025	0.268703	0.0691434
806000	0.144386	0.00955322	0.293405	0.0341791	0.236769	0.028849	0.269158	0.0691796
806500	0.144466	0.00947888	0.292193	0.0337614	0.235476	0.0287342	0.267928	0.0693571
807000	0.144339	0.00948275	0.292444	0.0339674	0.235654	0.0287447	0.268405	0.0693672
807500	0.144376	0.00955504	0.293324	0.0338208	0.236074	0.0287334	0.268641	0.0694033
808000	0.14459	0.00958355	0.293033	0.0338133	0.235952	0.0287328	0.267982	0.0696161
808500	0.144908	0.00962291	0.292592	0.0336915	0.235548	0.0284944	0.267701	0.0696785
809000	0.144879	0.00963882	0.292245	0.0338886	0.235193	0.0284857	0.2674	0.0695318
809500	0.14515	0.00976798	0.293057	0.034124	0.235567	0.0285735	0.267786	0.0695924
810000	0.145058	0.00965997	0.293653	0.0340584	0.235754	0.0286335	0.267293	0.0694591
810500	0.145004	0.00972824	0.294182	0.0341334	0.236581	0.0286974	0.268335	0.0693968
811000	0.144493	0.00964869	0.293745	0.0341465	0.236529	0.0288145	0.268205	0.0692651
811500	0.144321	0.0096281	0.292991	0.0338911	0.236137	0.0286894	0.267968	0.0694805
812000	0.144257	0.00967354	0.292912	0.0339749	0.235882	0.0286433	0.267853	0.0697759
812500	0.144108	0.00961585	0.292742	0.0339727	0.235685	0.0285639	0.267567	0.0698953
813000	0.144104	0.00966239	0.293242	0.034075	0.236002	0.0286561	0.267459	0.069946
813500	0.144692	0.0097673	0.293349	0.0343441	0.236427	0.0287692	0.267471	0.0697113
814000	0.144789	0.00982997	0.294366	0.0344631	0.236931	0.028902	0.267369	0.0697104
814500	0.144904	0.00984961	0.294634	0.034454	0.236788	0.029027	0.266845	0.0698223
815000	0.144829	0.00983632	0.29506	0.0346129	0.237331	0.0292901	0.266374	0.0696108
815500	0.14443	0.00979787	0.295308	0.0346614	0.237394	0.0292964	0.266432	0.0699079
816000	0.144383	0.00979108	0.295523	0.0347738	0.237739	0.0293571	0.266751	0.0698421
816500	0.144206	0.00971171	0.294622	0.0347145	0.237007	0.0292043	0.266004	0.0698859
817000	0.143857	0.00974061	0.294938	0.0344977	0.23691	0.0292342	0.265727	0.070124
817500	0.143905	0.00976785	0.295684	0.0349754	0.236885	0.029324	0.265781	0.0702057
818000	0.143698	0.00970098	0.295709	0.0349037	0.236991	0.0293002	0.265911	0.0699897
818500	0.143835	0.00962516	0.295746	0.0350178	0.236886	0.0292923	0.265873	0.0699909
819000	0.144151	0.00967523	0.296383	0.0349179	0.236939	0.0293234	0.266289	0.0704006
819500	0.144132	0.00961748	0.296685	0.0348216	0.237605	0.0293556	0.266299	0.0703837
820000	0.143797	0.00957929	0.295676	0.0341844	0.237246	0.0293335	0.266139	0.0704367
820500	0.143598	0.00952033	0.29535	0.034164	0.237977	0.029402	0.266915	0.0701808
821000	0.143678	0.00959974	0.295646	0.0342312	0.237828	0.0294752	0.26629	0.0698861
821500	0.143927	0.00955406	0.297088	0.0346884	0.238444	0.0295732	0.266419	0.0696566
822000	0.143929	0.00957441	0.296765	0.0347849	0.238066	0.0293477	0.26574	0.069936
822500	0.144315	0.00961167	0.297172	0.034775	0.238464	0.0293624	0.265962	0.069891
823000	0.143969	0.00955433	0.296264	0.0345085	0.23811	0.0293963	0.265761	0.06986
823500	0.143775	0.0095359	0.296174	0.0341405	0.238193	0.0293519	0.26596	0.0698597
824000	0.14368	0.00970235	0.296293	0.0341624	0.238561	0.0293797	0.266229	0.0701767
824500	0.143531	0.00971074	0.29592	0.0340554	0.238837	0.0293664	0.266349	0.0700592
825000	0.14376	0.00975169	0.295177	0.0341832	0.238515	0.0292482	0.266673	0.0701255
825500	0.14377	0.00977435	0.295721	0.0344445	0.23913	0.0292466	0.267304	0.069891
826000	0.1435	0.00981867	0.295488	0.034586	0.239172	0.0291801	0.267122	0.0698524
826500	0.142972	0.00976089	0.294895	0.0345525	0.238194	0.0290925	0.266488	0.069697
827000	0.142943	0.00978547	0.295782	0.0346772	0.238851	0.0293053	0.267198	0.0695489
827500	0.142659	0.00983064	0.295517	0.0343727	0.238002	0.0291894	0.266744	0.0695468
828000	0.142646	0.00977521	0.294928	0.0339868	0.237353	0.0289982	0.266149	0.0693018
828500	0.142541	0.00973471	0.295869	0.0343068	0.238107	0.0293064	0.266738	0.0695631
829000	0.142608	0.00967045	0.296501	0.0345394	0.238188	0.0293827	0.266066	0.0698686
829500	0.142819	0.00972173	0.29602	0.0344367	0.237838	0.0294615	0.266005	0.0699589
830000	0.142771	0.00964009	0.295839	0.0344248	0.237309	0.0293007	0.26611	0.0700198
830500	0.142571	0.00959992	0.295077	0.0344651	0.236653	0.0292264	0.265496	0.0700848
831000	0.142194	0.00954074	0.295111	0.0343417	0.236593	0.0291356	0.265213	0.069992
831500	0.14206	0.00951925	0.295404	0.0343809	0.237326	0.0293499	0.265979	0.0702159
832000	0.142127	0.00945412	0.295069	0.0341033	0.237136	0.0292709	0.26646	0.0701644
832500	0.142073	0.00946387	0.295255	0.0342818	0.23694	0.0291319	0.266675	0.0702398
833000	0.141698	0.00947647	0.294407	0.0341015	0.236848	0.0291789	0.266506	0.0702956
833500	0.14139	0.0094336	0.29455	0.0341337	0.236913	0.0292191	0.266136	0.0704318
834000	0.141621	0.00949428	0.294577	0.0342701	0.236672	0.0292344	0.265977	0.0706538
834500	0.141557	0.00952366	0.294964	0.0344839	0.236889	0.0292565	0.266643	0.070348
835000	0.141631	0.00949271	0.294463	0.0342533	0.236832	0.0292039	0.266223	0.0701981
835500	0.141394	0.0093915	0.294616	0.0343411	0.237305	0.0294499	0.267125	0.0704408
836000	0.141004	0.00936581	0.294087	0.0344495	0.237037	0.0293056	0.266714	0.0702512
836500	0.141166	0.00935283	0.295118	0.034732	0.237751	0.0294717	0.267575	0.0696433
837000	0.141365	0.00943342	0.294442	0.0346303	0.237836	0.0294651	0.267349	0.0696935
837500	0.141074	0.00944921	0.294343	0.0344421	0.23793	0.0294487	0.267607	0.0698717
838000	0.14112	0.00937111	0.293686	0.0344736	0.238111	0.0293749	0.267931	0.0698604
838500	0.141113	0.0094443	0.292999	0.034382	0.237757	0.0293739	0.267807	0.0698628
839000	0.141214	0.0094758	0.293134	0.0342698	0.23759	0.0294463	0.267393	0.069699
839500	0.14138	0.0094607	0.292646	0.0341902	0.237157	0.0293366	0.267604	0.0697303
840000	0.141168	0.00946585	0.292367	0.0338161	0.237092	0.0292492	0.267593	0.0702425
840500	0.141095	0.00953252	0.291954	0.0338853	0.236221	0.0291749	0.266499	0.0702607
841000	0.141042	0.00951491	0.292046	0.0336784	0.23585	0.0290487	0.265858	0.0703234
841500	0.1409	0.00947606	0.290387	0.0336056	0.234828	0.0288333	0.265316	0.0705052
842000	0.140636	0.00938323	0.289687	0.0333701	0.234529	0.0287495	0.265383	0.0705823
842500	0.141154	0.00948049	0.289525	0.0333345	0.234934	0.028746	0.265331	0.0706656
843000	0.14181	0.00955383	0.289969	0.0334706	0.235224	0.0286521	0.264664	0.0703558
843500	0.141586	0.00956636	0.289366	0.0334435	0.234501	0.0286861	0.263874	0.070607
844000	0.14169	0.00958906	0.289239	0.0334962	0.234153	0.0286234	0.263465	0.0705268
844500	0.141667	0.00964098	0.288622	0.0334034	0.233687	0.0285416	0.263265	0.0703555
845000	0.141915	0.009591	0.289158	0.0335759	0.233702	0.0284909	0.26304	0.0703671
845500	0.142031	0.00971917	0.288089	0.0331995	0.233326	0.0283507	0.263447	0.0705589
846000	0.142215	0.00973051	0.288672	0.0330969	0.234021	0.0283621	0.264047	0.0705769
846500	0.141672	0.00970952	0.287929	0.0330918	0.233706	0.0282658	0.26362	0.0706934
847000	0.141361	0.00975918	0.287831	0.0333428	0.233196	0.028216	0.263208	0.0705082
847500	0.14157	0.00977991	0.287606	0.0335239	0.232813	0.0281992	0.263284	0.0705956
848000	0.141471	0.00977861	0.287636	0.0336763	0.23286	0.0281911	0.263638	0.070509
848500	0.141526	0.00972592	0.287766	0.0339786	0.232954	0.0282049	0.263777	0.070369
849000	0.141406	0.00970313	0.289001	0.0339106	0.23325	0.0282763	0.263726	0.0704428
849500	0.141363	0.00968726	0.288683	0.0339532	0.233389	0.0282442	0.264652	0.0705603
850000	0.140884	0.00964124	0.288941	0.0337359	0.233278	0.02835	0.263899	0.0706999
850500	0.140834	0.00953344	0.289075	0.0340042	0.233785	0.0284262	0.264625	0.070579
851000	0.140671	0.00945179	0.29013	0.0342212	0.234108	0.0285819	0.264678	0.0708364
851500	0.140316	0.00943047	0.289646	0.0342368	0.233751	0.0283691	0.264508	0.0708631
852000	0.14049	0.00947524	0.289138	0.0339138	0.233892	0.0283748	0.264913	0.0708951
852500	0.140074	0.0094894	0.288834	0.0338018	0.233499	0.0284537	0.264282	0.071247
853000	0.139917	0.00952266	0.288681	0.0337819	0.233689	0.0284976	0.26428	0.0714076
853500	0.139873	0.00953661	0.288926	0.0339759	0.233598	0.0285664	0.263995	0.0713064
854000	0.1394	0.00948722	0.289164	0.0342921	0.233786	0.0287336	0.264155	0.071186
854500	0.13916	0.00949051	0.289053	0.0340917	0.233378	0.0286601	0.263687	0.0709212
855000	0.139388	0.00952398	0.288135	0.0336296	0.233017	0.0286651	0.263443	0.0709823
855500	0.139109	0.00945502	0.287349	0.0336501	0.232784	0.0287207	0.262657	0.0711648
856000	0.139225	0.00949928	0.287406	0.0337938	0.232553	0.0287592	0.262601	0.0710234
856500	0.139648	0.0095136	0.287772	0.0337165	0.232595	0.0288367	0.262811	0.0707673
857000	0.139704	0.0096732	0.286241	0.0333079	0.23163	0.0285725	0.262486	0.0711242
857500	0.139509	0.00965109	0.28673	0.0338061	0.231286	0.028677	0.261767	0.0711626
858000	0.139592	0.0096553	0.28703	0.033843	0.231213	0.0286652	0.260881	0.0714643
858500	0.139366	0.00950599	0.287092	0.0337788	0.231393	0.0286886	0.260778	0.0713267
859000	0.139367	0.00948129	0.287208	0.0339067	0.231795	0.0288786	0.260632	0.0715078
859500	0.139377	0.00947158	0.287518	0.0338267	0.231731	0.0288613	0.260634	0.0711027
860000	0.139712	0.0095385	0.288786	0.0339748	0.232299	0.0289565	0.26114	0.0711475
860500	0.139609	0.00946627	0.289729	0.0343496	0.232824	0.0291798	0.261841	0.071045
861000	0.140086	0.00958772	0.289585	0.0343072	0.232346	0.0290065	0.261057	0.0708915
861500	0.139554	0.00947744	0.289211	0.0345208	0.232032	0.0289395	0.260745	0.0709366
862000	0.139626	0.0094843	0.288298	0.0342454	0.231526	0.0288363	0.260892	0.0711181
862500	0.13961	0.00944881	0.287422	0.0337899	0.231016	0.0287386	0.260974	0.0711707
863000	0.139324	0.00940259	0.28721	0.0337448	0.230422	0.0286069	0.260753	0.0710543
863500	0.139286	0.00943465	0.287188	0.0335843	0.230478	0.028583	0.260499	0.0708645
864000	0.139165	0.00962885	0.28801	0.033797	0.23089	0.0286947	0.261081	0.0708763
864500	0.13918	0.00963391	0.287932	0.0336744	0.23085	0.028676	0.260771	0.0707519
865000	0.139118	0.00960782	0.287472	0.0333661	0.230364	0.0286023	0.259823	0.0706584
865500	0.139258	0.00958044	0.28773	0.0333025	0.230225	0.028461	0.25938	0.0706678
866000	0.139406	0.00965061	0.287933	0.0332859	0.230274	0.0285441	0.259273	0.0705086
866500	0.139499	0.00964847	0.28854	0.0335011	0.230741	0.0286398	0.260044	0.0706116
867000	0.139297	0.00955636	0.28868	0.0336197	0.230823	0.0286663	0.260098	0.0705622
867500	0.139469	0.00959885	0.289267	0.033651	0.230821	0.0285976	0.260154	0.0703496
868000	0.139484	0.00964162	0.289758	0.0339965	0.231471	0.0287582	0.260428	0.0701285
868500	0.139275	0.00957571	0.289537	0.03399	0.232005	0.0288717	0.260882	0.0699627
869000	0.139305	0.00951049	0.289882	0.033924	0.232377	0.0289535	0.261375	0.0698517
869500	0.139288	0.00950709	0.289465	0.0336475	0.232015	0.0287394	0.261189	0.0699883
870000	0.139524	0.00954996	0.289897	0.03337	0.232262	0.0287861	0.261442	0.0697385
870500	0.139235	0.00953137	0.290085	0.0330224	0.232824	0.0287888	0.261344	0.0697022
871000	0.139194	0.00956551	0.289941	0.0328048	0.232239	0.0286685	0.261036	0.069614
871500	0.139548	0.00945847	0.289174	0.0323965	0.231353	0.0283447	0.260424	0.0696415
872000	0.138985	0.0094007	0.289024	0.0323403	0.231464	0.0283563	0.260864	0.0697373
872500	0.138724	0.00938674	0.289007	0.0323271	0.231853	0.0283304	0.261129	0.0694984
873000	0.139121	0.0094402	0.287291	0.0317813	0.231002	0.0280815	0.260995	0.0694625
873500	0.139541	0.00951093	0.287176	0.0319323	0.231021	0.0280675	0.260686	0.0694341
874000	0.139528	0.00945962	0.287549	0.032016	0.231372	0.0282028	0.260858	0.0694978
874500	0.139594	0.0093833	0.28761	0.0321051	0.23161	0.0282256	0.260724	0.0694816
875000	0.139553	0.0094328	0.286376	0.0319738	0.231294	0.0281435	0.260587	0.0695099
875500	0.139332	0.00939754	0.285448	0.0318445	0.23052	0.0280843	0.260467	0.0696257
876000	0.13897	0.00931694	0.28528	0.031957	0.230138	0.0280155	0.25983	0.0695949
876500	0.138809	0.0093731	0.285309	0.032044	0.230241	0.0281117	0.259726	0.0694189
877000	0.138847	0.00939835	0.286072	0.031984	0.230705	0.0283117	0.259576	0.0692442
877500	0.139132	0.00940098	0.286467	0.0321742	0.230718	0.0283252	0.259496	0.0693749
878000	0.139218	0.00929446	0.285745	0.0321031	0.230817	0.0283155	0.259799	0.0693558
878500	0.13958	0.00935447	0.286093	0.0322245	0.231308	0.0284654	0.260319	0.0690332
879000	0.139427	0.00929757	0.287164	0.0324785	0.231507	0.0285698	0.260096	0.0691143
879500	0.139635	0.00931075	0.286912	0.0322778	0.231692	0.0285176	0.259855	0.0692155
880000	0.140013	0.0094567	0.28675	0.0322787	0.231256	0.0284516	0.25934	0.0691803
880500	0.140249	0.00946322	0.287231	0.0325708	0.23162	0.0286419	0.259584	0.0693292
881000	0.14015	0.00949971	0.288004	0.0328417	0.231887	0.0287545	0.259736	0.0691903
881500	0.140262	0.00950329	0.288113	0.0325616	0.231989	0.0287429	0.259505	0.0691105
882000	0.140239	0.00950826	0.289177	0.0328469	0.231768	0.0287758	0.259009	0.0692367
882500	0.140213	0.00949517	0.288341	0.0329029	0.231113	0.0286152	0.258559	0.069277
883000	0.139863	0.0096092	0.2875	0.0327683	0.230941	0.0286613	0.258906	0.0695362
883500	0.139719	0.00955798	0.287809	0.0326927	0.231667	0.0286883	0.259195	0.0696661
884000	0.139662	0.00962303	0.286892	0.032788	0.231351	0.028644	0.259035	0.0699542
884500	0.139945	0.00966611	0.28719	0.0327255	0.23143	0.0285207	0.259112	0.0699154
885000	0.140299	0.00966953	0.28651	0.0330111	0.23111	0.0285872	0.259062	0.0698341
885500	0.140409	0.00974664	0.28667	0.0331234	0.231055	0.0285419	0.259697	0.0696878
886000	0.140312	0.00972566	0.287346	0.0334939	0.231191	0.0286589	0.258924	0.0696292
886500	0.140958	0.00979967	0.288633	0.0337482	0.23156	0.0286861	0.259472	0.069793
887000	0.140587	0.00979074	0.287788	0.0336104	0.23141	0.028643	0.25947	0.0698511
887500	0.140355	0.00979169	0.287948	0.0334093	0.231684	0.0286669	0.260068	0.0695417
888000	0.140313	0.00980021	0.287937	0.0334004	0.231801	0.0286189	0.260552	0.0697915
888500	0.140401	0.00981288	0.289308	0.0336046	0.232095	0.0287078	0.260481	0.0696872
889000	0.140153	0.00970893	0.288537	0.033526	0.231501	0.0285036	0.259692	0.069841
889500	0.140261	0.00980928	0.288261	0.0333505	0.231657	0.0285904	0.260053	0.0694971
890000	0.140659	0.00982614	0.289976	0.0334674	0.232703	0.0286916	0.261211	0.0692602
890500	0.140902	0.00982074	0.290129	0.0334055	0.232525	0.0286853	0.261004	0.0689462
891000	0.1406	0.00970469	0.29049	0.0334492	0.232576	0.0287904	0.26133	0.0689414
891500	0.140894	0.00967782	0.29094	0.0334137	0.233386	0.028857	0.261633	0.0690474
892000	0.140657	0.00964397	0.290572	0.0331978	0.232807	0.028642	0.260959	0.0692135
892500	0.140543	0.00968933	0.290577	0.0331222	0.2329	0.0288067	0.261213	0.0694742
893000	0.140135	0.00964343	0.290107	0.0329556	0.233047	0.0289012	0.261061	0.0692651
893500	0.139961	0.00958696	0.290034	0.033031	0.233181	0.0289874	0.261403	0.0691175
894000	0.140078	0.00964141	0.290065	0.0332408	0.233121	0.0290988	0.261619	0.0689287
894500	0.140396	0.00971979	0.290188	0.0331103	0.233418	0.0290542	0.262137	0.0689726
895000	0.140393	0.00976688	0.290515	0.033075	0.233659	0.029134	0.262349	0.0690074
895500	0.140606	0.00984336	0.291192	0.0334937	0.233859	0.029284	0.262358	0.0693206
896000	0.140644	0.00985562	0.291576	0.0333613	0.234035	0.0293992	0.262009	0.0690828
896500	0.14058	0.00977324	0.290447	0.0332622	0.233109	0.0291539	0.261623	0.0693894
897000	0.140611	0.00977914	0.290841	0.0333203	0.232683	0.0290555	0.261368	0.0694488
897500	0.140773	0.00982212	0.290516	0.0332843	0.232841	0.028947	0.261489	0.0693803
898000	0.140381	0.00985516	0.290917	0.0333323	0.232404	0.0290395	0.261193	0.0695161
898500	0.140831	0.0098739	0.291074	0.0332793	0.232379	0.0288654	0.261222	0.0693818
899000	0.140885	0.00982703	0.290485	0.0332798	0.232216	0.0287867	0.260619	0.0694919
899500	0.140976	0.0098153	0.290933	0.033067	0.232606	0.0288461	0.260531	0.0696064
900000	0.140663	0.00986909	0.29018	0.032976	0.232526	0.0288429	0.260316	0.0694043
900500	0.140452	0.00991152	0.289879	0.0329403	0.231854	0.0286969	0.259848	0.0694541
901000	0.140335	0.00993546	0.288704	0.0328678	0.231167	0.0285639	0.259508	0.0696041
901500	0.140334	0.0100243	0.289889	0.0331359	0.232224	0.0287678	0.260795	0.0696718
902000	0.140298	0.00995002	0.291554	0.0332293	0.233132	0.0290519	0.261238	0.0695318
902500	0.140176	0.00992694	0.291664	0.0335872	0.23319	0.0291678	0.261044	0.0695232
903000	0.140482	0.00991887	0.291419	0.0335001	0.233058	0.0290929	0.26117	0.0697794
903500	0.14042	0.00982074	0.291299	0.033464	0.233016	0.0290401	0.260936	0.0697759
904000	0.140395	0.00986208	0.292209	0.0335993	0.233064	0.0290905	0.260815	0.0697507
904500	0.140401	0.0099606	0.293111	0.0340204	0.233527	0.029185	0.260985	0.0700522
905000	0.1405	0.00995579	0.292568	0.0340344	0.233569	0.029288	0.261462	0.0701017
905500	0.1404	0.00993963	0.291464	0.0339735	0.232747	0.0290294	0.261168	0.0700479
906000	0.140224	0.00984688	0.290594	0.0336571	0.232276	0.0287886	0.260316	0.070143
906500	0.140361	0.00987437	0.290669	0.0338042	0.232449	0.0288148	0.260113	0.0702468
907000	0.140007	0.0098808	0.291657	0.0336781	0.233642	0.0289866	0.261183	0.0701443
907500	0.139961	0.00985367	0.291213	0.0333861	0.233201	0.0288904	0.260935	0.0702621
908000	0.13998	0.0098317	0.291267	0.0335417	0.233883	0.029005	0.261529	0.0701682
908500	0.140413	0.00977244	0.29135	0.0334449	0.234155	0.029034	0.261978	0.0699617
909000	0.140206	0.00974996	0.291471	0.0333562	0.234421	0.0291746	0.262648	0.0699369
909500	0.140049	0.00972814	0.291088	0.0333396	0.233676	0.0288731	0.262163	0.0700981
910000	0.14012	0.00973807	0.291345	0.0333256	0.233871	0.0289248	0.261897	0.0701278
910500	0.140237	0.00978711	0.291615	0.0335952	0.233723	0.0289145	0.261973	0.0699344
911000	0.140354	0.00978134	0.291682	0.0336944	0.233546	0.0289955	0.261637	0.0701599
911500	0.140709	0.0098715	0.292532	0.0340059	0.234229	0.0291102	0.262038	0.0700085
912000	0.140879	0.0099305	0.291957	0.0341143	0.23362	0.0290946	0.261295	0.0697725
912500	0.140492	0.00978697	0.291319	0.0338592	0.232867	0.0289195	0.26072	0.069824
913000	0.14069	0.00973832	0.291253	0.0339662	0.232847	0.0289443	0.260988	0.069975
913500	0.140338	0.00971925	0.290971	0.0339887	0.232533	0.0287344	0.260762	0.0701947
914000	0.140666	0.00965097	0.289763	0.0336529	0.231877	0.0285975	0.260461	0.0701389
914500	0.140768	0.00971563	0.289984	0.033927	0.232118	0.0286233	0.260443	0.0701195
915000	0.141082	0.00965404	0.290344	0.0341632	0.232118	0.0285312	0.260236	0.0700641
915500	0.140838	0.00964424	0.29005	0.0341044	0.231511	0.0284912	0.259688	0.0702008
916000	0.140939	0.00971575	0.290153	0.0340344	0.231427	0.0284369	0.259991	0.0703432
916500	0.140913	0.00968729	0.290616	0.0343513	0.231455	0.0285476	0.259874	0.0706135
917000	0.140281	0.00968428	0.289705	0.0340293	0.231042	0.028376	0.259746	0.070619
917500	0.139554	0.00957906	0.289621	0.0340091	0.23076	0.028427	0.259717	0.0705756
918000	0.138915	0.00949888	0.28957	0.0340292	0.229999	0.0283561	0.258929	0.0707456
918500	0.139326	0.00955127	0.290004	0.0341424	0.230095	0.028365	0.258905	0.0707432
919000	0.139124	0.00947977	0.289895	0.0342543	0.230041	0.0283747	0.258589	0.0706071
919500	0.138901	0.00948622	0.289815	0.0340371	0.230337	0.0283322	0.259208	0.0704441
920000	0.138893	0.00951259	0.290409	0.0338824	0.230154	0.0282947	0.259047	0.0701218
920500	0.139137	0.009515	0.29119	0.034002	0.230823	0.0284644	0.25921	0.0702225
921000	0.139007	0.00952136	0.291334	0.0341631	0.231155	0.0284834	0.259418	0.0704996
921500	0.139017	0.00942823	0.290268	0.0339604	0.230911	0.0284297	0.25952	0.0705001
922000	0.138779	0.0094645	0.289886	0.0342045	0.230206	0.0283665	0.25859	0.0706285
922500	0.13872	0.00944242	0.290388	0.0344883	0.230427	0.0284363	0.258448	0.0705901
923000	0.138881	0.00945182	0.290845	0.0346407	0.230731	0.0284804	0.259075	0.0706667
923500	0.138422	0.00946526	0.290443	0.0344515	0.230647	0.028579	0.259204	0.0707402
924000	0.138616	0.00948558	0.290446	0.0345744	0.230503	0.028605	0.258812	0.0705093
924500	0.138956	0.00953369	0.291141	0.0343862	0.231292	0.0286089	0.25914	0.0704452
925000	0.138562	0.0094536	0.289931	0.0341383	0.23012	0.0284873	0.258664	0.0705066
925500	0.138316	0.00952829	0.290715	0.0341253	0.229978	0.0284982	0.258759	0.070504
926000	0.138106	0.00955218	0.289856	0.0341006	0.22965	0.028422	0.258394	0.0705071
926500	0.138293	0.00956217	0.289667	0.0340827	0.229337	0.0283802	0.258631	0.070443
927000	0.138426	0.00948219	0.289586	0.0341306	0.229284	0.0284713	0.258332	0.0703959
927500	0.138527	0.00949003	0.290566	0.034414	0.230263	0.0286971	0.259141	0.0705441
928000	0.138911	0.00958722	0.290895	0.0343702	0.230488	0.0287752	0.259484	0.0702771
928500	0.13875	0.00951099	0.291698	0.0345086	0.230683	0.0289338	0.259516	0.0703708
929000	0.13871	0.00956276	0.291509	0.034517	0.230685	0.0288665	0.260069	0.0701779
929500	0.138837	0.00951974	0.291949	0.034684	0.23098	0.0288673	0.259886	0.0700978
930000	0.138663	0.00948938	0.289834	0.0341911	0.230127	0.0286192	0.25965	0.0703271
930500	0.138352	0.00941475	0.289545	0.0341884	0.229672	0.0285829	0.258953	0.07083
931000	0.13853	0.00943405	0.289523	0.0339696	0.229859	0.0284604	0.259278	0.0708443
931500	0.138519	0.00947867	0.289925	0.0338751	0.230482	0.0286345	0.259671	0.0705785
932000	0.138444	0.00945967	0.288863	0.0336262	0.229722	0.0283325	0.259633	0.0707085
932500	0.138174	0.00942872	0.288596	0.0333874	0.229525	0.0281526	0.259327	0.0709004
933000	0.137915	0.00935978	0.2871	0.0330375	0.228645	0.0280058	0.259012	0.070842
933500	0.137681	0.0093335	0.287023	0.0333258	0.228556	0.0279971	0.259432	0.070879
934000	0.137932	0.00936101	0.287224	0.033287	0.228964	0.0281405	0.259857	0.0708382
934500	0.137669	0.00933884	0.287372	0.0333024	0.22908	0.0282045	0.260286	0.0705077
935000	0.137611	0.00933548	0.287279	0.0334409	0.229163	0.0282347	0.259869	0.0707765
935500	0.137567	0.00926946	0.287399	0.0333743	0.229152	0.028297	0.260114	0.0707927
936000	0.137473	0.0092594	0.287541	0.03339	0.228857	0.0283241	0.259802	0.0710244
936500	0.137303	0.0092143	0.287111	0.0335887	0.228261	0.0282843	0.259072	0.0709746
937000	0.137109	0.00925619	0.287647	0.0335224	0.228175	0.0282262	0.258471	0.0708604
937500	0.137523	0.00927802	0.287997	0.0337634	0.229266	0.0283379	0.259199	0.0712455
938000	0.137441	0.00927288	0.287966	0.0338159	0.229427	0.0284274	0.258694	0.0711363
938500	0.137491	0.00931675	0.288537	0.0334359	0.229372	0.0283762	0.258549	0.0712028
939000	0.137791	0.00935712	0.288611	0.0336482	0.229716	0.0284696	0.258824	0.0709902
939500	0.137232	0.00932469	0.287528	0.0335756	0.228999	0.0282899	0.258164	0.0710473
940000	0.13728	0.00934331	0.288485	0.0337546	0.230161	0.0285087	0.258472	0.0710357
940500	0.137331	0.00928964	0.289409	0.0339098	0.230611	0.0285779	0.258515	0.070956
941000	0.137511	0.00937123	0.288431	0.0337628	0.230076	0.0284972	0.258236	0.0710225
941500	0.137538	0.0093763	0.288812	0.0336516	0.230166	0.0286577	0.258338	0.0708442
942000	0.137352	0.00937483	0.28893	0.0338281	0.230251	0.0287895	0.258573	0.0710709
942500	0.136766	0.00934251	0.289278	0.0340477	0.229796	0.0287678	0.258403	0.0711695
943000	0.136366	0.0092446	0.28872	0.0338883	0.229911	0.0287712	0.258097	0.0711816
943500	0.136524	0.0093239	0.288244	0.0338906	0.229778	0.0287586	0.257756	0.0712165
944000	0.136033	0.00924045	0.288658	0.0339965	0.229721	0.0287326	0.257885	0.0717315
944500	0.136019	0.0092109	0.288753	0.0342447	0.229704	0.0287538	0.257768	0.0718616
945000	0.135904	0.00912906	0.289558	0.0345803	0.230035	0.0290135	0.257514	0.0717328
945500	0.135578	0.00904968	0.289026	0.034536	0.229871	0.0288753	0.257499	0.0715312
946000	0.135541	0.00901598	0.288549	0.0343747	0.229587	0.0288332	0.25696	0.0712199
946500	0.135291	0.00902775	0.288481	0.0343495	0.229533	0.0289888	0.257096	0.0718873
947000	0.135388	0.00898014	0.287655	0.034439	0.228824	0.028828	0.257072	0.0719453
947500	0.135065	0.00892279	0.287511	0.0344762	0.22868	0.0287928	0.25634	0.0720548
948000	0.135031	0.00894374	0.289361	0.0346693	0.229474	0.0288153	0.256418	0.0718441
948500	0.134892	0.00888216	0.289116	0.0343492	0.229002	0.0288556	0.255945	0.0716898
949000	0.135248	0.00884705	0.289009	0.0341912	0.229159	0.0288677	0.255986	0.0717054
949500	0.135387	0.00894551	0.288806	0.0340936	0.229064	0.0287251	0.256814	0.0717935
950000	0.135543	0.00900043	0.289228	0.0340491	0.228855	0.0285805	0.257076	0.07184
950500	0.135701	0.00898057	0.288174	0.0338859	0.228098	0.0283394	0.256801	0.0720464
951000	0.135508	0.00899199	0.288183	0.0338509	0.228295	0.0282327	0.257187	0.0720577
951500	0.13589	0.00896377	0.287248	0.033757	0.228068	0.0283363	0.256994	0.0722121
952000	0.136124	0.00898515	0.286661	0.0335756	0.227744	0.0282687	0.256725	0.0723148
952500	0.135753	0.00897324	0.28525	0.0336216	0.226688	0.0281348	0.256045	0.0722142
953000	0.135649	0.00900141	0.284717	0.0338997	0.22637	0.0280609	0.25574	0.0721834
953500	0.135616	0.00896863	0.283435	0.0335648	0.225977	0.0280337	0.255115	0.0724427
954000	0.135784	0.00911712	0.284053	0.0335822	0.226241	0.0280464	0.255404	0.0724234
954500	0.135423	0.00908899	0.283642	0.0336683	0.225659	0.0280567	0.254694	0.0724857
955000	0.135087	0.00893245	0.284187	0.0339637	0.22561	0.028134	0.254296	0.0721924
955500	0.134811	0.00896541	0.284422	0.0342389	0.22572	0.0281191	0.254632	0.072172
956000	0.134882	0.00899109	0.284631	0.0341826	0.225279	0.0281689	0.254521	0.0723393
956500	0.134443	0.00885472	0.28361	0.0339696	0.224632	0.0279513	0.254434	0.0725542
957000	0.134308	0.00886647	0.283734	0.0339922	0.224478	0.0281245	0.254301	0.0725933
957500	0.13437	0.00878795	0.284084	0.0340043	0.224979	0.0280621	0.254642	0.0724375
958000	0.134421	0.00890741	0.282914	0.033999	0.224485	0.0278992	0.254868	0.0729571
958500	0.13471	0.00885773	0.282955	0.0339472	0.224144	0.0279543	0.254438	0.0728933
959000	0.134934	0.00894258	0.282221	0.0338271	0.223319	0.0279409	0.253884	0.0729146
959500	0.135044	0.00893863	0.281884	0.033793	0.223436	0.0278118	0.254487	0.0730231
960000	0.135235	0.00898926	0.281083	0.0335	0.223361	0.0276807	0.254148	0.0730627
960500	0.135087	0.00899925	0.280409	0.0332117	0.223444	0.0277924	0.254193	0.0727711
961000	0.135059	0.00900736	0.279855	0.0328531	0.222898	0.0277482	0.254231	0.0730734
961500	0.135129	0.00908689	0.280161	0.0331077	0.223083	0.0278344	0.254282	0.0730844
962000	0.13526	0.00908304	0.281538	0.0332883	0.223289	0.0280264	0.254194	0.0733865
962500	0.134589	0.00900069	0.28155	0.0332322	0.222845	0.0280081	0.253801	0.0734573
963000	0.134542	0.00893571	0.281742	0.0334603	0.222876	0.0280337	0.253932	0.0731715
963500	0.134678	0.00898049	0.282564	0.0337557	0.222732	0.0282327	0.252784	0.0731521
964000	0.134352	0.00899407	0.281855	0.0338573	0.222446	0.0281632	0.252688	0.0731938
964500	0.134215	0.00898181	0.281873	0.0337717	0.2224	0.0283701	0.252425	0.0733788
965000	0.134004	0.00892879	0.281783	0.0338168	0.222544	0.0284216	0.252414	0.0732373
965500	0.133742	0.00887543	0.282041	0.0338338	0.222379	0.0283979	0.251874	0.0732499
966000	0.13372	0.00888683	0.283474	0.0341448	0.222908	0.0285838	0.252323	0.0734376
966500	0.133974	0.00889341	0.284345	0.0343357	0.223671	0.0287693	0.252886	0.0737192
967000	0.133877	0.00894605	0.284026	0.0340427	0.223283	0.0286798	0.252219	0.0737878
967500	0.133419	0.00894683	0.284447	0.0342452	0.223078	0.0286974	0.252619	0.0737433
968000	0.133517	0.00892695	0.283464	0.0340717	0.222399	0.028437	0.252382	0.073768
968500	0.13346	0.00897052	0.282223	0.0338675	0.221833	0.0282433	0.252076	0.0736912
969000	0.133114	0.00899847	0.281869	0.0337213	0.221676	0.0282763	0.251715	0.0736574
969500	0.133078	0.0089841	0.282219	0.0334632	0.221886	0.028257	0.252009	0.0735179
970000	0.133137	0.00897588	0.283079	0.0336401	0.222516	0.0282795	0.252689	0.0735592
970500	0.133215	0.00886237	0.282979	0.0338679	0.222209	0.0283114	0.252426	0.0737857
971000	0.133566	0.00888437	0.283618	0.0341216	0.222358	0.0283554	0.252435	0.0736281
971500	0.133677	0.00892386	0.283952	0.0341702	0.222553	0.0285418	0.252503	0.0734602
972000	0.133693	0.00897036	0.283591	0.0337626	0.222269	0.0285927	0.251989	0.0733931
972500	0.134027	0.00903	0.28362	0.0339863	0.222889	0.0286354	0.252006	0.0737007
973000	0.133995	0.00903538	0.283074	0.0340407	0.222441	0.0286393	0.251395	0.073474
973500	0.1344	0.00905419	0.284312	0.0340634	0.223108	0.0288733	0.252163	0.0732872
974000	0.133971	0.0089219	0.284156	0.0340033	0.223592	0.0287964	0.252733	0.0730675
974500	0.133666	0.00886522	0.283897	0.0339449	0.222902	0.0286401	0.252293	0.0730327
975000	0.133429	0.00878077	0.28344	0.0339115	0.222921	0.0285092	0.252159	0.072909
975500	0.133871	0.00886404	0.283049	0.0339308	0.222446	0.0284731	0.251914	0.0728539
976000	0.134083	0.00884324	0.28172	0.0336028	0.221969	0.0283461	0.251544	0.073097
976500	0.133748	0.00881999	0.281201	0.0335402	0.221521	0.0283038	0.251637	0.0728965
977000	0.133954	0.00878343	0.280541	0.0333243	0.221172	0.0282503	0.251622	0.0729725
977500	0.13378	0.0087805	0.281022	0.0336967	0.22102	0.0283229	0.251327	0.0729425
978000	0.133715	0.0087979	0.280187	0.0334877	0.220727	0.0281328	0.25154	0.0730964
978500	0.133691	0.00876024	0.280112	0.0335074	0.220271	0.0280482	0.25102	0.0733428
979000	0.133901	0.00884262	0.279061	0.0334352	0.219679	0.0278438	0.250447	0.0734036
979500	0.134274	0.00884313	0.278836	0.0332657	0.21932	0.0278	0.250348	0.0734066
980000	0.134342	0.00887366	0.27933	0.0333411	0.219505	0.027756	0.250392	0.0734368
980500	0.134932	0.0090135	0.279646	0.0333152	0.219825	0.0276054	0.250943	0.073474
981000	0.134923	0.0090334	0.278596	0.0329252	0.219287	0.0274555	0.250632	0.0734891
981500	0.134664	0.00899318	0.277329	0.0329116	0.218929	0.0272952	0.250447	0.0733913
982000	0.13452	0.00889647	0.278458	0.0329141	0.219139	0.0274023	0.250098	0.073623
982500	0.134371	0.00884921	0.278618	0.0329939	0.219209	0.0274656	0.250091	0.0733795
983000	0.134128	0.00874864	0.278034	0.0327593	0.219099	0.027504	0.249958	0.0732542
983500	0.134464	0.00875022	0.277312	0.032398	0.218666	0.0273978	0.249595	0.0738587
984000	0.13412	0.00876619	0.278223	0.0324962	0.218925	0.0276085	0.24939	0.073619
984500	0.133803	0.00875788	0.277945	0.0326608	0.218838	0.0274733	0.249682	0.0737967
985000	0.133385	0.00876997	0.276524	0.0323176	0.218063	0.0272147	0.24942	0.0738587
985500	0.133561	0.00877526	0.276845	0.0323355	0.21799	0.0272893	0.249633	0.0737032
986000	0.13347	0.00874391	0.27712	0.0325916	0.21799	0.0273706	0.249561	0.0733675
986500	0.133854	0.00873309	0.276909	0.0325977	0.21805	0.027164	0.250051	0.0733635
987000	0.133549	0.00867144	0.276457	0.032357	0.217835	0.0269916	0.249918	0.0733791
987500	0.133333	0.00876431	0.276033	0.0325166	0.21768	0.027171	0.249648	0.0733817
988000	0.133432	0.00884383	0.277774	0.0328459	0.21863	0.0271947	0.250233	0.0734254
988500	0.133463	0.0088593	0.277463	0.0325477	0.218973	0.0272093	0.250403	0.0733409
989000	0.133358	0.00887207	0.277069	0.0323372	0.218971	0.0271921	0.250158	0.0733863
989500	0.133066	0.00887459	0.276532	0.0323838	0.218213	0.0269993	0.249463	0.0737291
990000	0.133096	0.00892113	0.27673	0.0323853	0.218367	0.0270704	0.249522	0.073543
990500	0.133279	0.00895022	0.275368	0.0322009	0.217174	0.0268123	0.249009	0.0740095
991000	0.133269	0.00896299	0.274939	0.0322611	0.216607	0.0266897	0.248769	0.0738911
991500	0.132972	0.00892263	0.274684	0.0322749	0.216843	0.0266857	0.248741	0.0736966
992000	0.132986	0.00904446	0.27623	0.032571	0.217888	0.027079	0.249326	0.0737398
992500	0.132979	0.00904819	0.276858	0.032979	0.218225	0.0272028	0.249337	0.0735174
993000	0.133081	0.00900973	0.276636	0.0329527	0.218087	0.0271682	0.24877	0.0734679
993500	0.133097	0.00899059	0.277758	0.0331128	0.21895	0.0273521	0.249264	0.0735675
994000	0.132907	0.00892703	0.277543	0.0329539	0.219014	0.0272835	0.249167	0.0736491
994500	0.132719	0.00892257	0.277667	0.033239	0.218811	0.0273019	0.249009	0.0739979
995000	0.132602	0.00891844	0.27852	0.0334062	0.218959	0.0274644	0.248945	0.0740626
995500	0.132496	0.00893295	0.278821	0.0334576	0.219496	0.0275046	0.249216	0.0742436
996000	0.132668	0.00895677	0.278308	0.0334672	0.219474	0.027618	0.248755	0.0742339
996500	0.132331	0.00886927	0.277259	0.0333205	0.218548	0.0273707	0.248225	0.0743065
997000	0.132147	0.00884247	0.277098	0.0331753	0.218135	0.0272796	0.248261	0.0739548
997500	0.131841	0.00884867	0.276404	0.0329048	0.218223	0.0272171	0.248744	0.0736701
998000	0.132035	0.00888931	0.27622	0.0329927	0.218121	0.027206	0.248883	0.0736783
998500	0.131811	0.00883337	0.275847	0.0330188	0.217436	0.0271647	0.248264	0.0738192
[truncated: 3 more rows]

## Sheet: Figure 3c
Sample name	Type	Pp.LH.06G01819	Pp.LH.01G04183	Pp.LH.01G04185	Pp.LH.05G02607	Pp.LH.02G03438
Redhaven	High malate	2.30243	0.964582	3.40365	1.06472	3.50175
Redhaven	High malate	2.53979	1.02334	3.86715	1.1311	3.91452
Redhaven	High malate	2.60729	1.01818	4.15191	1.09919	4.8468
Redhaven	High malate	2.53041	1.05161	3.76447	1.13383	NA
85-6-4	High malate	3.55133	1.45935	1.69029	0.811957	1.85608
85-6-4	High malate	3.35671	1.39444	1.271	0.897115	1.51796
85-6-4	High malate	3.726	1.61996	2.06575	0.989047	1.38666
85-6-4	High malate	3.67053	1.6587	2.15725	0.898572	2.0753
Trubador	High malate	3.12076	1.21458	3.79145	2.6434	NA
Trubador	High malate	3.22451	1.21615	3.24951	2.72645	0.882341
Trubador	High malate	3.08724	1.24485	3.535	2.78993	0.97595
Trubador	High malate	NA	1.29931	3.35503	2.72032	1.40915
Feng Lu	Low malate	0.990992	0.966545	1.02615	1.01066	0.816642
Feng Lu	Low malate	0.976193	1.01889	1.06191	0.999395	1.42178
Feng Lu	Low malate	1.04609	0.997038	0.751909	0.993479	1.08166
Feng Lu	Low malate	0.988151	1.01845	1.22049	0.99655	0.796245
Yu Tian	Low malate	1.16143	1.03184	0.446686	1.35916	0.91189
Yu Tian	Low malate	1.14469	0.813776	0.267699	1.55384	0.917385
Yu Tian	Low malate	1.18273	0.967019	0.327048	1.50267	0.336326
Yu Tian	Low malate	1.06748	0.922334	0.222488	1.42298	1.01931
Do Hakuho	Low malate	1.38536	1.02818	1.42177	1.03739	1.48953
Do Hakuho	Low malate	1.36421	0.998862	1.02667	1.1082	1.21809
Do Hakuho	Low malate	1.22412	0.958895	1.48862	1.0759	1.34939
Do Hakuho	Low malate	1.24866	0.856606	1.39387	1.04082	1.43249

## Sheet: Figure 3d
Sample name	Repeat	Malate content (μmol/g FW)			Sample name	Repeat	Relative expression level of PpALMT1
CK1	1	6.65553			CK1	1	1.01434
CK1	2	8.94727			CK1	2	0.932796
CK1	3	5.673			CK1	3	0.906115
TOE1	1	11.6708			CK1	4	1.16639
TOE1	2	14.6488			TOE1	1	1.69304
TOE1	3	15.6901			TOE1	2	1.3506
TOE1	4	11.2984			TOE1	3	1.54204
CK2	1	3.37639			TOE1	4	1.86018
CK2	2	4.72255			CK2	1	1.20961
CK2	3	3.979			CK2	2	0.774977
TOE2	1	6.78962			CK2	3	0.821779
TOE2	2	9.08241			CK2	4	1.29811
TOE2	3	7.79278			TOE2	1	1.61706
TOE2	4	8.83645			TOE2	2	1.48942
CK3	1	5.94894			TOE2	3	1.80351
CK3	2	6.33699			TOE2	4	2.13214
CK3	3	8.42394			CK3	1	0.935814
TOE3	1	10.3654			CK3	2	0.968492
TOE3	2	16.2102			CK3	3	0.867678
TOE3	3	15.3912			CK3	4	1.27162
					TOE3	1	1.84616
					TOE3	2	2.49406
					TOE3	3	2.07683
					TOE3	4	2.25781

## Sheet: Figure 5b
Samples	Relative expression level				Fructose content (mg/ml)
Shui Bai Tao	0.055392	0.0697518	0.0662882	-	20.7986
Gao Feng	1.08553	1.08161	0.851702	-	20.0711
Shen Zhou Bai Mi	1.51826	1.5453	1.6049	-	17.7683
Dalian 4-18	18.6155	17.6612	16.5925	-	16.1738
2-7-2	18.3947	16.8087	17.2538	-	15.4619
Creat Diamond	2.52491	2.55648	2.59843	-	15.2348
98-7-46	2.10182	2.07749	2.1771	-	14.4767
Luo Bo Tao	2.24431	1.94289	2.35122	-	14.2782
Italian 5	6.82512	6.96286	6.8333	-	14.1074
Bai Hua Tao	0.93989	0.954977	0.96961	-	14.0114
H189NB	1.82071	1.92977	1.80628	-	13.7584
NJC237	10.2301	10.7118	10.3738	-	13.3614
August Queen	5.86088	6.68726	6.25398	-	13.1703
Wan Huang Jin	4.19962	3.97788	4.14547	-	13.0955
NJ257	12.1949	12.087	11.9881	-	12.981
NJC47	1.28497	1.3974	1.39962	-	12.9404
Tropic Snow	0.691726	0.726863	0.616955	-	12.8157
P1	2.18055	1.85201	1.95761	-	11.5794
Redskin	12.7575	13.5612	13.8099	-	11.2858
Wan Shu Da Pan Tao	20.6387	21.7333	21.0388	-	7.58054
He Shang Mao	3.46822	3.59041	3.57229	-	6.1531
Wu Yue Xian	0.929894	0.821924	0.96944	-	5.9629
Liu Ye Tao 3	19.485	19.9212	20.8867	-	5.77732
Wan Da Tao	23.5354	24.6807	24.7451	-	5.24918
Rou Pan Tao	21.9143	21.3404	21.8298	-	4.99527
95-1-10	11.1403	10.8063	10.7569	11.7783	3.92239
95-2-23	6.07714	5.49264	5.80157	-	3.85037
Wan Shuo Mi	10.8031	9.73029	10.4339	-	3.82175
Wu Yue Xian 2	1.19016	1.14085	1.29032	-	3.67402
Rui Pan 4m	22.5817	22.7236	23.2208	-	3.46165
Rui Pan 5	20.1166	19.3055	19.1124	18.391	3.45889
95-2-42	5.61151	5.6603	6.20574	-	3.45242
95-1-28	18.1755	18.6355	19.0816	-	3.07479
Xiang Tao	25.5303	24.609	24.4398	-	3.03601
Huaguoshan 5	84.1323	82.4496	83.8588	18.6155	1.6769
Huaguoshan 4	40.6415	40.6859	38.5885	-	1.25217
Xinjiang Xiao Tian Ren	67.6187	71.2963	71.9526	-	1.08967

## Sheet: Figure 5c
Experiment 1					Experiment 2					Experiment 3
Scale bar，20 μm					Scale bar，20 μm					Scale bar，20 μm

## Sheet: Figure 5d
Sample name	Repeat	Glucose content (μmol/g FW)		Sample name	Repeat	Fructose content (μmol/g FW)		Sample name	Repeat	Relative expression level of PpERDL16
CK1	1	6.01		CK1	1	6.57		CK1	1	1.01979
CK1	2	5.8		CK1	2	4.67		CK1	2	0.929307
CK1	3	6.72		CK1	3	4.73		CK1	3	0.978042
TOE1	1	4.24		TOE1	1	3.32		CK1	4	1.07887
TOE1	2	4.91		TOE1	2	3.17		TOE1	1	2.01945
TOE1	3	4.71		TOE1	3	3.59		TOE1	2	2.33023
CK2	1	6.75		CK2	1	7.97		TOE1	3	2.21402
CK2	2	8.21		CK2	2	7.87		TOE1	4	2.06787
CK2	3	7.98		CK2	3	7.38		CK2	1	1.18732
CK2	4	6.09		TOE2	1	4.85		CK2	2	1.02156
TU2	1	5.01		TOE2	2	3.1		CK2	3	0.824456
TU2	2	3.94		TOE2	3	4.33		TOE2	1	3.21396
TU2	3	4.19		CK3	1	5.2		TOE2	2	2.56805
CK3	1	4.03		CK3	2	4.54		TOE2	3	2.39998
CK3	2	3.24		CK3	3	5.9		TOE2	4	2.32802
CK3	3	4.7		TOE3	1	2.26		CK3	1	1.43445
TU3	1	1.56		TOE3	2	2.36		CK3	2	0.877432
TU3	2	1.38		TOE3	3	2.96		CK3	3	0.910878
TU3	3	1.45						CK3	4	0.87225
TU3	4	1.83						TOE3	1	3.02986
TU3	5	1.68						TOE3	2	3.96356
								TOE3	3	2.95296
								TOE3	4	3.16699

## Sheet: Figure 5f
Hap	Fructose content (mg/ml)
Hap1	4.72715
Hap1	4.72715
Hap1	8.21113
Hap1	8.21113
Hap1	3.61832
Hap1	3.61832
Hap1	2.0579
Hap1	2.17276
Hap1	2.17276
Hap1	2.0586
Hap1	5.01483
Hap1	0.571844
Hap1	0.80466
Hap1	0.80466
Hap1	1.11354
Hap1	1.17727
Hap1	1.17727
Hap1	1.54873
Hap1	1.54873
Hap1	1.37192
Hap1	1.37192
Hap1	1.0681
Hap1	1.0681
Hap1	4.33885
Hap1	3.73096
Hap1	1.60202
Hap1	5.76954
Hap1	4.90694
Hap1	0.779664
Hap1	2.75762
Hap1	2.75762
Hap1	1.28611
Hap1	3.31032
Hap1	2.49461
Hap1	3.41803
Hap1	3.41803
Hap1	1.55202
Hap1	1.55202
Hap1	0.707965
Hap1	0.973054
Hap1	1.65423
Hap1	1.65423
Hap1	2.43646
Hap1	2.43646
Hap1	1.5264
Hap1	4.02073
Hap1	1.49937
Hap1	1.49937
Hap1	1.05013
Hap1	1.91742
Hap1	1.91742
Hap1	1.04431
Hap1	2.95094
Hap1	1.08551
Hap2	1.11354
Hap2	1.31712
Hap2	2.14719
Hap2	4.95161
Hap2	1.41692
Hap2	2.94715
Hap2	3.7819
Hap2	2.4943
Hap2	3.07782
Hap2	2.64219
Hap2	1.04431
Hap2	1.96114
Hap2	1.44938
Hap3	1.8935
Hap4	3.93017
Hap4	3.93017
Hap4	10.8221
Hap4	10.8221
Hap4	4.20147
Hap4	4.20147
Hap4	5.11963
Hap4	5.11963
Hap4	3.10162
Hap4	3.10162
Hap4	8.45081
Hap4	8.45081
Hap4	3.64553
Hap4	3.64553
Hap4	3.82804
Hap4	3.82804
Hap4	5.06502
Hap4	5.06502
Hap4	8.77925
Hap4	8.77925
Hap4	5.39586
Hap4	5.39586
Hap4	6.24681
Hap4	6.24681
Hap4	3.05074
Hap4	3.05074
Hap4	9.54503
Hap4	9.54503
Hap4	8.08133
Hap4	8.08133
Hap4	10.0494
Hap4	10.0494
Hap4	8.25856
Hap4	8.25856
Hap4	1.61391
Hap4	1.61391
Hap4	7.57207
Hap4	7.57207
Hap4	6.14233
Hap4	6.14233
Hap4	4.47535
Hap4	4.47535
Hap4	3.83664
Hap4	3.83664
Hap4	2.77679
Hap4	2.77679
Hap4	3.55219
Hap4	3.55219
Hap4	8.06928
Hap4	8.06928
Hap4	6.14823
Hap4	6.14823
Hap4	7.97075
Hap4	7.97075
Hap4	9.86937
Hap4	9.86937
Hap4	6.54342
Hap4	6.54342
Hap4	7.61934
Hap4	7.61934
Hap4	3.44328
Hap4	3.44328
Hap4	5.17404
Hap4	5.17404
Hap4	11.0959
Hap4	11.0959
Hap4	5.0959
Hap4	5.0959
Hap4	8.20895
Hap4	8.20895
Hap4	6.01716
Hap4	6.01716
Hap4	9.12711
Hap4	9.12711
Hap4	9.23456
Hap4	9.23456
Hap4	10.2049
Hap4	10.2049
Hap4	3.95941
Hap4	3.95941
Hap4	7.8395
Hap4	7.8395
Hap4	5.92085
Hap4	5.92085
Hap4	9.9375
Hap4	9.9375
Hap4	1.74617
Hap4	1.74617
Hap4	7.16631
Hap4	7.16631
Hap4	6.01305
Hap4	6.01305
Hap4	7.80647
Hap4	7.80647
Hap4	10.2937
Hap4	10.2937
Hap4	7.30268
Hap4	7.30268
Hap4	7.03455
Hap4	7.03455
Hap4	10.5312
Hap4	10.5312
Hap4	7.95234
Hap4	7.95234
Hap4	11.2509
Hap4	11.2509
Hap4	12.0296
Hap4	12.0296
Hap4	3.67711
Hap4	3.67711
Hap4	4.48434
Hap4	4.48434
Hap4	5.7996
Hap4	5.7996
Hap4	6.83983
Hap4	6.83983
Hap4	8.76013
Hap4	8.76013
Hap4	7.79628
Hap4	7.79628
Hap4	2.0579
Hap4	11.0699
Hap4	11.0699
Hap4	7.83425
Hap4	7.83425
Hap4	6.70605
Hap4	6.70605
Hap4	12.9908
Hap4	12.9908
Hap4	1.3961
Hap4	1.3961
Hap4	2.4581
Hap4	2.4581
Hap4	5.19392
Hap4	5.19392
Hap4	2.77249
Hap4	2.77249
Hap4	2.0586
Hap4	3.22217
Hap4	3.22217
Hap4	7.56188
Hap4	7.56188
Hap4	8.72286
Hap4	8.72286
Hap4	5.76549
Hap4	5.76549
Hap4	6.41185
Hap4	6.41185
Hap4	5.0466
Hap4	5.0466
Hap4	8.87556
Hap4	8.87556
Hap4	10.1159
Hap4	10.1159
Hap4	2.09638
Hap4	2.09638
Hap4	10.7583
Hap4	10.7583
Hap4	10.7271
Hap4	10.7271
Hap4	13.2272
Hap4	13.2272
Hap4	8.68008
Hap4	8.68008
Hap4	19.2673
Hap4	19.2673
Hap4	9.93155
Hap4	9.93155
Hap4	6.91735
Hap4	6.91735
Hap4	9.32082
Hap4	9.32082
Hap4	13.5269
Hap4	13.5269
Hap4	7.7099
Hap4	7.7099
Hap4	8.48619
Hap4	8.48619
Hap4	6.08443
Hap4	6.08443
Hap4	5.01483
Hap4	5.59437
Hap4	5.59437
Hap4	10.234
Hap4	10.234
Hap4	12.9966
Hap4	12.9966
Hap4	7.95727
Hap4	7.95727
Hap4	0.571844
Hap4	2.1434
Hap4	2.1434
Hap4	7.72452
Hap4	7.72452
Hap4	7.72452
Hap4	7.72452
Hap4	0.25037
Hap4	0.25037
Hap4	1.43388
Hap4	1.43388
Hap4	6.25991
Hap4	6.25991
Hap4	9.66324
Hap4	9.66324
Hap4	7.89905
Hap4	7.89905
Hap4	7.96379
Hap4	7.96379
Hap4	10.0211
Hap4	10.0211
Hap4	8.20838
Hap4	8.20838
Hap4	1.31712
Hap4	8.54017
Hap4	8.54017
Hap4	7.67269
Hap4	7.67269
Hap4	2.14916
Hap4	2.14916
Hap4	7.91854
Hap4	7.12068
Hap4	4.33885
Hap4	8.7838
Hap4	6.28864
Hap4	6.28864
Hap4	10.0081
Hap4	10.0081
Hap4	3.8081
Hap4	3.8081
Hap4	3.73096
Hap4	7.80989
Hap4	7.08967
Hap4	7.08967
Hap4	1.60202
Hap4	8.37164
Hap4	8.37164
Hap4	5.76954
Hap4	12.2252
Hap4	12.2252
Hap4	10.2785
Hap4	10.2785
Hap4	0.962043
Hap4	0.962043
Hap4	8.71489
Hap4	8.71489
Hap4	7.89652
Hap4	7.89652
Hap4	10.7547
Hap4	10.7547
Hap4	2.2692
Hap4	7.5934
Hap4	7.5934
Hap4	7.74255
Hap4	7.74255
Hap4	7.49936
Hap4	3.375
Hap4	3.375
Hap4	8.2871
Hap4	8.2871
Hap4	5.96312
Hap4	5.96312
Hap4	9.09559
Hap4	9.09559
Hap4	9.90181
Hap4	9.90181
Hap4	3.66053
Hap4	3.66053
Hap4	11.0935
Hap4	11.0935
Hap4	6.8604
Hap4	6.8604
Hap4	13.497
Hap4	13.497
Hap4	11.0149
Hap4	11.0149
Hap4	8.45942
Hap4	8.45942
Hap4	0.779664
Hap4	12.1186
Hap4	12.1186
Hap4	6.74801
Hap4	6.74801
Hap4	9.61147
Hap4	9.61147
Hap4	9.51054
Hap4	9.51054
Hap4	11.7026
Hap4	11.7026
Hap4	9.90289
Hap4	9.90289
Hap4	2.04329
Hap4	2.04329
Hap4	7.95727
Hap4	7.95727
Hap4	10.414
Hap4	10.414
Hap4	8.76748
Hap4	8.76748
Hap4	7.1079
Hap4	7.1079
Hap4	5.58589
Hap4	5.58589
Hap4	7.98347
Hap4	7.98347
Hap4	11.6176
Hap4	11.6176
Hap4	7.13568
Hap4	7.13568
Hap4	8.33317
Hap4	8.33317
Hap4	6.29655
Hap4	6.29655
Hap4	8.20724
Hap4	8.20724
Hap4	8.85873
Hap4	8.85873
Hap4	5.20588
Hap4	5.20588
Hap4	1.28611
Hap4	9.1378
Hap4	9.1378
Hap4	4.97066
Hap4	4.97066
Hap4	12.4824
Hap4	12.4824
Hap4	8.28647
Hap4	8.28647
Hap4	4.09262
Hap4	4.09262
Hap4	8.86639
Hap4	8.86639
Hap4	3.99447
Hap4	3.99447
Hap4	4.76088
Hap4	4.76088
Hap4	0.63981
Hap4	0.63981
Hap4	8.91011
Hap4	8.91011
Hap4	4.74614
Hap4	4.74614
Hap4	14.8364
Hap4	14.8364
Hap4	8.32241
Hap4	8.32241
Hap4	8.77488
Hap4	8.77488
Hap4	5.56261
Hap4	5.56261
Hap4	7.10094
Hap4	7.10094
Hap4	7.61441
Hap4	7.61441
Hap4	8.46252
Hap4	8.46252
Hap4	2.45918
Hap4	2.45918
Hap4	3.53706
Hap4	3.53706
Hap4	3.83025
Hap4	3.83025
Hap4	6.66068
Hap4	6.66068
Hap4	5.52489
Hap4	5.52489
Hap4	9.23045
Hap4	9.23045
Hap4	3.45834
Hap4	3.45834
Hap4	2.14719
Hap4	2.39855
Hap4	2.39855
Hap4	8.58155
Hap4	8.58155
Hap4	9.35556
Hap4	9.35556
Hap4	4.63191
Hap4	4.63191
Hap4	7.71028
Hap4	7.71028
Hap4	5.30872
Hap4	5.30872
Hap4	3.33754
Hap4	3.33754
Hap4	6.40996
Hap4	6.40996
Hap4	7.19921
Hap4	7.19921
Hap4	3.9446
Hap4	3.9446
Hap4	9.35098
Hap4	9.35098
Hap4	2.36172
Hap4	2.36172
Hap4	1.75136
Hap4	1.75136
Hap4	6.52538
Hap4	6.52538
Hap4	9.13078
Hap4	9.13078
Hap4	8.28987
Hap4	8.28987
Hap4	8.93638
Hap4	8.93638
Hap4	2.12644
Hap4	2.12644
Hap4	5.85206
Hap4	5.85206
Hap4	11.079
Hap4	11.079
Hap4	8.65743
Hap4	8.65743
Hap4	3.31032
Hap4	6.62992
Hap4	6.62992
Hap4	7.93474
Hap4	7.93474
Hap4	8.30526
Hap4	8.30526
Hap4	6.0164
Hap4	6.0164
Hap4	7.88114
Hap4	7.88114
Hap4	8.20192
Hap4	8.20192
Hap4	7.69345
Hap4	7.69345
Hap4	10.001
Hap4	10.001
Hap4	10.2178
Hap4	10.2178
Hap4	3.97061
Hap4	3.97061
Hap4	8.89291
Hap4	8.89291
Hap4	6.84445
Hap4	6.84445
Hap4	2.40191
Hap4	2.40191
Hap4	4.17001
Hap4	4.17001
Hap4	4.92396
Hap4	4.92396
Hap4	5.72201
Hap4	5.72201
Hap4	9.56331
Hap4	9.56331
Hap4	5.79859
Hap4	5.79859
Hap4	6.42945
Hap4	6.42945
Hap4	8.29286
Hap4	8.29286
Hap4	9.94636
Hap4	9.94636
Hap4	8.69495
Hap4	8.69495
Hap4	4.31544
Hap4	4.31544
Hap4	7.91968
Hap4	7.91968
Hap4	5.89705
Hap4	5.89705
Hap4	12.0123
Hap4	12.0123
Hap4	8.18192
Hap4	8.18192
Hap4	6.3723
Hap4	6.3723
Hap4	6.3506
Hap4	6.3506
Hap4	6.33294
Hap4	6.33294
Hap4	7.38659
Hap4	7.38659
Hap4	7.00905
Hap4	7.00905
Hap4	6.80085
Hap4	6.80085
Hap4	8.48751
Hap4	8.48751
Hap4	10.205
Hap4	10.205
Hap4	6.7101
Hap4	6.7101
Hap4	2.49461
Hap4	7.12618
Hap4	7.12618
Hap4	11.2611
Hap4	11.2611
Hap4	7.33211
Hap4	7.33211
Hap4	11.395
Hap4	3.28064
Hap4	3.28064
Hap4	11.2896
Hap4	11.2896
Hap4	8.68274
Hap4	8.68274
Hap4	8.38829
Hap4	8.38829
Hap4	4.95161
Hap4	5.00128
Hap4	5.00128
Hap4	5.62513
Hap4	5.62513
Hap4	8.1649
Hap4	8.1649
Hap4	6.32104
Hap4	6.32104
Hap4	5.11887
Hap4	5.11887
Hap4	9.4382
Hap4	9.4382
Hap4	9.00054
Hap4	9.00054
Hap4	6.34319
Hap4	6.34319
Hap4	9.94586
Hap4	9.94586
Hap4	3.81342
Hap4	3.81342
Hap4	9.67482
Hap4	9.67482
Hap4	10.885
Hap4	10.885
Hap4	12.3336
Hap4	12.3336
Hap4	1.00501
Hap4	1.00501
Hap4	8.25976
Hap4	8.25976
Hap4	10.3368
Hap4	10.3368
Hap4	7.88121
Hap4	7.88121
Hap4	7.94107
Hap4	7.94107
Hap4	8.27432
Hap4	8.27432
Hap4	3.50409
Hap4	3.50409
Hap4	3.13731
Hap4	3.13731
Hap4	9.95364
Hap4	9.95364
Hap4	10.1403
Hap4	10.1403
Hap4	1.41692
Hap4	6.29598
Hap4	6.29598
Hap4	9.44808
Hap4	9.44808
Hap4	10.5076
Hap4	10.5076
Hap4	5.16462
Hap4	5.16462
Hap4	2.85412
Hap4	2.85412
Hap4	9.47086
Hap4	9.47086
Hap4	9.90567
Hap4	9.90567
Hap4	2.79837
Hap4	2.79837
Hap4	3.62161
Hap4	1.99595
Hap4	1.99595
Hap4	1.55171
Hap4	1.55171
Hap4	8.25736
Hap4	8.25736
Hap4	4.69152
Hap4	4.69152
Hap4	1.62644
Hap4	2.63257
Hap4	2.63257
Hap4	2.94715
Hap4	3.7819
Hap4	7.32521
Hap4	7.32521
Hap4	8.50315
Hap4	8.50315
Hap4	10.4853
Hap4	10.4853
Hap4	2.4943
Hap4	2.20877
Hap4	2.20877
Hap4	3.88366
Hap4	3.88366
Hap4	3.07782
Hap4	8.10415
Hap4	8.10415
Hap4	11.5266
Hap4	11.5266
Hap4	8.07599
Hap4	8.07599
Hap4	10.6849
Hap4	10.6849
Hap4	7.58599
Hap4	7.58599
Hap4	1.90634
Hap4	6.68004
Hap4	6.68004
Hap4	7.16947
Hap4	7.16947
Hap4	7.75344
Hap4	7.75344
Hap4	9.48832
Hap4	9.48832
Hap4	9.09066
Hap4	9.09066
Hap4	9.8079
Hap4	9.8079
Hap4	8.25558
Hap4	8.25558
Hap4	13.5614
Hap4	13.5614
Hap4	1.13987
Hap4	1.13987
Hap4	2.64219
Hap4	7.05683
Hap4	7.05683
Hap4	0.707965
Hap4	7.8869
Hap4	7.8869
Hap4	0.973054
Hap4	7.52157
Hap4	7.52157
Hap4	7.80147
Hap4	7.80147
Hap4	12.0144
Hap4	12.0144
Hap4	11.7383
Hap4	11.7383
Hap4	10.3358
Hap4	10.3358
Hap4	1.5264
Hap4	7.26996
Hap4	7.26996
Hap4	8.14275
Hap4	8.14275
Hap4	8.16414
Hap4	8.16414
Hap4	3.89303
Hap4	3.89303
Hap4	4.02073
Hap4	7.11233
Hap4	7.11233
Hap4	7.6782
Hap4	7.6782
Hap4	12.078
Hap4	12.078
Hap4	8.50732
Hap4	8.50732
Hap4	1.05013
Hap4	9.12344
Hap4	9.12344
Hap4	6.34769
Hap4	6.34769
Hap4	7.13739
Hap4	7.13739
Hap4	5.71803
Hap4	5.71803
Hap4	7.73294
Hap4	7.73294
Hap4	5.13589
Hap4	5.13589
Hap4	10.3134
Hap4	10.3134
Hap4	5.73037
Hap4	5.73037
Hap4	9.00156
Hap4	9.00156
Hap4	5.47736
Hap4	5.47736
Hap4	4.54813
Hap4	4.54813
Hap4	12.0714
Hap4	12.0714
Hap4	10.664
Hap4	10.664
Hap4	6.92691
Hap4	6.92691
Hap4	10.616
Hap4	10.616
Hap4	0.881738
Hap4	0.881738
Hap4	8.69495
Hap4	2.5922
Hap4	2.5922
Hap4	6.85097
Hap4	6.85097
Hap4	6.52507
Hap4	6.52507
Hap4	2.62668
Hap4	2.62668
Hap4	6.71384
Hap4	6.71384
Hap4	7.39324
Hap4	7.39324
Hap4	6.81819
Hap4	6.81819
Hap4	8.69002
Hap4	8.69002
Hap4	8.81152
Hap4	8.81152
Hap4	1.96114
Hap4	7.12207
Hap4	7.12207
Hap4	9.39726
Hap4	9.39726
Hap4	10.474
Hap4	10.474
Hap4	6.63986
Hap4	6.63986
Hap4	7.73699
Hap4	7.73699
Hap4	6.88856
Hap4	6.88856
Hap4	9.30189
Hap4	9.30189
Hap4	7.66377
Hap4	7.66377
Hap4	8.25622
Hap4	8.25622
Hap4	2.95094
Hap4	8.98529
Hap4	8.98529
Hap4	9.91301
Hap4	9.91301
Hap4	8.12282
Hap4	8.12282
Hap4	8.96321
Hap4	8.96321
Hap4	8.60225
Hap4	8.60225
Hap4	2.9081
Hap4	2.9081
Hap4	7.09321
Hap4	7.09321
Hap4	7.92639
Hap4	7.92639
Hap4	1.8935
Hap4	5.50932
Hap4	5.50932
Hap4	6.20068
Hap4	6.20068
Hap4	6.05349
Hap4	6.05349
Hap4	11.7704
Hap4	11.7704
Hap4	1.08551
Hap4	7.07221
Hap4	7.07221
Hap4	7.58106
Hap4	7.58106
Hap4	5.44598
Hap4	5.44598
Hap4	9.24507
Hap4	9.24507
Hap4	6.88166
Hap4	6.88166
Hap4	0.54862
Hap4	0.54862
Hap4	4.46023
Hap4	4.46023
Hap4	5.68398
Hap4	5.68398
Hap4	8.72229
Hap4	8.72229
Hap4	3.17357
Hap4	3.17357
Hap4	3.28128
Hap4	3.28128
Hap4	1.44938
Hap4	4.97731
Hap4	4.97731
Hap4	5.86415
Hap4	5.86415
Hap5	7.91854
Hap5	7.12068
Hap5	8.7838
Hap5	7.80989
Hap5	11.395

## Sheet: Figure 5g
Haplotype name	IL	PL	Ornamental peach	EC	WC
Hap1	1	52	7	19	4
Hap2	1	2	4	11	0
Hap3	0	1	0	1	0
Hap4	69	64	7	467	283
Hap5	0	0	0	5	1

## Sheet: Supplementary Fig. 3
Chromosome	Chromosome position	Genetic distance
Chr1	120996	0
Chr1	170379	0
Chr1	213694	0
Chr1	237309	0
Chr1	617210	1.1
Chr1	659604	1.1
Chr1	663859	1.1
Chr1	710703	1.1
Chr1	906668	1.75
Chr1	916986	1.75
Chr1	933045	1.75
Chr1	945284	1.75
Chr1	1092929	2.68
Chr1	1229830	2.68
Chr1	1254694	4.28
Chr1	1372301	2.68
Chr1	1384163	2.68
Chr1	1388674	2.68
Chr1	1391452	2.68
Chr1	1392451	2.68
Chr1	1396955	2.68
Chr1	1401800	2.68
Chr1	1403542	2.68
Chr1	1434000	4.88
Chr1	1469472	4.88
Chr1	1514623	4.88
Chr1	1584013	5.28
Chr1	1607909	6.4
Chr1	1642346	5.6
Chr1	1793639	6.4
Chr1	1876504	6.4
Chr1	1879694	6.4
Chr1	1949332	6.8
Chr1	1986822	6.4
Chr1	2060227	7.44
Chr1	2105481	7.44
Chr1	2159663	7.44
Chr1	2173195	7.44
Chr1	2192415	7.44
Chr1	2194853	7.44
Chr1	2215322	7.44
Chr1	2232076	7.44
Chr1	2251502	7.44
Chr1	2260758	7.44
Chr1	2274766	7.87
Chr1	2306855	7.44
Chr1	2321547	7.44
Chr1	2321939	7.44
Chr1	2379285	7.44
Chr1	2473967	7.87
Chr1	2486788	9.17
Chr1	2730052	9.17
Chr1	3077518	10.1
Chr1	3233757	10.1
Chr1	3242837	10.1
Chr1	3438280	11.28
Chr1	3557391	11.1
Chr1	3647233	11.1
Chr1	3650478	11.1
Chr1	3689082	11.1
Chr1	3818747	12.57
Chr1	3819475	12.57
Chr1	3836853	12.57
Chr1	4003868	13
Chr1	4099854	13.43
Chr1	4163434	13.83
Chr1	4211152	14.26
Chr1	4680311	26.08
Chr1	4859540	15.12
Chr1	5432792	16.42
Chr1	5760690	17.57
Chr1	5870781	17.57
Chr1	5971262	18.95
Chr1	5983284	18.95
Chr1	6367853	19.38
Chr1	6618745	19.38
Chr1	7081873	21.58
Chr1	7249576	21.58
Chr1	7260660	21.58
Chr1	7340258	21.98
Chr1	7815414	22.68
Chr1	8381377	26.08
Chr1	8693951	26.08
Chr1	8735985	26.08
Chr1	8738081	26.08
Chr1	9261673	27.22
Chr1	9328536	27.22
Chr1	9392763	28.29
Chr1	9400275	27.22
Chr1	9444331	28.84
Chr1	9461282	28.84
Chr1	9501697	28.84
Chr1	9718401	30.79
Chr1	9727008	30.79
Chr1	9769735	30.79
Chr1	9931731	30.79
Chr1	10710115	32.68
Chr1	10758476	32.68
Chr1	10769376	32.68
Chr1	10780092	32.68
Chr1	10880206	32.68
Chr1	11008430	32.68
Chr1	11031006	32.68
Chr1	11077940	34.01
Chr1	11083134	34.01
Chr1	11647260	35.11
Chr1	12082607	36.61
Chr1	12097430	36.61
Chr1	12109286	36.61
Chr1	12116320	36.61
Chr1	12190533	37.71
Chr1	12233705	39.44
Chr1	12482388	40.14
Chr1	12572707	40.69
Chr1	12630129	40.69
Chr1	12639655	40.69
Chr1	12643951	40.69
Chr1	12715737	41.99
Chr1	12724160	40.69
Chr1	12781536	41.99
Chr1	12805486	42.42
Chr1	12865084	44.02
Chr1	12875226	40.69
Chr1	12903619	40.69
Chr1	13000843	44.82
Chr1	13001832	45.25
Chr1	13059903	44.82
Chr1	13089115	44.82
Chr1	13118947	44.82
Chr1	13122677	44.82
Chr1	13173985	45.85
Chr1	13193874	45.85
Chr1	13209777	45.85
Chr1	13266764	46.25
Chr1	13454218	40.69
Chr1	13642602	46.95
Chr1	13703299	47.58
Chr1	13709301	47.58
Chr1	13725841	47.58
Chr1	13762555	47.58
Chr1	13764003	47.58
Chr1	13771092	47.58
Chr1	13824311	47.58
Chr1	13825187	47.58
Chr1	13826169	47.58
Chr1	13896038	47.58
Chr1	13976259	47.58
Chr1	13977928	47.58
Chr1	14136673	48.13
Chr1	14177894	48.13
Chr1	14224422	49.08
Chr1	14257244	49.08
Chr1	14572839	50.06
Chr1	17052453	54.06
Chr1	17098445	54.48
Chr1	17169611	54.48
Chr1	17185073	55.06
Chr1	17186657	55.06
Chr1	17850717	55.06
Chr1	17989053	55.06
Chr1	18216701	55.06
Chr1	18216701	55.06
Chr1	18217136	55.06
Chr1	18217268	55.06
Chr1	18265592	55.92
Chr1	18273077	55.06
Chr1	18281677	55.06
Chr1	18283753	55.92
Chr1	18759872	56.35
Chr1	18930125	56.35
Chr1	19796641	57.65
Chr1	21286696	59.75
Chr1	21306884	59.75
Chr1	21307253	59.75
Chr1	21308242	59.75
Chr1	21308998	59.75
Chr1	21775505	60.37
Chr1	21941613	59.75
Chr1	21945902	59.75
Chr1	22578008	61.48
Chr1	25169988	64.57
Chr1	25366374	64.57
Chr1	25576643	64.57
Chr1	25684877	65.87
Chr1	25753240	65.87
Chr1	26062667	66.44
Chr1	26774155	67.01
Chr1	26887652	67.59
Chr1	27577271	71.15
Chr1	27635169	71.15
Chr1	28786297	71.15
Chr1	28788235	71.15
Chr1	28809796	71.58
Chr1	29048426	71.58
Chr1	29094262	72.01
Chr1	29282171	72.01
Chr1	29404395	74.32
Chr1	29575800	74.32
Chr1	29656746	74.32
Chr1	29885772	74.3
Chr1	29975054	74.32
Chr1	30044484	75.61
Chr1	30516090	77.35
Chr1	30691444	77.35
Chr1	30701412	77.35
Chr1	30777608	77.35
Chr1	30819065	77.35
Chr1	30888043	77.35
Chr1	30897755	77.35
Chr1	30971512	77.35
Chr1	31002522	77.35
Chr1	31066622	78.21
Chr1	31167860	77.35
Chr1	31174236	78.21
Chr1	31612443	78.64
Chr1	31724191	79.64
Chr1	31814198	77.35
Chr1	31814409	79.64
Chr1	31883479	80.47
Chr1	32012699	80.47
Chr1	32460983	81.37
Chr1	32462677	81.37
Chr1	32476217	80.47
Chr1	32881428	82.67
Chr1	33111689	84.51
Chr1	33137851	84.51
Chr1	33394777	85.19
Chr1	33470032	85.8
Chr1	33614818	85.95
Chr1	33689852	86.55
Chr1	34966887	90.59
Chr1	35010590	90.59
Chr1	35162051	90.59
Chr1	35256371	90.59
Chr1	35264674	90.59
Chr1	35274967	91.37
Chr1	35310601	91.37
Chr1	35353077	91.37
Chr1	35420891	92.33
Chr1	35472800	92.33
Chr1	35601368	91.37
Chr1	35678520	92.75
Chr1	35729627	92.75
Chr1	35804203	92.75
Chr1	35891874	93.18
Chr1	35897406	94.05
Chr1	36382381	95.34
Chr1	36459481	96.29
Chr1	36630535	96.69
Chr1	36644286	96.69
Chr1	36698597	96.69
Chr1	36744191	96.69
Chr1	36831775	97.09
Chr1	36836774	97.09
Chr1	36848459	97.09
Chr1	36936111	97.5
Chr1	36937452	97.5
Chr1	36979782	98.3
Chr1	36985109	98.3
Chr1	37112236	98.3
Chr1	37173948	98.3
Chr1	37174919	98.3
Chr1	37198333	98.3
Chr1	37253496	98.3
Chr1	37308942	98.3
Chr1	37312982	98.93
Chr1	37552253	100.03
Chr1	37589933	100.03
Chr1	37596602	100.03
Chr1	37686499	100.94
Chr1	37734368	100.94
Chr1	37739238	100.94
Chr1	37766237	100.94
Chr1	37902745	101.24
Chr1	37923967	101.64
Chr1	37944731	101.64
Chr1	37954997	101.64
Chr1	37973618	101.64
Chr1	37979454	101.64
Chr1	38041729	101.64
Chr1	38048939	102.5
Chr1	38053084	102.5
Chr1	38164596	103.36
Chr1	38182986	101.64
Chr1	38250751	100.94
Chr1	38321549	101.64
Chr1	38350259	104.14
Chr1	38363828	106.22
Chr1	38430611	105
Chr1	38591708	105.42
Chr1	38816175	106.12
Chr1	38887586	106.34
Chr1	38961190	106.34
Chr1	38994290	106.77
Chr1	39029013	107.34
Chr1	39058175	107.34
Chr1	39060978	107.34
Chr1	39108086	107.34
Chr1	39186759	107.34
Chr1	39274047	107.34
Chr1	39296674	107.34
Chr1	39433443	107.34
Chr1	39518935	107.34
Chr1	39529065	107.34
Chr1	39532442	107.34
Chr1	39536886	107.34
Chr1	39537059	107.34
Chr1	39560715	107.34
Chr1	39612354	107.34
Chr1	39617992	107.34
Chr1	39641043	107.34
Chr1	39642430	107.34
Chr1	39643332	107.34
Chr1	39682501	109.74
Chr1	39903417	110.94
Chr1	39915355	110.94
Chr1	39928499	111.8
Chr1	39929363	111.8
Chr1	40182038	114
Chr1	40237143	114
Chr1	40254097	114
Chr1	40289387	114
Chr1	40398150	115.21
Chr1	40455070	115.21
Chr1	40562908	115.21
Chr1	40574178	115.21
Chr1	40576018	115.21
Chr1	40577823	115.21
Chr1	40699159	115.21
Chr1	40705087	115.21
Chr1	40787483	115.21
Chr1	40804324	115.91
Chr1	40810849	115.91
Chr1	40933169	116.31
Chr1	40947781	116.31
Chr1	40989394	117.01
Chr1	41062990	117.01
Chr1	41088388	117.41
Chr1	41096814	117.41
Chr1	41154354	118.31
Chr1	41163710	118.31
Chr1	41168151	118.31
Chr1	41223525	118.31
Chr1	41270199	119.61
Chr1	41311802	118.31
Chr1	41340427	118.31
Chr1	41356217	118.31
Chr1	41383306	119.61
Chr1	41431802	118.31
Chr1	41579832	118.31
Chr1	41784584	119.91
Chr1	41793906	119.91
Chr1	41852692	119.91
Chr1	42929583	121.41
Chr1	42934973	121.41
Chr1	43076954	121.71
Chr1	43101088	121.71
Chr1	43181830	122.51
Chr1	43240351	124.23
Chr1	43247874	122.51
Chr1	43318603	123.37
Chr1	43442739	124.23
Chr1	43516128	124.23
Chr1	43884565	125.53
Chr1	43922887	125.53
Chr1	44056691	127.13
Chr1	44301361	129.33
Chr1	44386629	131.13
Chr1	44403366	131.13
Chr1	44474393	131.13
Chr1	44522174	131.13
Chr1	44532600	131.13
Chr1	44535796	131.13
Chr1	44568790	131.43
Chr1	44591146	131.13
Chr1	44617760	131.43
Chr1	44674659	131.43
Chr1	44700017	131.43
Chr1	45395532	133.28
Chr1	45636309	134.48
Chr1	45677141	134.48
Chr1	45784114	135.68
Chr1	45968698	135.68
Chr1	45999989	135.68
Chr1	46276145	136.49
Chr1	46363658	136.92
Chr1	46620622	137.95
Chr1	47069331	137.95
Chr1	47262340	138.95
Chr1	47294235	138.95
Chr1	47294409	138.95
Chr1	47860756	139.95
Chr1	47869517	139.95
Chr1	47977611	139.95
Chr1	47977611	139.95
Chr1	48404353	140.95
Chr1	48415167	140.95
Chr1	48724745	141.95
Chr1	48735707	141.95
Chr1	48792586	141.95
Chr1	48813450	141.95
Chr1	48876994	141.95
Chr1	48989980	141.95
Chr1	49107793	141.95
Chr1	49208432	141.95
Chr1	49964312	141.95
Chr1	50055215	141.95
Chr1	50202858	141.95
Chr1	50451450	143.95
Chr1	50470312	143.95
Chr1	50513294	143.95
Chr2	155553	0
Chr2	180786	0
Chr2	185693	0
Chr2	195927	0
Chr2	384806	0
Chr2	439237	0
Chr2	439462	0
Chr2	464293	0
Chr2	550294	0
Chr2	622145	49.7
Chr2	651906	0
Chr2	1165745	1
Chr2	1296594	1
Chr2	1298114	1
Chr2	1300857	1
Chr2	1337484	1
Chr2	1339149	1
Chr2	1340050	1
Chr2	1346297	1
Chr2	1348333	1
Chr2	1691341	10.21
Chr2	1706872	8.8
Chr2	1733469	7.4
Chr2	1743596	7.4
Chr2	2147761	24.65
Chr2	2147761	24.65
Chr2	2176377	25.05
Chr2	2431826	7.4
Chr2	2667560	7.4
Chr2	2682661	7.4
Chr2	2896307	8.8
Chr2	2905323	7.4
Chr2	3026588	9.6
Chr2	3055717	9.6
Chr2	3057034	9.6
Chr2	3086982	8.8
Chr2	3114610	9.6
Chr2	3290092	8.8
Chr2	3290666	8.8
Chr2	3387802	8.8
Chr2	3440818	10.21
Chr2	3461113	10.21
Chr2	3463067	10.21
Chr2	3500351	10.21
Chr2	3592265	10.21
Chr2	3592946	10.21
Chr2	3593374	10.21
Chr2	3696467	10.21
Chr2	3773600	10.21
Chr2	3785682	10.21
Chr2	3845267	10.75
Chr2	3903754	10.21
Chr2	3927976	10.21
Chr2	3929492	10.21
Chr2	3930238	10.21
Chr2	3938383	10.21
Chr2	3967880	10.21
Chr2	3973095	10.21
Chr2	3973444	10.21
Chr2	3973600	10.21
Chr2	3990964	10.21
Chr2	3994002	10.21
Chr2	4036431	10.21
Chr2	4042363	10.21
Chr2	4043229	10.21
Chr2	4049941	11.96
Chr2	4109974	11.96
Chr2	4143244	11.96
Chr2	4174756	11.96
Chr2	4176344	11.96
Chr2	4195929	11.96
Chr2	4440919	11.96
Chr2	4494432	14.19
Chr2	4499602	11.96
Chr2	4550275	11.96
Chr2	4566761	11.96
Chr2	4581886	11.96
Chr2	4586805	11.96
Chr2	4604804	11.96
Chr2	4636229	14.19
Chr2	4810238	14.19
Chr2	4937501	16.65
Chr2	5022947	18.59
Chr2	5065266	18.59
Chr2	5066984	18.59
Chr2	5103580	19.62
Chr2	5103796	19.57
Chr2	5546720	14.19
Chr2	5549003	19.57
Chr2	5569095	19.57
Chr2	5597263	19.57
Chr2	5651960	20.83
Chr2	5697259	19.57
Chr2	5754107	19.57
Chr2	5771509	20.83
Chr2	5772217	19.57
Chr2	5772536	19.57
Chr2	5789953	19.57
Chr2	5821429	19.57
Chr2	5860564	19.57
Chr2	5939241	19.57
Chr2	5943582	19.57
Chr2	6219959	19.57
Chr2	6220781	19.57
Chr2	6221029	19.57
Chr2	6229410	19.57
Chr2	6250160	20.83
Chr2	6271014	19.57
Chr2	6274422	19.57
Chr2	6281290	19.57
Chr2	6290633	19.57
Chr2	6302901	19.57
Chr2	6307282	19.57
Chr2	6318702	19.57
Chr2	6320241	19.57
Chr2	6349796	19.57
Chr2	6365444	19.57
Chr2	6366360	19.57
Chr2	6389359	22.11
Chr2	6413187	19.57
Chr2	6413664	19.57
Chr2	6414160	23.45
Chr2	6475455	19.57
Chr2	6479063	19.57
Chr2	6518632	7.4
Chr2	6607080	7.4
Chr2	6609674	7.4
Chr2	6611285	7.4
Chr2	6612719	7.4
Chr2	6617428	7.4
Chr2	6617540	7.4
Chr2	6654978	24.49
Chr2	6686260	24.49
Chr2	6837866	19.57
Chr2	6842254	19.57
Chr2	6852078	19.57
Chr2	6896883	23.45
Chr2	6899297	19.57
Chr2	6906275	19.57
Chr2	6914485	19.57
Chr2	6944483	19.57
Chr2	6945726	23.45
Chr2	7144207	26.45
Chr2	7270572	26.45
Chr2	7395822	26.45
Chr2	7405724	25.05
Chr2	7408487	25.05
Chr2	7442639	25.05
Chr2	7443262	24.49
Chr2	7443440	25.05
Chr2	7457196	25.05
Chr2	7480614	24.65
Chr2	7586709	30.62
Chr2	7662518	24.49
Chr2	7663308	24.49
Chr2	7663462	24.49
Chr2	7686153	24.65
Chr2	7686720	24.65
Chr2	7695776	24.65
Chr2	7695776	24.65
Chr2	7696343	24.65
Chr2	7696562	24.65
Chr2	7696754	24.65
Chr2	7714834	24.65
Chr2	8588224	25.05
Chr2	8648140	25.05
Chr2	9036266	25.05
Chr2	9037672	26.45
Chr2	9057104	26.45
Chr2	9060257	25.05
Chr2	9175449	24.49
Chr2	9179892	26.45
Chr2	9181587	26.45
Chr2	9277153	24.65
Chr2	9277193	24.65
Chr2	9307589	27.27
Chr2	9443043	27.27
Chr2	9892923	27.27
Chr2	12495181	30
Chr2	12502226	27.27
Chr2	12662356	29.61
Chr2	13046387	27.27
Chr2	13209991	27.27
Chr2	13291158	27.27
Chr2	13297501	27.27
Chr2	13829057	30.13
Chr2	15728869	30.83
Chr2	15859790	32.54
Chr2	15898753	32.98
Chr2	19357454	44.77
Chr2	19377255	44.17
Chr2	19428031	34.27
Chr2	19433314	34.27
Chr2	19476777	34.27
Chr2	19535289	34.27
Chr2	19580497	34.27
Chr2	20590102	45.08
Chr2	20949283	46.15
Chr2	22049187	47.7
Chr2	22312045	47.7
Chr2	22366445	47.7
Chr2	22437372	48
Chr2	22577982	48
Chr2	22594250	48
Chr2	22612313	48
Chr2	22615078	48
Chr2	22731404	48
Chr2	22755941	48.4
Chr2	22763414	48.4
Chr2	22812280	48.4
Chr2	22852070	48.8
Chr2	22854912	48.8
Chr2	22854939	48.8
Chr2	22855165	48.8
Chr2	22857930	48.8
Chr2	22901718	49.1
Chr2	22908704	49.1
Chr2	22910088	49.1
Chr2	22910317	49.1
Chr2	22910995	49.1
Chr2	22938093	49.1
Chr2	22958607	49.1
Chr2	22958969	49.1
Chr2	22970754	49.1
Chr2	22971554	49.1
Chr2	23563057	49.72
Chr2	23925274	50.36
Chr2	23995095	51.19
Chr2	24232267	51.19
Chr2	24248556	51.19
Chr2	24255648	51.19
Chr2	24410488	53.14
Chr2	24427860	55.52
Chr2	24473340	53.14
Chr2	24553855	53.14
Chr2	24554786	53.6
Chr2	24555244	53.6
Chr2	24648082	54.02
Chr2	24691132	55.52
Chr2	24692671	55.52
Chr2	24693836	55.52
Chr2	24696655	55.52
Chr2	24757112	55.82
Chr2	24779869	55.52
Chr2	24786369	55.52
Chr2	24872304	56.22
Chr2	25288725	65.96
Chr2	26110151	55.52
Chr2	26414288	55.52
Chr2	26528144	55.52
Chr2	26654684	56.72
Chr2	26814060	58.78
Chr2	26829490	59.18
Chr2	26952665	56.72
Chr2	26970368	56.72
Chr2	27115277	56.72
Chr2	27139885	56.72
Chr2	27151881	56.72
Chr2	27185323	56.72
Chr2	27216107	56.72
Chr2	27223067	56.72
Chr2	27235128	56.72
Chr2	28082750	60.48
Chr2	28695727	65.96
Chr2	28699706	65.96
Chr2	28701828	65.96
Chr2	28720263	65.96
Chr2	28779256	65.96
Chr2	28800421	65.96
Chr2	28808421	65.96
Chr2	28988817	65.96
Chr2	29122555	65.96
Chr2	29198037	65.96
Chr2	29320169	65.96
Chr2	29644783	65.96
Chr2	29980295	65.96
Chr2	30114048	65.96
Chr2	30146957	65.96
Chr2	30499182	67.06
Chr2	30641306	69.36
Chr2	30677563	69.36
Chr2	30695902	69.36
Chr2	31012692	70.46
Chr2	31230253	70.46
Chr2	31352369	70.46
Chr2	31387098	71.61
Chr2	31417326	71.61
Chr2	31530769	71.61
Chr2	31737552	72.61
Chr2	31818703	72.61
Chr2	31854070	72.61
Chr2	32290213	74.51
Chr2	32475596	75.51
Chr2	32552985	75.51
Chr2	32578888	75.51
Chr2	32608700	75.51
Chr2	32666354	75.51
Chr2	32753264	75.51
Chr2	32943468	76.81
Chr2	33210992	80.65
Chr2	33447080	78.55
Chr2	33568829	78.55
Chr2	34161345	82.05
Chr2	34214858	82.05
Chr2	34222882	82.05
Chr2	34246622	83.45
Chr2	34272447	83.45
Chr2	34272669	83.45
Chr2	34363309	83.45
Chr2	34707389	83.45
Chr2	34788657	83.45
Chr2	34995432	83.45
Chr2	35000974	84.55
Chr2	35317779	84.55
Chr2	35729776	85.65
Chr2	36277633	85.65
Chr2	36615276	88.27
Chr2	36784145	89.57
Chr2	37165480	90.87
Chr2	37345167	92.57
Chr2	37461612	93.37
Chr2	37464943	93.37
Chr2	37496635	92.57
Chr2	37552314	93.37
Chr2	37599645	93.37
Chr2	37705397	93.37
Chr2	37840585	93.37
Chr2	37926039	93.37
Chr2	38160201	95.07
Chr2	38295947	95.07
Chr2	38331508	95.07
Chr2	38358181	95.07
Chr2	38423951	95.87
Chr2	38423966	97.27
Chr2	38702932	97.37
Chr2	38728374	97.37
Chr2	38819465	97.37
Chr3	81446	0
Chr3	542480	2.9
Chr3	740779	2.9
Chr3	900461	2.9
Chr3	950151	2.9
Chr3	962377	2.9
Chr3	982677	2.9
Chr3	1091046	2.9
Chr3	1235136	2.9
Chr3	1261422	2.9
Chr3	1267585	2.9
Chr3	1330736	2.9
Chr3	1724117	16.88
Chr3	2040475	3.5
Chr3	2044736	3.5
Chr3	2236395	4.2
Chr3	2242540	4.2
Chr3	2257174	4.2
Chr3	2283866	4.8
Chr3	2837039	7.35
Chr3	2838180	7.35
Chr3	2892441	7.35
Chr3	2899133	7.35
Chr3	2899636	7.35
Chr3	2900152	7.35
Chr3	2906797	7.35
Chr3	2911832	7.8
Chr3	2936917	8.57
Chr3	3033089	8.57
Chr3	3073291	8.57
Chr3	3160289	9.7
Chr3	3206968	9.7
Chr3	3218865	9.7
Chr3	3249749	9.7
Chr3	3252271	9.73
Chr3	3309349	10.28
Chr3	3393975	10.68
Chr3	3399667	11.08
Chr3	3514071	11.78
Chr3	3609633	12.48
Chr3	3612929	12.48
Chr3	3639599	12.88
Chr3	3640465	12.88
Chr3	3641640	12.88
Chr3	3822152	12.88
Chr3	3904413	13.98
Chr3	3912348	13.98
Chr3	3916158	13.98
Chr3	3932132	13.98
Chr3	3932718	13.98
Chr3	3933477	13.98
Chr3	3939596	14.38
Chr3	3940595	13.98
Chr3	3942887	13.98
Chr3	3991283	13.98
Chr3	4042652	14.68
Chr3	4064256	14.68
Chr3	4100402	15.08
Chr3	4154387	14.68
Chr3	4284694	16.88
Chr3	4328910	17.18
Chr3	4414237	16.88
Chr3	4424804	17.18
Chr3	4458357	18.28
Chr3	4519122	19.03
Chr3	4540509	19.63
Chr3	4551438	19.63
Chr3	4612374	20.43
Chr3	4644381	19.63
Chr3	4697797	21.43
Chr3	4699447	21.43
Chr3	4704577	21.43
Chr3	4704773	21.43
Chr3	4719301	21.43
Chr3	4725850	21.43
Chr3	4726349	21.43
Chr3	4746100	21.43
Chr3	5201653	21.43
Chr3	5288880	21.43
Chr3	5290553	21.43
Chr3	5388373	22.37
Chr3	5394308	22.37
Chr3	5949628	23.17
Chr3	5953298	23.17
Chr3	5957070	23.17
Chr3	5985891	23.87
Chr3	6078468	24.27
Chr3	6112869	24.27
Chr3	6122934	24.27
Chr3	6203552	24.27
Chr3	6255965	24.77
Chr3	6291252	24.27
Chr3	6359039	24.77
Chr3	6526503	25.27
Chr3	6526765	25.27
Chr3	6575303	25.27
Chr3	6580322	25.27
Chr3	6617053	25.27
Chr3	6628815	25.27
Chr3	6676951	26.67
Chr3	6718238	27.37
Chr3	6802371	26.67
Chr3	6835389	28.07
Chr3	7009040	28.92
Chr3	7020454	28.92
Chr3	7170537	28.92
Chr3	7172865	28.92
Chr3	7199108	28.92
Chr3	7199288	28.92
Chr3	7279094	29.57
Chr3	7418351	30.37
Chr3	7455428	30.37
Chr3	7501297	30.37
Chr3	7526671	30.37
Chr3	7532417	30.37
Chr3	7558047	30.37
Chr3	7581953	30.37
Chr3	7624094	31.21
Chr3	7672989	31.21
Chr3	7673921	31.21
Chr3	7736600	31.21
Chr3	7736682	31.45
Chr3	7749360	31.45
Chr3	7818224	32.11
Chr3	7911739	31.21
Chr3	7920711	31.21
Chr3	7962633	31.45
Chr3	7975317	32.14
Chr3	8004099	32.74
Chr3	8061306	33.39
Chr3	8215115	33.79
Chr3	8266154	33.79
Chr3	8295898	33.79
Chr3	8461899	34.98
Chr3	8476682	34.98
Chr3	8490174	34.98
Chr3	8523309	35.78
Chr3	8523898	35.78
Chr3	8524827	35.78
Chr3	8526590	35.78
Chr3	8530301	36.18
Chr3	8533283	36.18
Chr3	8606794	36.18
Chr3	8858219	41.82
Chr3	8872843	41.82
Chr3	9159245	37.78
Chr3	9172099	37.78
Chr3	9238052	37.78
Chr3	9318258	36.18
Chr3	9319146	36.18
Chr3	9419849	38.72
Chr3	9477993	39.62
Chr3	9488510	41.22
Chr3	9503437	41.22
Chr3	9529689	41.22
Chr3	9534949	41.22
Chr3	9552231	41.22
Chr3	9725285	41.22
Chr3	9726052	41.22
Chr3	10255542	42.52
Chr3	10336683	41.82
Chr3	10532792	42.52
Chr3	10576279	41.82
Chr3	11059854	45.82
Chr3	11165003	45.82
Chr3	11178893	45.82
Chr3	11436169	47.07
Chr3	11459490	47.07
Chr3	11898376	47.07
Chr3	11946160	47.07
Chr3	12123960	47.07
Chr3	12148116	47.07
Chr3	12175733	47.07
Chr3	12176200	47.07
Chr3	12296596	47.07
Chr3	12534235	47.47
Chr3	13216519	62.17
Chr3	13220432	49.12
Chr3	14903030	49.62
Chr3	17399509	51.32
Chr3	17414845	51.72
Chr3	17483502	51.72
Chr3	17501981	51.72
Chr3	17502991	51.72
Chr3	17567192	52.42
Chr3	17613714	52.42
Chr3	17657167	52.42
Chr3	17879214	52.42
Chr3	17885633	52.42
Chr3	17920269	52.42
Chr3	17920321	52.42
Chr3	17922884	52.42
Chr3	17922884	52.42
Chr3	17930747	52.42
Chr3	17942082	52.42
Chr3	18068421	52.82
Chr3	18080440	52.82
Chr3	18083591	52.82
Chr3	18110423	52.82
Chr3	18330854	52.82
Chr3	18349571	53.62
Chr3	18402934	54.47
Chr3	18415302	54.47
Chr3	18423092	54.47
Chr3	18423429	54.47
Chr3	18444058	54.47
Chr3	18958292	56.57
Chr3	19439103	58.37
Chr3	19480103	58.37
Chr3	20149551	56.57
Chr3	20152351	60.07
Chr3	20164437	60.47
Chr3	20176624	56.57
Chr3	20187339	56.57
Chr3	20231606	61.57
Chr3	20252275	61.9
Chr3	20319454	62.17
Chr3	20569283	63.61
Chr3	20572307	63.2
Chr3	20628481	63.6
Chr3	20704627	64.61
Chr3	20706582	64.61
Chr3	20797427	64.61
Chr3	20855955	64.61
Chr3	20969531	65.83
Chr3	21080639	64.61
Chr3	21123303	64.61
Chr3	21170172	64.61
Chr3	21764961	71.18
Chr3	21824518	71.18
Chr3	21913822	68.18
Chr3	21946434	71.18
Chr3	21955040	71.18
Chr3	21967904	71.18
Chr3	21997276	71.18
Chr3	22003296	68.18
Chr3	22021329	68.58
Chr3	22071263	69.48
Chr3	22098827	71.18
Chr3	22189132	71.18
Chr3	22311918	71.98
Chr3	22342434	70.78
Chr3	22369614	70.78
Chr3	22413251	71.18
Chr3	22470095	72.78
Chr3	22488013	72.78
Chr3	22506740	72.42
Chr3	23206700	73.58
Chr3	23591872	73.58
Chr3	23673039	73.98
Chr3	23778493	73.98
Chr3	23918179	74.48
Chr3	23951613	74.88
Chr3	23969193	75.28
Chr3	24238897	76.38
Chr3	24253652	76.38
Chr3	24384160	78.58
Chr3	24470323	79.38
Chr3	24528071	79.38
Chr3	24631085	79.88
Chr3	24729333	79.88
Chr3	25381041	80.98
Chr3	25429972	80.98
Chr3	25469564	80.98
Chr3	25631304	80.98
Chr3	26003555	82.75
Chr3	26379227	82.01
Chr3	26528281	82.41
Chr3	26535139	83.85
Chr3	26577404	83.85
Chr3	26646726	83.85
Chr3	26699873	83.85
Chr3	26742002	83.85
Chr3	26814512	84.25
Chr3	26905216	83.85
Chr3	26924536	85.21
Chr3	26960366	84.25
Chr3	27005873	85.15
Chr3	27078657	83.85
Chr3	27080786	85.86
Chr3	27088466	85.89
Chr3	27097174	86
Chr3	27193604	83.85
Chr3	27237356	83.85
Chr3	27261654	83.85
Chr3	27291480	83.85
Chr3	27295694	83.85
Chr3	27298842	83.85
Chr3	27412113	88.56
Chr3	27455080	88.57
Chr3	27517182	88.57
Chr3	27615704	89.26
Chr3	27667347	90.23
Chr3	27899243	92.43
Chr3	28292372	92.43
Chr3	28499532	92.43
Chr3	28553775	92.43
Chr3	28656104	92.43
Chr3	28687802	92.43
Chr3	28751066	92.43
Chr3	28767726	92.45
Chr3	28801296	92.47
Chr3	28908236	93.14
Chr3	28969791	93.14
Chr4	108705	0
Chr4	196315	2.88
Chr4	374625	1.75
Chr4	459217	1.57
Chr4	489867	1.57
Chr4	503175	2.88
Chr4	516950	2.88
Chr4	574708	2.88
Chr4	582034	2.88
Chr4	597344	2.88
Chr4	597973	2.88
Chr4	603766	3.78
Chr4	605734	3.78
Chr4	606247	3.78
Chr4	609567	3.78
Chr4	661765	4.68
Chr4	672777	4.68
Chr4	678661	4.68
Chr4	681372	4.68
Chr4	688257	4.68
Chr4	691767	4.68
Chr4	697917	4.68
Chr4	714793	4.68
Chr4	719235	4.68
Chr4	726857	4.68
Chr4	728115	4.68
Chr4	732272	4.68
Chr4	742213	4.68
Chr4	749410	4.68
Chr4	750887	4.68
Chr4	751401	4.68
Chr4	752335	4.68
Chr4	765062	4.68
Chr4	771930	4.68
Chr4	778220	4.68
Chr4	786414	4.68
Chr4	803326	4.68
Chr4	813101	4.68
Chr4	813339	4.68
Chr4	822490	4.68
Chr4	827413	4.68
Chr4	828679	4.68
Chr4	830273	4.68
Chr4	830406	4.68
Chr4	832580	4.68
Chr4	834354	4.68
Chr4	834707	4.68
Chr4	838748	4.68
Chr4	889632	4.68
Chr4	912930	4.68
Chr4	915255	4.68
Chr4	960335	5.58
Chr4	962456	5.58
Chr4	964105	5.58
Chr4	965013	5.58
Chr4	969630	5.58
Chr4	971294	5.58
Chr4	977336	5.58
Chr4	1005773	5.58
Chr4	1013173	5.58
Chr4	1015598	5.58
Chr4	1016242	5.58
Chr4	1017435	5.58
Chr4	1021910	5.58
Chr4	1026492	5.58
Chr4	1037933	5.58
Chr4	1040642	5.58
Chr4	1043992	6.48
Chr4	1044462	6.48
Chr4	1054360	6.48
Chr4	1063684	6.48
Chr4	1069352	6.48
Chr4	1071500	6.48
Chr4	1074753	6.48
Chr4	1075148	6.48
Chr4	1077729	6.48
Chr4	1079829	6.48
Chr4	1085639	6.48
Chr4	1100060	6.48
Chr4	1111190	6.48
Chr4	1112234	6.48
Chr4	1113851	6.48
Chr4	1116381	6.48
Chr4	1119532	6.48
Chr4	1124927	6.48
Chr4	1129335	6.48
Chr4	1131233	6.48
Chr4	1131531	6.48
Chr4	1154590	6.48
Chr4	1162988	6.48
Chr4	1171616	6.48
Chr4	1175372	6.48
Chr4	1179028	6.48
Chr4	1180073	6.48
Chr4	1184825	6.48
Chr4	1185476	6.48
Chr4	1187379	6.48
Chr4	1191298	6.48
Chr4	1201816	6.48
Chr4	1206243	6.48
Chr4	1209194	6.48
Chr4	1212317	6.48
Chr4	1219716	6.48
Chr4	1220562	6.48
Chr4	1222879	6.48
Chr4	1243742	6.48
Chr4	1244111	6.48
Chr4	1244204	6.48
Chr4	1245479	6.48
Chr4	1247364	6.48
Chr4	1248520	6.48
Chr4	1249803	6.48
Chr4	1265945	6.48
Chr4	1266166	6.48
Chr4	1266336	6.48
Chr4	1266530	6.48
Chr4	1267642	6.48
Chr4	1268445	6.48
Chr4	1321359	6.48
Chr4	1346974	6.48
Chr4	1359720	6.48
Chr4	1363068	6.48
Chr4	1365546	6.48
Chr4	1365936	6.48
Chr4	1367829	6.48
Chr4	1372800	6.48
Chr4	1395597	6.48
Chr4	1396321	6.48
Chr4	1401652	6.48
Chr4	1402179	6.48
Chr4	1461875	6.48
Chr4	1727292	7.38
Chr4	2087063	11.1
Chr4	2306050	8.68
Chr4	2343814	8.68
Chr4	2384828	9.1
Chr4	2386725	7.38
Chr4	2423720	7.38
Chr4	2444792	7.38
Chr4	2526905	9.77
Chr4	2535897	9.77
Chr4	2687191	9.77
Chr4	2689167	10.2
Chr4	3030846	13.2
Chr4	3124461	13.2
Chr4	3144353	13.2
Chr4	3274459	13.2
Chr4	3409246	12.3
Chr4	3424624	13.8
Chr4	3478393	15.1
Chr4	3506800	15.1
Chr4	3654951	15.5
Chr4	3682036	15.5
Chr4	3743790	15.5
Chr4	3748124	15.5
Chr4	3781085	15.93
Chr4	3794812	16.79
Chr4	3811321	15.5
Chr4	4040050	16.79
Chr4	4174473	17.16
Chr4	4191023	17.16
Chr4	4213469	17.86
Chr4	4258531	17.86
Chr4	4299473	18.96
Chr4	4402756	19.36
Chr4	4517478	20.05
Chr4	4527154	20.05
Chr4	4534071	20.05
Chr4	4687414	20.62
Chr4	4822382	20.62
Chr4	4829342	20.62
Chr4	4835997	20.62
Chr4	4851256	20.62
Chr4	4851776	20.62
Chr4	4881268	20.62
Chr4	5200329	21.42
Chr4	5207036	21.42
Chr4	5223887	21.42
Chr4	5270807	21.42
Chr4	5359122	22.72
Chr4	5438917	23.17
Chr4	5442532	23.17
Chr4	5467227	24.17
Chr4	5470732	24.17
Chr4	5478817	24.17
Chr4	5479597	24.17
Chr4	5575160	24.17
Chr4	5674485	25.57
Chr4	5678231	25.57
Chr4	5681865	25.57
Chr4	5760094	26.37
Chr4	5764657	26.37
Chr4	5765984	27.31
Chr4	5780568	26.37
Chr4	5839435	27.31
Chr4	5877978	26.37
Chr4	5879468	26.37
Chr4	5929593	27.31
Chr4	5948858	27.31
Chr4	5963061	27.31
Chr4	6004600	27.31
Chr4	6006369	27.31
Chr4	6023915	27.31
Chr4	6025254	27.31
Chr4	6034514	27.31
Chr4	6154205	27.31
Chr4	6183508	27.31
Chr4	6217182	27.31
Chr4	6220962	28.21
Chr4	6274653	31.01
Chr4	6306138	31.01
Chr4	6326105	32.41
Chr4	6334733	32.41
Chr4	6354690	31.01
Chr4	6381960	31.01
Chr4	6386970	32.41
Chr4	6387398	32.41
Chr4	6433985	32.41
Chr4	6455886	31.01
Chr4	6522602	33.72
Chr4	6534307	34.12
Chr4	6576083	34.82
Chr4	6583051	35.57
Chr4	6598383	35.87
Chr4	6651251	36.67
Chr4	6694854	35.87
Chr4	6733576	36.67
Chr4	6739389	36.67
Chr4	6780180	37.47
Chr4	6890148	37.77
Chr4	6936131	37.77
Chr4	6941005	38.37
Chr4	6973521	38.37
Chr4	6974442	38.37
Chr4	7008998	38.37
Chr4	7069997	38.77
Chr4	7086797	38.77
Chr4	7128378	38.77
Chr4	7136602	38.77
Chr4	7137399	38.77
Chr4	7182354	39.2
Chr4	7182861	38.77
Chr4	7191161	38.77
Chr4	7207012	40.3
Chr4	7209751	40.3
Chr4	7211893	40.3
Chr4	7289831	41.2
Chr4	7297326	41.63
Chr4	7314369	42.43
Chr4	7327754	41.63
Chr4	7374513	41.63
Chr4	7384360	43.52
Chr4	7398779	43.52
Chr4	7407670	43.52
Chr4	7436691	43.52
Chr4	7476396	43.52
Chr4	7482846	43.52
Chr4	7487293	43.52
Chr4	7488711	43.52
Chr4	7566058	43.52
Chr4	7571933	43.52
Chr4	7574677	43.52
Chr4	7612537	43.52
Chr4	7615607	43.52
Chr4	7616922	43.52
Chr4	8304375	46.47
Chr4	8324360	46.47
Chr4	8406475	48.25
Chr4	8454986	47.72
Chr4	8472913	47.72
Chr4	8546101	48.15
Chr4	8595311	48.15
Chr4	8635358	48.36
Chr4	8636428	47.72
Chr4	8647092	48.36
Chr4	8668260	48.79
Chr4	8789110	49.39
Chr4	8833948	49.39
Chr4	8957117	51.19
Chr4	9089022	51.19
Chr4	9219458	52.29
Chr4	9222700	52.29
Chr4	9291602	53.19
Chr4	9335082	54.04
Chr4	9406213	53.19
Chr4	9601759	53.19
Chr4	9767951	53.19
Chr4	9796631	53.19
Chr4	9806554	53.19
Chr4	9812995	53.19
Chr4	9836640	54.04
Chr4	9840608	54.04
Chr4	9876685	54.04
Chr4	10090831	54.88
Chr4	10145224	54.88
Chr4	10213834	54.88
Chr4	10238964	54.88
Chr4	10252487	54.88
Chr4	10258975	55.88
Chr4	10290680	56.18
Chr4	10468143	58.83
Chr4	10477377	58.83
Chr4	10489575	58.83
Chr4	10629426	59.13
Chr4	10650265	58.83
Chr4	10801218	60.36
Chr4	10824780	60.36
Chr4	10845925	60.79
Chr4	10868527	60.79
Chr4	10894549	61.22
Chr4	10914965	62.02
Chr4	10978643	62.18
Chr4	11231581	62.18
Chr4	11246731	62.18
Chr4	11272435	62.18
Chr4	11272679	62.18
Chr4	11284973	62.18
Chr4	11321818	62.98
Chr4	11327381	62.98
Chr4	11565878	65.06
Chr4	11572730	65.06
Chr4	11593737	65.06
Chr4	11666476	65.06
Chr4	11964280	66.64
Chr4	12022984	66.64
Chr4	12320832	67.26
Chr4	12323564	67.26
Chr4	12455905	69.03
Chr4	12809490	68.96
Chr4	12853960	69.83
Chr4	12890024	70.13
Chr4	13095821	69.83
Chr4	13186418	69.83
Chr4	13231448	70.73
Chr4	13251596	70.73
Chr4	13294149	70.73
Chr4	13358689	71.43
Chr4	13396020	72.23
Chr4	13409569	72.23
Chr4	13426303	72.23
Chr4	13440874	72.23
Chr4	13549847	72.23
Chr4	13593606	72.23
Chr4	13755323	73.03
Chr4	13943147	73.03
Chr4	13955115	74.63
Chr4	14085480	74.63
Chr4	14088605	74.63
Chr4	14159718	74.63
Chr4	14172053	74.63
Chr4	14225952	75.33
Chr4	14226546	75.33
Chr4	14247999	75.33
Chr4	14286848	76.13
Chr4	14288851	76.13
Chr4	14305335	75.33
Chr4	14343184	77.93
Chr4	14357996	75.33
Chr4	14397092	77.93
Chr4	14397819	77.93
Chr4	14399333	77.93
Chr4	14401860	77.93
Chr4	14414499	77.93
Chr4	15008586	78.43
Chr4	15014105	77.93
Chr4	15049275	79.23
Chr4	15050152	79.23
Chr4	15056541	79.23
Chr4	15110726	79.23
Chr4	15120868	79.23
Chr4	15179549	78.43
Chr4	15199369	79.23
Chr4	15201407	79.23
Chr4	15220411	79.23
Chr4	15221686	79.23
Chr4	15251560	79.23
Chr4	15279855	79.23
Chr4	16183365	80.42
Chr4	16195910	81.22
Chr4	16511044	81.22
Chr4	16625701	82.02
Chr4	16633838	82.42
Chr4	16857227	82.02
Chr4	17066986	84.02
Chr4	17171016	84.02
Chr4	17172820	84.02
Chr4	17197939	84.02
Chr4	17235584	84.02
Chr4	17240195	84.02
Chr4	17375038	86.63
Chr4	17546701	84.02
Chr4	17892579	87.91
Chr4	17898413	87.91
Chr4	17898597	87.91
Chr4	17898915	87.91
Chr4	17898915	87.91
Chr4	17899914	87.91
Chr4	17900326	87.91
Chr4	17900592	87.91
Chr4	17900789	87.91
Chr4	18087887	87.91
Chr4	18199801	88.31
Chr4	18286553	89.01
Chr4	18356575	89.01
Chr4	18503785	87.91
Chr4	18504529	89.71
Chr4	18609901	90.11
Chr4	18705629	90.11
Chr4	18723783	90.75
Chr4	19100422	91.18
Chr4	19101783	91.18
Chr4	19102094	91.18
Chr4	19105053	92.24
Chr4	19286709	92.24
Chr4	19304792	92.24
Chr4	19314960	92.24
Chr4	19337105	92.24
Chr4	19337788	91.18
Chr4	19348164	91.18
Chr4	19398416	91.18
Chr4	19398599	92.24
Chr4	19432544	92.24
Chr4	19471321	91.18
Chr4	19514037	92.24
Chr4	19514265	92.24
Chr4	19516319	92.24
Chr4	19617881	91.18
Chr4	19622692	91.18
Chr4	19638027	80.33
Chr4	19638206	92.24
Chr4	19638467	92.24
Chr4	19644179	92.24
Chr4	19660445	91.18
Chr4	19830447	92.24
Chr4	19962438	92.24
Chr4	20116037	92.24
Chr4	20191854	93.34
Chr4	20303460	93.34
Chr4	20384890	93.34
Chr4	20389493	93.34
Chr4	20418272	93.34
Chr4	20419131	93.34
Chr4	20422476	93.34
Chr4	20468036	93.34
Chr4	20468897	93.34
Chr4	20504776	93.34
Chr4	20512456	93.34
Chr4	20520102	93.34
Chr4	20536048	92.24
Chr4	20605358	93.34
Chr4	20669652	93.34
Chr4	20740781	93.77
Chr4	20754489	93.77
Chr4	20782283	92.24
Chr4	20782474	93.77
Chr4	20790747	93.77
Chr4	20809084	92.24
Chr4	20872151	92.24
Chr4	20953094	92.24
Chr4	20953781	92.24
Chr4	21512825	93.34
Chr4	21553264	94.77
Chr4	21577715	94.77
Chr4	21577718	93.34
Chr4	21587902	92.24
Chr4	21588575	92.24
Chr4	21589196	94.77
Chr4	21589828	92.24
Chr4	21590204	92.24
Chr4	21609498	94.77
Chr4	21613637	94.77
Chr4	21632257	94.77
Chr4	21672679	92.24
Chr4	21673144	93.77
Chr4	21833745	92.24
Chr4	21834282	92.24
Chr4	21834457	92.24
Chr4	21849415	92.24
Chr4	21913396	93.34
Chr4	21913684	93.34
Chr4	21919812	93.34
Chr4	21920334	93.34
Chr4	21920334	94.77
Chr4	21929069	93.34
Chr4	21929069	93.34
Chr4	21945172	93.34
Chr4	21946377	93.34
Chr4	21952185	93.34
Chr4	21967283	94.77
Chr4	21985501	94.77
Chr4	21989135	93.34
Chr4	22021401	93.34
Chr4	22021735	93.34
Chr4	22036736	94.77
Chr4	22037711	93.34
Chr4	22038295	93.34
Chr4	22038716	93.34
Chr4	22039065	93.34
Chr4	22055740	93.34
Chr4	22112011	93.34
Chr4	22112535	93.34
Chr4	22174673	94.77
Chr4	22181546	94.77
Chr4	22202107	93.34
Chr4	22202653	93.34
Chr4	22309108	95.48
Chr4	22329947	95.48
Chr4	22331924	95.48
Chr4	22338390	95.48
Chr4	22339378	95.48
Chr4	22354738	95.48
Chr4	22486403	95.48
Chr4	22615579	95.48
Chr4	22621223	95.48
Chr4	22781668	95.48
Chr4	22800480	96.28
Chr4	22801219	96.28
Chr4	22826390	96.28
Chr4	22837139	97.08
Chr4	22897706	97.08
Chr4	22897978	96.28
Chr4	22897987	97.08
Chr4	22898295	96.28
Chr4	22899073	96.28
Chr4	22899318	96.28
Chr4	22899318	97.08
Chr4	22901102	97.08
Chr4	22902215	97.08
Chr4	22902215	97.08
Chr4	22902497	96.28
Chr4	22908852	97.08
Chr4	22909565	97.08
Chr4	22953955	96.28
Chr4	22973622	97.08
Chr4	23044418	97.08
Chr4	23049977	96.28
Chr4	23083380	96.28
Chr4	23110465	97.08
Chr4	23115187	96.28
Chr4	23170959	96.28
Chr4	23234646	97.08
Chr4	23234913	97.08
Chr4	23269970	97.08
Chr4	23282395	97.08
Chr4	23315260	96.28
Chr4	23405766	97.08
Chr4	23409973	97.08
Chr4	23411838	97.08
Chr4	23426884	97.08
Chr4	23441254	97.08
Chr4	23450581	97.95
Chr4	23463507	97.08
Chr4	23484529	98.35
Chr4	23486661	98.35
Chr4	23488092	98.35
Chr4	23538817	98.75
Chr4	23540689	99.05
Chr4	23573503	99.05
Chr4	23582126	99.05
Chr4	23595514	98.75
Chr4	23613185	99.05
Chr4	23615178	99.05
Chr4	23658388	99.05
Chr4	23661192	99.05
Chr4	23665945	99.05
Chr4	23666806	99.05
Chr4	23677250	99.05
Chr4	23680022	99.05
Chr4	23774063	99.05
Chr4	23790079	99.05
Chr4	23807259	99.05
Chr4	23844606	99.05
Chr4	23888271	99.05
Chr4	23893384	99.05
Chr4	23900835	99.05
Chr4	23906489	99.05
Chr4	23977231	99.05
Chr4	24049919	99.05
Chr4	24054890	99.05
Chr4	24121024	100.55
Chr4	24122774	100.55
Chr4	24304748	101.25
Chr4	24579540	102.02
Chr4	24584283	102.02
Chr4	24773848	102.02
Chr4	25143280	103.62
Chr4	25143556	103.62
Chr4	25174380	103.62
Chr4	25176904	103.62
Chr4	25177722	104.22
Chr4	25303882	104.22
Chr4	25319641	104.22
Chr4	25447059	104.22
Chr5	233833	0
Chr5	298041	0.43
Chr5	549576	0
Chr5	602592	0.43
Chr5	627283	0.43
Chr5	663819	0.43
Chr5	737874	0.43
Chr5	841791	1.72
Chr5	874024	0.43
Chr5	979378	1.72
Chr5	1041343	0.86
Chr5	1067183	1.72
Chr5	1133233	1.29
Chr5	1147171	1.72
Chr5	1157905	1.72
Chr5	1181899	1.29
Chr5	1211565	1.72
Chr5	1369898	1.72
Chr5	1496749	1.72
Chr5	2005451	3.46
Chr5	2147342	3.46
Chr5	2262263	4.34
Chr5	2362222	4.34
Chr5	2486592	4.34
Chr5	3282211	3.88
Chr5	3429084	4.31
Chr5	3465230	5.24
Chr5	3510538	5.24
Chr5	3637034	5.24
Chr5	3727110	6.54
Chr5	4071761	7.51
Chr5	4229557	5.24
Chr5	4415763	7.51
Chr5	4528406	7.94
Chr5	4594881	7.44
Chr5	4624244	7.44
Chr5	4642152	7.44
Chr5	4652531	7.44
Chr5	4824615	9.67
Chr5	4844007	9.67
Chr5	4878232	9.67
Chr5	4879807	9.67
Chr5	4911706	9.67
Chr5	4941455	9.67
Chr5	4946358	9.67
Chr5	4947620	9.67
Chr5	4956580	9.67
Chr5	4972332	9.67
Chr5	4988150	9.67
Chr5	5005226	10.1
Chr5	5037136	9.67
Chr5	5037649	9.67
Chr5	5091080	9.67
Chr5	5100927	9.67
Chr5	5142177	9.67
Chr5	5211132	11
Chr5	5287850	10.1
Chr5	5308096	11
Chr5	5357641	11
Chr5	5511392	11.9
Chr5	5847627	13.7
Chr5	5848271	13.7
Chr5	5905070	14.6
Chr5	6001068	15.9
Chr5	6446771	15.9
Chr5	6632296	16.33
Chr5	6652880	16.33
Chr5	7072609	17.19
Chr5	7143253	17.62
Chr5	7150469	14.6
Chr5	7157620	17.62
Chr5	7517176	18.51
Chr5	8076515	20.62
Chr5	8108375	20.49
Chr5	8590863	24.33
Chr5	8684249	24.76
Chr5	8770849	24.76
Chr5	9075786	26.5
Chr5	9170273	24.76
Chr5	9191794	24.76
Chr5	9331480	27.79
Chr5	9338151	27.79
Chr5	9628999	29.23
Chr5	9630924	29.23
Chr5	9668095	28.66
Chr5	9669540	28.66
Chr5	9735201	30.13
Chr5	9787691	29.23
Chr5	9802626	30.56
Chr5	9927212	32.3
Chr5	10233311	36
Chr5	10233889	36
Chr5	10441237	36
Chr5	10444152	36
Chr5	10462888	36
Chr5	10598484	36
Chr5	10658459	36
Chr5	10882842	37.65
Chr5	10885520	37.65
Chr5	10943436	38.45
Chr5	11028835	41.71
Chr5	11042487	36
Chr5	11066428	40.39
Chr5	11101986	40.39
Chr5	11127867	42.56
Chr5	11146137	37.65
Chr5	11153562	42.56
Chr5	11312294	42.56
Chr5	11389466	43.96
Chr5	11487782	44.34
Chr5	11531238	45.14
Chr5	11587435	45.14
Chr5	11626107	46.74
Chr5	11701524	46.74
Chr5	11818328	50.14
Chr5	11837502	51.59
Chr5	11846831	52.39
Chr5	11864159	52.39
Chr5	11867326	52.39
Chr5	11873962	52.39
Chr5	12060508	53.69
Chr5	12185420	51.59
Chr5	12217207	54.49
Chr5	12262011	54.49
Chr5	12287992	54.49
Chr5	12352434	55.32
Chr5	12397518	56.16
Chr5	12535614	56.98
Chr5	12555920	56.98
Chr5	12682291	57.7
Chr5	12703409	57.7
Chr5	12711203	58.56
Chr5	12726485	58.56
Chr5	12865629	60.27
Chr5	12907350	62.53
Chr5	12922597	62.53
Chr5	12971527	62.53
Chr5	13267637	63.4
Chr5	13278762	67.84
Chr5	13585876	68.84
Chr5	13698357	68.84
Chr5	13736568	68.84
Chr5	13742414	74.14
Chr5	13777047	68.84
Chr5	13851163	69.69
Chr5	13854721	69.69
Chr5	13923150	69.69
Chr5	13966231	70.32
Chr5	13995238	70.95
Chr5	14060274	71.69
Chr5	14165025	73.42
Chr5	14298625	73.42
Chr5	14310273	73.42
Chr5	14413952	74.14
Chr5	14426725	73.42
Chr5	14468382	74.14
Chr5	14539412	74.14
Chr5	14811946	76.43
Chr5	14821233	76.43
Chr5	14822009	76.43
Chr5	15378187	78.03
Chr5	16488910	83.13
Chr5	16646630	83.13
Chr5	16665196	84.15
Chr5	16674937	84.15
Chr5	16674951	84.75
Chr5	16689441	85.75
Chr5	16751674	85.75
Chr5	16818553	86.96
Chr6	302678	0
Chr6	419181	0
Chr6	461845	0
Chr6	503469	1
Chr6	584092	1
Chr6	627553	1
Chr6	744693	1
Chr6	757593	1
Chr6	974109	1
Chr6	1046659	1
Chr6	1073960	1
Chr6	1173644	1
Chr6	1176788	1
Chr6	1236752	1
Chr6	1239530	1
Chr6	1331469	1.8
Chr6	1334508	1.8
Chr6	1787620	1.8
Chr6	1831614	2.37
Chr6	1865043	2.95
Chr6	1867885	2.99
Chr6	1888798	2.99
Chr6	1913819	2.99
Chr6	1914239	2.99
Chr6	2136563	3.19
Chr6	2395902	3.19
Chr6	2480208	3.19
Chr6	2513658	3.19
Chr6	2772725	5.19
Chr6	2871766	5.19
Chr6	2878551	5.19
Chr6	2980203	5.19
Chr6	3005453	5.19
Chr6	3044211	6.57
Chr6	3179699	6.57
Chr6	3196324	6.57
Chr6	3315395	6.57
Chr6	3424729	7.36
Chr6	3469045	7.36
Chr6	3527533	7.36
Chr6	3545734	7.36
Chr6	3557711	7.36
Chr6	3807603	9.23
Chr6	3952508	9.23
Chr6	4003713	9.23
Chr6	4074851	9.23
Chr6	4400036	9.23
Chr6	4400359	9.23
Chr6	4404857	9.23
Chr6	4448728	9.23
Chr6	4711820	10.7
Chr6	4875450	11.56
Chr6	5191060	12.36
Chr6	5378658	13.74
Chr6	5492300	14.34
Chr6	5492520	14.34
Chr6	5496380	14.34
Chr6	5609435	14.9
Chr6	5609704	14.93
Chr6	5945184	15.75
Chr6	6323797	15.66
Chr6	6391827	17.45
Chr6	6885120	18.94
Chr6	7019048	18.94
Chr6	7062566	18.94
Chr6	7119293	20.9
Chr6	7383332	19.54
Chr6	7628264	21.33
Chr6	7630644	21.33
Chr6	7637033	21.33
Chr6	7663293	21.83
Chr6	7697548	22.73
Chr6	7810178	23.13
Chr6	7843370	23.13
Chr6	8029251	23.93
Chr6	8041616	23.93
Chr6	8055322	25.13
Chr6	8149036	31.82
Chr6	8463321	25.52
Chr6	8585034	26.21
Chr6	8818125	27.31
Chr6	8936097	27.31
Chr6	9039841	27.31
Chr6	9087920	28.69
Chr6	9111133	28.69
Chr6	9121365	29.84
Chr6	9134873	29.84
Chr6	9306580	30.94
Chr6	10351324	31.82
Chr6	10605134	32.02
Chr6	10783210	33.12
Chr6	11363732	33.12
Chr6	11483332	33.12
Chr6	11507784	33.12
Chr6	11783654	34.22
Chr6	12244930	34.22
Chr6	12279990	34.22
Chr6	12292804	34.22
Chr6	12308820	34.22
Chr6	12661523	35.32
Chr6	12668631	35.32
Chr6	12669121	35.32
Chr6	12669426	35.32
Chr6	12951296	35.32
Chr6	13477484	36.42
Chr6	13513875	36.42
Chr6	13533760	36.42
Chr6	13535388	36.42
Chr6	13535656	36.42
Chr6	14564633	36.42
Chr6	14939206	40.42
Chr6	15357938	37.52
Chr6	15384880	37.81
Chr6	16642477	39.32
Chr6	16710800	40.42
Chr6	16719600	40.42
Chr6	16741887	40.42
Chr6	17286253	40.42
Chr6	17512071	40.42
Chr6	19902014	40.42
Chr6	19955759	41.52
Chr6	20170924	41.52
Chr6	20171145	41.52
Chr6	20177409	41.52
Chr6	20177803	41.52
Chr6	20177880	41.52
Chr6	20177980	41.52
Chr6	20914110	41.52
Chr6	21229112	41.52
Chr6	21412628	43.32
Chr6	21501841	43.32
Chr6	21507145	41.52
Chr6	21591176	43.72
Chr6	23008199	46.32
Chr6	23229383	46.32
Chr6	23297155	47.02
Chr6	23316740	47.02
Chr6	23480615	47.02
Chr6	23552709	47.72
Chr6	23660235	47.72
Chr6	23743855	48.28
Chr6	23835082	48.68
Chr6	23950318	51.28
Chr6	23959249	51.3
Chr6	23994111	51.3
Chr6	24081951	51.99
Chr6	24106583	51.99
Chr6	24263251	52.85
Chr6	24330023	53.03
Chr6	24360125	53.03
Chr6	24431349	53.03
Chr6	24431685	53.03
Chr6	24432078	53.03
Chr6	24480406	53.03
Chr6	24651796	53.03
Chr6	25030766	53.03
Chr6	25081754	53.53
Chr6	25382534	54.36
Chr6	25422996	54.36
Chr6	25455579	54.36
Chr6	25487761	54.36
Chr6	25529705	54.66
Chr6	25786296	56.16
Chr6	25905377	57.56
Chr6	25915251	57.56
Chr6	25977069	57.96
Chr6	26097566	57.99
Chr6	26126521	57.99
Chr6	26236377	59.89
Chr6	26323512	59.89
Chr6	26325487	59.89
Chr6	26387502	60.19
Chr6	26708216	61.69
Chr6	26752654	62.64
Chr6	26771815	63.04
Chr6	26834870	63.44
Chr6	26884207	62.64
Chr6	26893063	65.24
Chr6	27276563	65.24
Chr6	27301850	65.24
Chr6	27304518	65.24
Chr6	27395388	65.24
Chr6	27405213	65.24
Chr6	27456958	65.84
Chr6	27538138	65.84
[truncated: 728 more rows]

## Sheet: Supplementary Fig. 10
Sample	DAA	Malate content (μmol/g FW)
Redhaven	33	2.35325
Redhaven	48	4.9493
Redhaven	64	2.46518
85-6-4	33	3.05453
85-6-4	48	4.68287
85-6-4	64	4.50568
Trubador	33	3.84059
Trubador	48	6.63463
Trubador	64	2.94338
Feng Lu	33	3.43749
Feng Lu	48	1.51549
Feng Lu	64	3.81313
Yu Tian	33	1.70434
Yu Tian	48	3.52906
Yu Tian	64	2.85254
Du Hakuho	33	2.62133
Du Hakuho	48	3.09871
Du Hakuho	64	4.32995

[truncated: 1 more sheets: Supplementary Fig. 16]
